# Supplementary material for: statgenMPP: an R package implementing an IBD-based mixed model approach for QTL mapping in a wide range of multi-parent populations
Source: Bioinformatics. 2022 Oct 4;38(22):5134–6. doi: 10.1093/bioinformatics/btac662 (PMC9665859; doi:10.1093/bioinformatics/btac662)
Supplement: btac662_Supplementary_Data [file btac662_supplementary_data.zip]

Archive with 16 entries (13 files):
- supplementary_data and codes/
- supplementary_data and codes/barleyComplex/
- supplementary_data and codes/barleyComplex/barleyComplex.R
- supplementary_data and codes/barleyComplex/barleyComplex_magicReconstruct.csv
- supplementary_data and codes/barleyComplex/barleyComplex_pedInfo.csv
- supplementary_data and codes/barleyComplex/barleyComplex_Pheno.csv
- supplementary_data and codes/soybeanNAM/
- supplementary_data and codes/soybeanNAM/IA3023xLG03.2979.txt
- supplementary_data and codes/soybeanNAM/IA3023xLG03.3191.txt
- supplementary_data and codes/soybeanNAM/IA3023xPI398881.txt
- supplementary_data and codes/soybeanNAM/IA3023xPI427136.txt
- supplementary_data and codes/soybeanNAM/IA3023xTN05.3027.txt
- supplementary_data and codes/soybeanNAM/IA3023xX4J105.3.4.txt
- supplementary_data and codes/soybeanNAM/soybeanNAM.R
- supplementary_data and codes/soybeanNAM/soybeanNAM_map.txt
- supplementary_data and codes/soybeanNAM/soybeanNAM_phenotype.csv
