# Supplementary material for: statgenMPP: an R package implementing an IBD-based mixed model approach for QTL mapping in a wide range of multi-parent populations
Source: Bioinformatics. 2022 Oct 4;38(22):5134–6. doi: 10.1093/bioinformatics/btac662 (PMC9665859; doi:10.1093/bioinformatics/btac662)
Supplement: btac662_Supplementary_Data [file btac662_supplementary_data.zip › supplementary_data and codes/barleyComplex/barleyComplex.R]

library(statgenMPP)

### barley complex

## Step 1: Read IBDs from RABBIT output
barleyPheno <- read.csv("barleyComplex_Pheno.csv")
barleyObj <- readRABBITMPP(infile = "barleyComplex_magicReconstruct.csv",
                        pedFile = "barleyComplex_pedInfo.csv",
                        pheno = barleyPheno)

## Summary
summary(barleyObj)

## Pedigree plot
plot(barleyObj, plotType = "pedigree")

## Step 2: QTL mapping
barleyObjRes <- selQTLMPP(MPPobj = barleyObj,
                          trait = "Awn_length",
                          threshold = 4,
                          verbose = TRUE)

## Summary
summary(barleyObjRes)

## QTL mapping profile plots
plot(barleyObjRes, plotType = "QTLProfileExt", chr = 1:6)
plot(barleyObjRes, plotType = "QTLProfileExt", chr = 7)
