# Supplementary material for: statgenMPP: an R package implementing an IBD-based mixed model approach for QTL mapping in a wide range of multi-parent populations
Source: Bioinformatics. 2022 Oct 4;38(22):5134–6. doi: 10.1093/bioinformatics/btac662 (PMC9665859; doi:10.1093/bioinformatics/btac662)
Supplement: btac662_Supplementary_Data [file btac662_supplementary_data.zip › supplementary_data and codes/barleyComplex/barleyComplex_magicReconstruct.csv]

magicReconstruct-Summary	founderhaplo	Genetic map and founder hapolotypes
POPA name	1_1223	1_0419	1_0332	1_0030	2_0371	2_0712	1_0186	2_0617	1_0238	1_0275	2_0514	1_1336	2_0698	2_1000	2_0912	2_1312	1_1359	2_0798	1_0933	2_1217	1_1256	1_0324	2_1053	2_1333	1_0768	1_0002	2_0956	2_1219	2_0121	1_0006	2_0657	1_0471	1_0396	1_1277	2_0267	2_0780	2_0021	1_0789	1_0338	1_0854	1_0911	1_0586	1_1481	1_0903	1_1509	2_0603	2_0563	1_1040	1_0180
chr	1	1	1	1	1	1	1	1	1	1	1	1	1	1	1	1	1	1	1	1	1	1	1	1	1	1	1	1	1	1	1	1	1	1	1	1	1	1	1	1	1	1	1	1	1	1	2	2	2
Pos(cM)	0.	10.1398	18.4001	24.869	24.919	29.5954	29.7109	36.6067	37.1624	41.2728	41.3236	42.9399	43.0668	44.5174	44.5674	44.7401	45.8224	45.8724	46.34664	46.3716	46.6531	47.0639	47.064	47.542135	47.5673	56.9148	56.9648	57.2117	68.9104	69.0893	69.4483	75.4921	80.4045	80.6057	87.2627	88.5214	92.6561	93.0975	98.9794	99.9005	101.1489	105.9677	109.5491	112.0388	115.5788	124.3545	0.	17.0296	20.0354
Morex	1	1	1	1	1	1	1	1	1	1	1	1	1	1	1	1	1	1	1	1	1	1	1	1	1	1	1	1	1	1	1	1	1	1	1	1	1	1	1	1	1	1	1	1	1	1	1	1	1
HID4	1	2	2	1	2	1	2	2	2	2	1	2	2	1	1	2	2	1	2	1	2	1	2	2	2	1	2	1	2	2	2	2	1	2	1	2	2	1	1	2	2	2	2	2	1	2	2	2	1
HID64	1	1	2	1	2	2	2	2	1	2	2	2	2	1	1	2	1	2	2	1	1	1	2	1	1	2	2	2	2	1	1	2	1	2	2	2	2	1	1	2	1	2	1	2	1	2	2	1	1
HID369	2	1	2	1	2	1	1	2	2	2	2	2	1	2	2	2	1	1	2	1	2	2	2	1	2	1	2	1	2	1	1	2	1	2	1	2	2	1	2	2	1	2	1	2	2	1	2	1	1
HID382	2	2	2	2	2	2	1	2	1	2	1	2	1	2	1	2	2	1	2	2	1	1	2	1	1	1	2	2	2	1	2	2	2	2	2	2	2	2	1	2	2	2	1	2	1	1	2	1	2
magicReconstruct-Summary	logl	Ln marginal likelihood
Lines/Chr	1	2	3	4	5	6	7
AB-1-1-1-1	-4.204092425551579	-2.3177000376368353	-7.181194097223647	-1.9710823354965443	-11.694490975376986	-7.5581548846609365	-7.047883393366697
AB-1-1-1-2	-4.204092425551579	-9.098864616293527	-9.57973121069865	-1.9710823354965443	-13.29319631078471	-7.5581548846609365	-9.34818093538821
AB-1-1-1-3	-5.878499914369723	-6.756543961610287	-2.3806730438114485	-1.9710823354965443	-18.11462799643348	-1.982707180100418	-7.831794532518705
AB-1-1-1-4	-4.204092425551579	-9.511128820193115	-2.3806730438114485	-1.9710823354965443	-14.271202687997889	-7.5426684046313355	-10.038964978836418
AB-1-2-1-1	-2.092361552994236	-7.414708177174401	-7.708073726726853	-1.9710823354965443	-6.092769188913248	-1.982707180100418	-7.702364306743863
AB-1-2-1-2	-3.940228392172516	-7.520131877124149	-10.030620733561076	-1.940803449366618	-8.047637499514309	-1.982707180100418	-2.1163386733904606
AB-1-2-1-3	-2.114158918771132	-9.845322280361952	-16.375638437706144	-3.792354061121494	-9.155100407404639	-1.982707180100418	-7.051230800713947
AB-1-2-1-4	-4.204092425551579	-6.559944070441171	-12.047126743844453	-1.9710823354965443	-9.632258720683136	-1.982707180100418	-8.40567861375509
AB-13-1-1-1	-2.114158918771132	-12.260827128680148	-11.871560109895949	-4.120803955705082	-9.12616316072373	-10.816846344007818	-2.1313762124477424
AB-13-1-1-2	-7.214320338527505	-15.383135466328937	-7.519583373086693	-4.120803955705082	-2.590688391128844	-5.627613930863163	-9.205121402711788
AB-13-1-1-3	-7.30978998190678	-2.3327392031686562	-14.98848213722796	-3.792354061121494	-9.46094195539255	-8.455492746868796	-7.138486435550341
AB-13-2-1-1	-7.302683603986754	-11.143676039957686	-19.12749161709803	-1.9710823354965443	-11.286654222863874	-11.052906316588665	-5.772455762390858
AB-13-2-1-2	-4.204092425551579	-8.658102408728862	-18.651971200954918	-8.238897413161457	-8.25748693388865	-1.982707180100418	-2.1313762124477424
AB-13-2-1-3	-7.259335783170464	-2.2911043716334865	-11.956434053240962	-1.7919246758334864	-8.25748693388865	-5.88210758142425	-5.864109597677775
AB-13-2-1-4	-2.114158918771132	-8.673276307050973	-20.713745187909044	-8.238897413161457	-13.61550978232003	-7.910941986480578	-2.1313762124477424
AB-13-3-1-1	-12.480923042334153	-4.69875103508129	-20.207968916707735	-9.632288098929783	-6.345370529568239	-7.380319677519402	-7.053771062586355
AB-13-3-1-2	-9.481793788190245	-2.3327392031686562	-16.231247235745126	-11.069568624485767	-2.5754933844234014	-7.699152416321832	-6.126076852614448
AB-13-3-1-3	-7.3176854538971075	-2.3327392031686562	-11.493156409036501	-1.9710823354965443	-2.590688391128844	-9.024830219366937	-2.1313762124477424
AB-16-1-1-1	-6.064031763585587	-13.9132514321143	-7.607096840186843	-6.949604563378858	-7.474512945800135	-10.204220012121826	-9.992655737577602
AB-16-1-1-2	-2.114158918771132	-10.265670699846147	-2.3806730438114485	-7.251852849822338	-6.38099446162046	-5.951982281800261	-10.140349703382567
AB-16-1-1-3	-6.064031763585587	-9.682231234580383	-10.72474448111075	-6.949604563378858	-2.590688391128844	-14.064444709076602	-6.351576187634485
AB-16-1-1-4	-6.300902340150941	-9.751652777344987	-2.266669965137167	-4.120803955705082	-2.556436751017901	-10.952850943441227	-8.549023402049153
AB-16-2-1-1	-6.809208704996245	-6.824491496317589	-7.677467170010668	-4.898653283718195	-7.474512945800135	-9.186865747268554	-18.150427961032683
AB-16-2-1-2	-6.6107760967224145	-9.94958235596579	-6.79531768519549	-5.819257996810432	-6.286199234790102	-7.322026032249274	-7.798266485430297
AB-16-2-1-4	-9.991047678372666	-7.639703700291792	-2.3806730438114485	-1.9710823354965443	-2.590688391128844	-9.86431129716181	-6.948047681092598
AB-16-3-1-1	-8.219233146814215	-13.354813278302263	-7.595851771845025	-3.777312642699824	-2.5731361187730566	-15.252251280897173	-5.654654847973716
AB-16-3-1-2	-2.114158918771132	-2.3327392031686562	-2.3806730438114485	-4.799882943170321	-2.590688391128844	-12.802848075861771	-4.546573057070017
AB-16-3-1-3	-6.461724805490135	-9.878411553656088	-2.3806730438114485	-6.719925009343145	-2.590688391128844	-7.145279378021257	-2.098222201501071
AB-18-1-1-1	-10.225403095474027	-9.710152266468823	-9.790350066838876	-9.104428197965083	-12.186736713109134	-7.446251959416405	-6.30653304287685
AB-18-2-1-2	-7.544422818210995	-2.3327392031686562	-2.3806730438114485	-8.009568406133841	-14.229790541381762	-1.982707180100418	-10.056997933286874
AB-18-3-1-2	-7.937222646324635	-4.69875103508129	-2.3806730438114485	-11.20668238774013	-2.590688391128844	-7.700054916888467	-4.8734347210749585
AB-18-3-1-3	-7.372650619521885	-8.313569408352361	-6.5052978714691685	-9.575686113228164	-2.590688391128844	-11.444233687892895	-4.546573057070017
AB-4-1-1-3	-10.454434870596737	-8.303388280476398	-6.309342176658032	-1.9710823354965443	-4.5087369761803515	-1.982707180100418	-6.197664589024633
AB-4-2-1-1	-5.975941017868408	-7.602811676943282	-2.3806730438114485	-4.120803955705082	-11.743908679122757	-6.067012136603983	-7.138486435550341
AB-4-2-1-2	-5.721212978511161	-7.535254100648964	-2.3806730438114485	-1.9710823354965443	-7.60614924959041	-6.067012136603983	-5.212631573424117
AB-4-2-1-3	-5.975941017868408	-7.535254100648964	-2.3806730438114485	-5.722819589786827	-11.333012624609308	-5.135011558522573	-8.095705468186104
AB-4-2-1-4	-4.12991547318514	-7.602811676943282	-2.3806730438114485	-1.9710823354965443	-6.089765347639487	-6.05169999762304	-9.576424581749926
AB-4-3-1-1	-10.50991202310621	-17.891204412285205	-8.693856847727604	-9.353499476767624	-4.5087369761803515	-1.982707180100418	-2.1135637338337707
AB-4-3-1-2	-8.066389809661757	-18.75948525640453	-5.868976901487587	-4.471193611040799	-2.590688391128844	-6.287074196808713	-2.1313762124477424
AB-4-3-1-3	-7.202585443075023	-7.535254100648964	-6.904843896771908	-1.9710823354965443	-2.590688391128844	-7.358358895710768	-6.231180439664909
AB-4-3-1-4	-7.482117795599628	-9.853972046328936	-8.693856847727604	-4.471193611040799	-2.590688391128844	-7.619691672455796	-2.1313762124477424
AB-7-1-1-2	-6.3903848097616915	-2.3327392031686562	-2.3806730438114485	-3.792354061121494	-7.035536386571998	-1.982707180100418	-4.8734347210749585
AB-7-2-1-1	-2.0819794430194594	-6.559944070441171	-2.3806730438114485	-1.9710823354965443	-11.48741338926443	-1.982707180100418	-4.8734347210749585
AB-7-2-1-2	-2.114158918771132	-7.968263493692881	-2.3806730438114485	-1.9710823354965443	-8.116158204266718	-1.982707180100418	-4.8734347210749585
AB-7-2-1-3	-2.114158918771132	-6.291132667446759	-2.3806730438114485	-1.9710823354965443	-11.48741338926443	-1.982707180100418	-7.674835544607836
AB-7-2-1-4	-2.114158918771132	-6.437809062217959	-2.3806730438114485	-1.9710823354965443	-8.116158204266718	-1.982707180100418	-4.8734347210749585
AB-77-1-1-1	-7.869658158628379	-10.447550230482376	-6.5052978714691685	-6.117508202540693	-8.547794149293585	-5.657473946671516	-7.051230800713947
AB-77-1-1-2	-2.114158918771132	-12.054745818998587	-7.591313272600388	-10.675705878982663	-2.590688391128844	-9.615107230891397	-6.2807306985908244
AB-77-1-1-3	-9.225643799254007	-12.485958252934418	-2.3806730438114485	-7.556552317337533	-2.590688391128844	-9.615107230891397	-7.051230800713947
AB-77-1-1-4	-7.487280155090053	-19.58373407429682	-7.812128772140902	-11.79010076713657	-8.532558922346361	-9.434610237970286	-6.631795348184017
AB-9-1-1-1	-12.710743448430328	-17.227307799066747	-10.67628697677003	-4.120803955705082	-17.08494544595647	-7.579305420779205	-5.941357335335106
AB-9-1-1-2	-8.518975836659948	-1.9414057713202209	-8.985831154695525	-4.120803955705082	-17.26938745982222	-11.729687769009363	-7.19034771222164
AB-9-1-1-3	-7.668251160416364	-13.288872766055913	-6.893694775836724	-4.120803955705082	-8.280574169614916	-7.380319677519402	-6.530581777648018
AB-9-1-1-4	-8.518975836659948	-13.288872766055913	-8.985831154695525	-4.120803955705082	-8.600815543210858	-12.852586739045446	-3.7021428003418917
AB-9-2-1-1	-15.975882579419093	-9.545135251199087	-2.3806730438114485	-5.835650749064904	-10.6283707186155	-6.8047152225230665	-6.244323980219187
AB-9-2-1-2	-12.568745315027353	-11.648781729545007	-8.490800290854416	-7.172561531293026	-13.447773964588103	-11.018033396852836	-6.244323980219187
AB-9-2-1-3	-13.240787046728055	-14.236630868345248	-8.490800290854416	-11.964698224803108	-7.6179440767612565	-7.463307605574667	-12.04329160434514
AB-9-2-1-4	-12.594462748356573	-7.690388265276072	-8.490800290854416	-4.471193611040799	-7.45463424108897	-1.982707180100418	-6.244323980219187
AB-9-3-1-1	-12.490610513589736	-9.488095030768367	-13.820236339569746	-1.9710823354965443	-10.84009563134918	-11.125287562674512	-2.1313762124477424
AB-9-3-1-2	-11.523683146021398	-8.12847182455608	-8.490800290854416	-1.9404982618050473	-8.600909866154744	-19.209731124780085	-2.1313762124477424
AB-9-3-1-3	-11.94275401822718	-13.036470164240036	-8.433724425236683	-11.948305470079902	-8.585869589221183	-10.773016634352855	-2.1313762124477424
AB-9-3-1-4	-8.518975836659948	-8.28626618584569	-7.020689692577776	-8.100129811669282	-9.616752590408614	-11.176622740716333	-2.1163386733904606
BA-21-1-1-1	-10.273599886312818	-10.665129870632237	-6.246655693713443	-1.9710823354965443	-6.827152359102914	-11.195292476589536	-9.773143558558088
BA-21-1-1-2	-7.155376189014989	-7.911317490703225	-6.246655693713443	-1.9710823354965443	-15.07024665004191	-10.187314876161425	-8.9718584928141
BA-21-1-1-3	-5.747182924573162	-10.839937790051643	-6.246655693713443	-1.9710823354965443	-11.773263725653862	-8.878430154559608	-9.485603151023192
BA-21-1-1-4	-8.328950413460351	-11.407335403660545	-6.246655693713443	-1.9710823354965443	-7.820882030881547	-14.658751095054644	-9.283266528799846
BA-21-2-1-1	-6.809208704996245	-8.74878141989059	-7.607145299791489	-3.792354061121494	-10.930938115818416	-4.6494030729234535	-7.859911069421513
BA-21-2-1-2	-11.025136929274842	-8.330634631040265	-2.3806730438114485	-1.9710823354965443	-10.257945682314572	-5.6972208594032026	-7.257464522468613
BA-21-2-1-3	-14.825917300660814	-2.3327392031686562	-2.3806730438114485	-6.095375809797309	-7.391463503063019	-7.851796111305198	-9.370395240666065
BA-21-2-1-4	-12.5005578554448	-6.23153359233891	-8.658858734648424	-3.792354061121494	-7.881431985030131	-10.34987531981202	-9.520814691975719
BA-21-3-1-1	-6.729353501505921	-4.0098700294147775	-6.95471318241894	-1.9710823354965443	-11.747958888346087	-10.469211764610877	-7.517078139018913
BA-21-3-1-2	-9.900778443187951	-4.0098700294147775	-10.464798426573312	-1.9710823354965443	-15.99191302438711	-10.262732782536037	-7.408358905091132
BA-21-3-1-3	-9.617565312720027	-4.0098700294147775	-6.95471318241894	-1.9710823354965443	-9.639365199987584	-13.415037151421433	-6.663159851385205
BA-21-3-1-4	-4.204092425551579	-4.0098700294147775	-6.95471318241894	-1.9710823354965443	-14.613089719747064	-10.262732782536037	-7.696908494892219
BA-21-4-1-1	-13.170379670663392	-10.596873635889619	-8.961154448225194	-7.656922474689853	-8.486509203819743	-4.864148909149025	-9.326398581826556
BA-21-4-1-2	-10.36843993434065	-11.749289572108804	-2.3806730438114485	-3.792354061121494	-6.692874341807877	-4.864148909149025	-10.772496321422562
BA-21-4-1-3	-5.697632551137138	-12.393887970805206	-6.95471318241894	-1.9710823354965443	-6.692874341807877	-4.864148909149025	-13.912962386748983
BA-21-4-1-4	-6.28964337694388	-11.806262481992968	-7.498604738840166	-9.400886600838595	-11.074674564448136	-4.864148909149025	-5.754643283776887
BA-24-1-1-1	-5.130169113312149	-15.412604275719955	-14.750673108093387	-6.869973294119152	-14.051873120509239	-4.707150245814811	-6.509193496625931
BA-24-1-1-2	-6.8032093550871355	-15.778749161581455	-7.156302728854181	-3.5688343616604965	-2.590688391128844	-6.2950280489828945	-13.497414128179045
BA-24-1-1-3	-5.975941017868408	-7.357449714340706	-6.79531768519549	-4.120803955705082	-7.219799761756574	-5.951982281800261	-16.665716620394534
BA-24-1-1-4	-6.189645830467759	-14.9153587677305	-7.677467170010668	-3.792354061121494	-10.280533997269387	-10.658064369581137	-8.216218399675174
BA-27-1-1-1	-7.6406399795746776	-12.483728225972952	-2.3806730438114485	-4.120803955705082	-10.88086800867335	-4.864148909149025	-6.502690301083595
BA-27-1-1-2	-7.019692053891042	-12.483728225972952	-2.3806730438114485	-4.471193611040799	-10.509893846685415	-6.067012136603983	-4.889268739087992
BA-27-1-1-3	-2.114158918771132	-13.529126003803412	-2.3806730438114485	-4.120803955705082	-11.256121834417463	-6.067012136603983	-1.9802122081083828
BA-27-1-1-4	-10.356238205079086	-11.707409004232556	-2.3806730438114485	-3.792354061121494	-10.821896572823945	-7.750098540177243	-2.1313762124477424
BA-27-2-1-1	-14.651783746815166	-2.3327392031686562	-12.653996718310864	-1.9710823354965443	-7.59812549863974	-1.9089927419599917	-5.605659352129361
BA-27-2-1-2	-2.114158918771132	-2.3327392031686562	-9.48697614221484	-1.9710823354965443	-2.590688391128844	-1.982707180100418	-2.1313762124477424
BA-27-2-1-3	-4.611537900523656	-7.137621089798225	-9.083063281025732	-1.1052163292296773	-2.355071648287307	-1.8863290109930742	-2.1313762124477424
BA-27-3-1-1	-11.396205466874552	-9.106378237788746	-9.48697614221484	-3.792354061121494	-6.9712885889935725	-6.3327438803970315	-2.1313762124477424
BA-27-3-1-2	-8.42169357393966	-7.1049535043776215	-7.066854797512112	-1.9710823354965443	-9.183930618728914	-1.982707180100418	-5.68531903188344
BA-27-3-1-3	-8.835546850452518	-8.19326678644791	-16.614820359614658	-3.7763854523766813	-4.5087369761803515	-6.3327438803970315	-2.1313762124477424
BA-27-3-1-4	-15.438954341269845	-12.80890713418037	-16.710660233306413	-44.39149235340894	-6.070585814358624	-1.982707180100418	-4.828428581302655
BA-27-4-1-1	-8.593239126803944	-6.670966513432681	-13.79191594963596	-1.9710823354965443	-6.9712885889935725	-15.088628025681434	-2.1163386733904606
BA-27-4-1-2	-8.572249235295018	-6.670966513432681	-13.418960161817488	-3.792354061121494	-8.889337174045082	-8.017252208856707	-2.1313762124477424
BA-27-4-1-3	-2.114158918771132	-6.856148859530275	-7.860613348971396	-4.120803955705082	-8.889337174045082	-10.417048836900596	-2.1313762124477424
BA-27-5-1-1	-9.031293507355365	-2.3327392031686562	-7.882785082065523	-1.9710823354965443	-10.849436526952664	-4.864148909149025	-5.605659352129361
BA-27-5-1-2	-9.031293507355365	-2.3327392031686562	-9.48697614221484	-3.761618007540951	-15.547148849926248	-4.830299346058882	-5.653798805978003
BA-27-5-1-3	-11.810530823014428	-8.95143859556847	-7.334044669307566	-3.792354061121494	-12.86773224692655	-4.864148909149025	-5.68531903188344
BA-30-1-1-1	-9.538129741105216	-7.164990003854277	-10.016930973084095	-5.769060740252319	-11.134346090786368	-9.693413470576218	-2.1313762124477424
BA-30-1-1-2	-9.399723488687227	-10.214420581847897	-13.30690794519552	-4.120803955705082	-9.26155199301153	-10.811717102101575	-7.051230800713947
BA-30-1-1-3	-4.204092425551579	-8.964383724732745	-10.972335262785998	-5.769060740252319	-13.12533375920167	-7.895340559686749	-2.1313762124477424
BA-30-1-1-4	-4.078219602630821	-10.489214393697544	-6.487751290291673	-6.904491343917963	-18.927879168144152	-11.753612718278266	-6.653396977472759
BA-30-2-1-2	-9.538129741105216	-13.87613560741459	-13.839956328647213	-7.556552317337533	-13.432983983537591	-8.168761835441128	-6.65949809129149
BA-30-2-1-3	-4.204092425551579	-16.256738825320156	-12.324470102724664	-7.172561531293026	-8.021860359613294	-7.41809713913414	-6.0156398913682825
BA-30-2-1-4	-9.538129741105216	-15.339008433017828	-8.721838685327299	-4.120803955705082	-16.613086685412057	-8.607360101470725	-8.934918124286227
BA-30-3-1-1	-2.114158918771132	-9.529040497915371	-9.195754342920019	-3.792354061121494	-2.590688391128844	-7.167603105866167	-2.1313762124477424
BA-30-3-1-2	-2.114158918771132	-12.711160403228863	-11.27775187251256	-1.9710823354965443	-2.590688391128844	-7.167603105866167	-2.1313762124477424
BA-30-3-1-3	-2.114158918771132	-10.948555762701503	-7.331433729294437	-3.792354061121494	-7.967432305332716	-6.9686173626063646	-7.412020771029452
BA-30-3-1-4	-2.114158918771132	-17.31255527430767	-11.354085660903774	-1.9710823354965443	-2.590688391128844	-11.999587471832722	-2.1313762124477424
BA-33-1-1-1	-7.75946853884839	-4.0098700294147775	-5.65436880200639	-4.120803955705082	-2.590688391128844	-12.776450758833525	-5.212631573424117
BA-33-1-1-2	-14.080330481322953	-7.429769768515282	-2.3806730438114485	-7.209284415502659	-2.590688391128844	-10.340906761920863	-5.212631573424117
BA-33-1-1-3	-10.197553720591404	-7.429769768515282	-7.498604738840166	-4.059047223604069	-2.590688391128844	-13.213439753148366	-5.212631573424117
BA-33-1-1-4	-6.744697439469078	-6.69866222746247	-2.3806730438114485	-4.471193611040799	-2.590688391128844	-9.411860816410435	-5.212631573424117
BA-33-2-1-1	-5.957140536140468	-8.961235632216589	-2.3806730438114485	-4.120803955705082	-11.176471610550287	-1.9660973555782284	-4.8020323492517845
BA-33-2-1-2	-8.857402755844046	-7.171459890770394	-2.3806730438114485	-7.341152876623169	-7.988634399410133	-11.495738344548673	-2.1313762124477424
BA-33-2-1-3	-8.857402755844046	-9.157334963206162	-2.3806730438114485	-7.209284415502659	-9.621017662975348	-7.342725366266396	-5.954131519554237
BA-33-2-1-4	-7.427916128269372	-11.415255639639714	-2.3806730438114485	-4.120803955705082	-2.590688391128844	-6.3327438803970315	-2.1313762124477424
BA-33-3-1-1	-11.193219661452325	-11.498705244252935	-13.749991494387885	-12.12279371329922	-7.668708754522668	-1.7074561781057502	-1.9458505496108855
BA-33-3-1-2	-9.36520782500876	-7.451316720768515	-2.3806730438114485	-7.927980067604587	-2.590688391128844	-1.982707180100418	-2.1313762124477424
BA-33-3-1-3	-8.122119682533137	-6.69866222746247	-7.860613348971396	-4.429372009028691	-2.590688391128844	-1.982707180100418	-6.889277374260329
BA-33-4-1-1	-7.668251160416364	-6.539605652477153	-2.2825863513236557	-11.20668238774013	-9.269068371675974	-14.512404563733012	-2.1313762124477424
BA-33-4-1-2	-6.842745366348748	-3.936725523783916	-2.3806730438114485	-11.858407601092608	-2.590688391128844	-14.672109578772744	-9.785384198091295
BA-33-4-1-3	-7.668251160416364	-6.69866222746247	-2.3484973433960894	-11.858407601092608	-2.590688391128844	-6.530019096576767	-8.37664038876054
BA-33-4-1-4	-7.4481962343247705	-6.69866222746247	-2.3806730438114485	-11.20668238774013	-8.775970950254461	-6.51378611933107	-6.900467313794866
BA-34-1-1-1	-14.862720067415601	-10.740894098122519	-2.3806730438114485	-6.355052264342967	-13.86048608721573	-9.627810845623271	-9.451828079298563
BA-34-1-1-2	-11.651221709159504	-4.0098700294147775	-5.249304356523611	-9.009829726366267	-14.677573195608844	-11.852592848541786	-7.798266485430297
BA-34-1-1-3	-16.5895035146959	-9.911095115783441	-5.249304356523611	-4.280751162617223	-11.407001330534573	-6.655494138726436	-5.113770863878495
BA-34-1-1-4	-9.162015013784728	-13.274742478113513	-2.3806730438114485	-6.355052264342967	-8.035880384860057	-9.649532254923798	-2.1313762124477424
BA-34-2-1-1	-16.415623078556006	-9.275731761963968	-2.3806730438114485	-1.9710823354965443	-2.4840298146349635	-1.982707180100418	-2.1313762124477424
BA-34-2-1-2	-7.887406355196502	-9.275731761963968	-2.3806730438114485	-3.792354061121494	-5.854063734671278	-5.309593720862567	-2.1313762124477424
BA-34-2-1-3	-10.094748811292167	-6.991476541811857	-2.3806730438114485	-3.75964054835755	-2.590688391128844	-5.309593720862567	-9.870880159257698
BA-34-2-1-4	-7.514133310586891	-6.986099822334651	-5.498320684735355	-1.9367921513107955	-2.590688391128844	-1.982707180100418	-2.1313762124477424
BA-34-3-1-1	-7.548930839541527	-11.574956987875318	-5.4185182624940875	-6.831482408513487	-2.5756505950890394	-5.20189927284	-8.46901401575831
BA-34-3-1-2	-7.462329036809438	-11.835100322281981	-5.498320684735355	-3.9025357421325375	-6.972488613769103	-5.846050740249024	-6.4781199001567895
BA-34-3-1-3	-14.547444998992269	-7.650451406831262	-5.483283176128297	-4.799882943170321	-6.972488613769103	-5.20189927284	-11.228639704111806
BA-34-3-1-4	-7.462329036809438	-7.876706858003879	-5.498320684735355	-4.799882943170321	-2.590688391128844	-5.846050740249024	-10.030180265359661
BA-34-4-1-1	-13.983996749687075	-14.80120780874443	-5.249304356523611	-12.716484057635551	-6.344195019243363	-1.982707180100418	-5.202922558435295
BA-34-4-1-2	-15.288259579606546	-10.51669224846886	-5.249304356523611	-9.571575743796824	-6.344195019243363	-1.982707180100418	-6.663159851385205
BA-34-4-1-3	-11.556447225243371	-15.175429375408383	-5.498320684735355	-7.0483749039267325	-7.60614924959041	-1.982707180100418	-9.870880159257698
BA-34-4-1-4	-15.394598138366177	-14.515582951164715	-5.20725981393759	-7.0483749039267325	-7.125782221093669	-1.982707180100418	-6.948047681092598
BA-34-5-1-1	-9.894662713450549	-11.023060490727737	-6.728455653745686	-3.792354061121494	-5.854063734671278	-20.783006578689875	-8.323988706820895
BA-34-5-1-2	-10.520954608806429	-14.931496798288892	-2.3806730438114485	-3.792354061121494	-5.505617679535518	-10.098349986330076	-11.710871949857133
BA-34-5-1-3	-9.488687742734434	-12.127554035365623	-5.498320684735355	-1.9710823354965443	-2.590688391128844	-8.432189327463519	-9.3752497592974
BA-34-5-1-4	-12.333118803363167	-11.303427188735373	-2.3806730438114485	-3.792354061121494	-6.089765347639487	-8.80634584473053	-4.8434661203599365
BA-34-6-1-1	-13.869266310410872	-17.73730047405635	-5.498320684735355	-7.0483749039267325	-6.568322235432258	-7.051426386402173	-10.780099795624967
BA-34-6-1-2	-16.737262971853454	-19.091138700864263	-2.3462380503646703	-9.234375093590934	-16.382289566437635	-1.982707180100418	-12.249716083415292
BA-34-6-1-3	-10.593735622737233	-20.014456447546486	-2.3806730438114485	-9.371107527473868	-10.3106135959516	-6.625365804125971	-11.339201142742926
BA-34-6-1-4	-10.815262492943116	-15.61158953620611	-5.498320684735355	-9.721592748324724	-10.821293064754872	-5.309593720862567	-8.582177624582341
AC-10-1-1-1	-13.592858387815529	-2.4314102854711424	-5.6278387958013365	-8.910512677074184	-4.64851740585964	-6.479015203886153	-6.9296730362767125
AC-10-1-1-2	-12.715911408105502	-2.4314102854711424	-11.366243500215926	-9.260315438693155	-4.633471385049061	-6.479015203886153	-15.011701297749068
AC-10-1-1-3	-7.736755855466432	-2.4314102854711424	-7.969424163905464	-9.260315438693155	-2.599380089216764	-1.9835497802081654	-11.54364132890209
AC-10-1-1-4	-16.607796838230648	-2.4314102854711424	-12.623097623435001	-12.225884427979844	-4.64851740585964	-6.479015203886153	-11.863757322008553
AC-10-2-1-1	-13.19659155537253	-2.0704013107779673	-13.584571343182546	-6.821024994615733	-7.394920070929547	-1.9835497802081654	-16.39330871732433
AC-10-2-1-2	-13.317518142373608	-2.4314102854711424	-10.8007163817617	-13.791449658300317	-6.038454427025003	-1.9835497802081654	-9.142666799753552
AC-10-2-1-3	-6.997542811516673	-6.375307644636963	-9.418288655202696	-9.60301838106264	-7.836191434226828	-1.9835497802081654	-9.159171681168921
AC-10-3-1-1	-24.115304663698566	-2.4314102854711424	-2.366708914022659	-6.073327630595771	-4.64851740585964	-13.770184534045367	-2.13897816120153
AC-10-3-1-2	-16.38434620997942	-2.4314102854711424	-20.29707492160935	-6.5120420844805835	-7.365596878802428	-12.425526945678001	-2.123088029222623
AC-10-3-1-3	-19.3451183128769	-2.4314102854711424	-14.020422430988631	-6.539278653855158	-10.60753923002944	-6.455271893669335	-2.1221265379671714
AC-10-4-1-1	-5.721680420969382	-13.321641274153908	-11.955531836510984	-11.229380538989622	-9.570282785812635	-1.9835497802081654	-6.489045137658597
AC-10-4-1-2	-7.570629533749692	-13.771648895656888	-7.771728895307195	-7.198118553969307	-9.570282785812635	-7.351382321417423	-10.446900406544575
AC-10-4-1-3	-4.652540363322135	-8.833195785403326	-15.11439866911978	-8.070502608776533	-4.64851740585964	-5.694319835394673	-10.348005433055496
AC-10-4-1-4	-6.657278265406591	-9.120897245569882	-11.636463701787301	-16.078401475512624	-11.156830702036364	-7.336336032303814	-16.19141284460305
AC-10-5-1-1	-12.715911408105502	-15.379284298528418	-15.306057756832327	-11.503772295440395	-4.64851740585964	-6.462664496495217	-6.822578688134804
AC-10-5-1-2	-6.352545113715856	-8.103618353825603	-8.820369675638132	-11.491695302001549	-9.516638883192712	-6.407648120827547	-7.075345869093628
AC-10-5-1-3	-2.1444407196128745	-7.824393928802513	-11.502401505931548	-6.548036531157754	-9.516638883192712	-13.637456219183619	-7.390863368646437
AC-10-5-1-4	-11.266720606280943	-9.484611003708888	-8.97756529179073	-6.22404767979432	-9.516638883192712	-9.03821783842092	-9.922871687900223
AC-14-1-1-1	-5.213185531609954	-2.4314102854711424	-7.548870076009354	-1.984524304180185	-7.623607822546308	-5.349465380533497	-2.13897816120153
AC-14-1-1-2	-5.213185531609954	-2.4314102854711424	-7.512052251647883	-3.805868033732093	-7.623607822546308	-6.687280451592286	-2.13897816120153
AC-14-1-1-3	-5.213185531609954	-2.4314102854711424	-8.940466269027256	-9.795026716442916	-7.623607822546308	-1.935812221391537	-2.13897816120153
AC-14-1-1-4	-5.213185531609954	-2.4314102854711424	-5.834905944694965	-3.7801535795752814	-7.623607822546308	-10.925991770652072	-2.13897816120153
AC-14-2-1-1	-5.213185531609954	-4.633530775889213	-11.302727937260201	-11.102805801025	-6.793152665160071	-9.22206279641115	-5.23927116687962
AC-14-2-1-2	-5.213185531609954	-2.4314102854711424	-7.467008657944687	-10.204532011919243	-11.259293055412913	-5.679061145810351	-2.13897816120153
AC-14-2-1-3	-2.1444407196128745	-2.4314102854711424	-8.419449736014958	-6.073327630595771	-18.814759896446567	-7.984031428804542	-2.0317583814308016
AC-14-2-1-4	-2.1280545381000353	-2.4024123654151506	-11.38843364686409	-5.934640180045693	-11.62560081361578	-1.9835497802081654	-4.959983505139156
AC-14-3-1-1	-2.1444407196128745	-2.4314102854711424	-9.784294819850043	-4.863293568741035	-7.997258994230436	-5.863357119907564	-6.625800821699918
AC-14-3-1-2	-5.213185531609954	-4.633530775889213	-11.241979095504089	-10.793783055608383	-7.980498378314953	-6.22906153522545	-6.625800821699918
AC-19-1-1-1	-6.583401851402952	-15.082430708084226	-8.883871803412234	-10.232850246267269	-7.623607822546308	-1.9835497802081654	-9.535367605906101
AC-19-1-1-2	-9.864977736444994	-8.861001775344999	-13.403145535870294	-11.240036696254544	-2.599380089216764	-1.9835497802081654	-5.570171640871162
AC-19-1-1-4	-6.275028812266966	-19.032433310275916	-14.659875592284818	-12.653867242135192	-10.335028124618724	-1.9835497802081654	-5.570171640871162
AC-19-2-1-1	-5.63000158705722	-6.000749649440932	-9.888464537789089	-15.132813160675013	-5.744544800142648	-8.43011640402594	-11.893739802880429
AC-19-2-1-2	-6.873917659923427	-2.4314102854711424	-5.245292526415426	-12.02708910261487	-2.599380089216764	-8.43011640402594	-13.431494378019623
AC-19-2-1-3	-5.721680420969382	-6.060499382672452	-6.675152812772897	-13.31573007198088	-5.744544800142648	-1.9835497802081654	-8.906243522235298
AC-19-3-1-1	-6.583401851402952	-8.25299266637566	-10.339059661430316	-12.044739838533935	-12.306519903343947	-7.076327155556282	-2.13897816120153
AC-19-3-1-2	-9.356417579741217	-9.44187525244672	-11.33793931775481	-12.14645656825579	-12.232882141579204	-1.938873992395139	-2.13897816120153
AC-19-3-1-3	-6.275028812266966	-4.633530775889213	-8.769805876629565	-11.433169247491298	-11.160455600646092	-6.309553434493331	-2.13897816120153
AC-19-4-1-1	-6.583401851402952	-11.458626153173562	-18.87701984159444	-8.13245555322099	-5.744544800142648	-1.9835497802081654	-2.13897816120153
AC-19-4-1-2	-6.275028812266966	-15.608290585081239	-20.81287670947973	-9.284565032855632	-6.328005890724406	-7.692918767339515	-2.13897816120153
AC-19-4-1-3	-6.275028812266966	-12.234115822012047	-12.886601052987437	-11.231392445713137	-5.744544800142648	-1.9835497802081654	-2.13897816120153
AC-19-4-1-4	-9.074639886313532	-14.66055910768156	-17.372594581668636	-16.34294014432504	-5.5871145309577654	-1.9835497802081654	-2.13897816120153
AC-19-5-1-1	-6.016990040718395	-6.7704574639020265	-22.19982802988315	-9.8322651561153	-7.588912898213973	-7.793249254045188	-9.267660371770607
AC-19-5-1-2	-6.048179149476791	-10.199349348129827	-9.389358576430316	-9.584456166133544	-9.766257503969157	-7.793249254045188	-4.822539930241185
AC-19-5-1-3	-2.1444407196128745	-12.950224366308866	-12.56357087153738	-5.338796325634177	-9.62382429415193	-7.793249254045188	-9.285622336128538
AC-2-1-1-1	-6.657278265406591	-6.817462269299332	-5.543966173452956	-14.751977376769458	-11.976373712814052	-7.250050817468042	-7.061965669880999
AC-2-2-1-1	-9.968628722547152	-10.125425237090104	-7.608536405095421	-10.327901846418804	-9.33099363665287	-6.993890435856056	-2.13897816120153
AC-2-2-1-2	-6.008797646740142	-6.715156155226987	-7.608536405095421	-9.003228176886413	-12.724442120413084	-1.9835497802081654	-2.13897816120153
AC-2-2-1-3	-14.7121581248593	-13.990150864084933	-7.608536405095421	-9.519735724044354	-2.599380089216764	-7.420775733655582	-2.13897816120153
AC-2-2-1-4	-10.99262267016157	-13.3632350392322	-7.608536405095421	-9.915960039715765	-8.49830978275683	-6.818711637270722	-7.401898527621346
AC-2-3-1-1	-5.965677987331677	-15.182002204644805	-9.091511283339392	-16.192227464818714	-10.918076140219481	-6.023263006248263	-6.013280020790762
AC-2-3-1-2	-13.389172318946233	-14.381679259721222	-8.378229738106752	-19.802812652153804	-13.115567909290759	-9.749575086852527	-6.0283766069134535
AC-2-3-1-3	-13.328043694746334	-12.329354143695454	-11.188710064567603	-6.4753430007784925	-12.479617110356905	-9.768088865357834	-7.061965669880999
AC-2-3-1-4	-11.574602924647813	-19.435503092263392	-6.543018453008063	-12.73423069553149	-13.659481342952859	-9.768088865357834	-7.061965669880999
AC-2-4-1-1	-12.652240344517958	-7.130463531391504	-5.760613169673852	-10.90780147853932	-6.437005870025712	-11.139967266793343	-2.13897816120153
AC-2-4-1-2	-9.190275595852444	-7.130463531391504	-5.760613169673852	-3.805868033732093	-2.599380089216764	-10.925559116925578	-2.13897816120153
AC-2-4-1-3	-10.919028699973666	-7.130463531391504	-5.760613169673852	-9.591679366391194	-2.599380089216764	-9.90658712697613	-2.13897816120153
AC-2-5-1-1	-7.446716099841174	-8.116160424311703	-2.366708914022659	-7.024037152126505	-13.268480868908691	-10.05852359833558	-2.13897816120153
AC-2-5-1-2	-12.111384832915174	-8.116160424311703	-2.366708914022659	-10.192592664306831	-5.744544800142648	-10.034780492221289	-7.061965669880999
AC-2-5-1-3	-16.304938042868933	-8.094837854931669	-2.2969099303240847	-8.086932119483933	-12.895145411269919	-10.05852359833558	-2.13897816120153
AC-2-5-1-4	-13.817799398801672	-8.116160424311703	-2.366708914022659	-10.640549027951295	-16.398321981732167	-10.05852359833558	-7.140243345078159
AC-8-1-1-1	-5.581484511828272	-8.227921665468665	-5.6839403032135145	-1.984524304180185	-8.424996540312168	-7.05356532365486	-4.549021966960666
AC-8-1-1-2	-7.257125870538627	-5.842705951449833	-2.366708914022659	-4.863293568741035	-17.58109790985585	-7.05356532365486	-2.13897816120153
AC-8-2-1-1	-6.492406100532907	-8.22687591929059	-2.366708914022659	-9.773072283621925	-10.135637647554763	-1.9835497802081654	-2.13897816120153
AC-8-2-1-2	-9.801015074491616	-4.108542351926355	-2.366708914022659	-5.243352093960179	-13.655046866056042	-1.9835497802081654	-2.13897816120153
AC-8-2-1-3	-14.212169035460464	-4.108542351926355	-2.366708914022659	-9.980746110413069	-14.919483130937547	-1.9835497802081654	-2.123881575078839
AC-8-2-1-4	-9.339053894241557	-4.108542351926355	-2.366708914022659	-6.935575939803455	-14.988126342482419	-1.9835497802081654	-2.13897816120153
AC-8-3-1-1	-7.158321833265329	-4.821401678437846	-8.373369390269914	-9.6671919525534	-11.298008239973736	-1.9835497802081654	-7.943386935754354
AC-8-3-1-2	-9.66642147697459	-6.722324394503703	-2.366708914022659	-8.556558640266328	-15.27901047470484	-1.9835497802081654	-7.943386935754354
AC-8-3-1-3	-7.435187856710391	-6.722324394503703	-8.496076847920278	-9.82101110819595	-2.4665970910946973	-1.9835497802081654	-7.943386935754354
AC-8-4-1-1	-7.120611444474084	-10.510421988152267	-6.302481903526845	-6.073327630595771	-18.36684960936224	-1.9835497802081654	-2.13897816120153
AC-8-4-1-2	-7.120611444474084	-6.21068655897764	-6.665432264442037	-8.556558640266328	-11.74854037130752	-1.9534425617605837	-5.296507437878123
AC-8-4-1-3	-2.1444407196128745	-7.7212971080642525	-6.665432264442037	-7.89467096377357	-13.548796099886559	-1.9835497802081654	-5.296507437878123
AC-8-4-1-4	-2.1444407196128745	-7.000970175684735	-7.083142562893921	-8.169374580653734	-6.600271388242875	-1.9835497802081654	-2.13897816120153
AC-8-5-1-1	-10.643882700709675	-12.404999754161345	-5.277398944620529	-11.57542354158123	-2.599380089216764	-1.9835497802081654	-2.123881575078839
AC-8-5-1-2	-17.301788378830167	-12.404999754161345	-9.225767052715902	-10.899101450437904	-2.599380089216764	-1.9835497802081654	-2.13897816120153
AC-8-5-1-3	-5.421618051321526	-15.576404170127137	-6.148771253310742	-7.589201805292905	-2.599380089216764	-1.9835497802081654	-2.13897816120153
AC-8-5-1-4	-7.416215781181019	-13.930891564937772	-5.867435306455615	-10.75392491580972	-2.599380089216764	-1.9835497802081654	-2.13897816120153
CA-36-1-1-1	-4.938616456131913	-2.4314102854711424	-5.228535843722437	-5.904070180636147	-9.280088280723984	-10.994340404631444	-8.114730121615034
CA-36-1-1-2	-2.1444407196128745	-2.4314102854711424	-2.104613519892517	-9.278753685814456	-7.8455756056560215	-10.994340404631444	-9.670788343252662
CA-36-1-1-3	-12.715911408105502	-2.4314102854711424	-11.936300294243447	-8.927656962476178	-12.331508662089679	-18.53724475659828	-11.494683400096514
CA-36-2-1-1	-8.407166439277072	-2.4314102854711424	-2.366708914022659	-14.669473394123674	-14.795411268360787	-7.351382321417423	-9.332847629225245
CA-36-3-1-1	-10.57545074730291	-8.423640194276292	-2.366708914022659	-11.925187461223622	-5.744544800142648	-9.481314887288601	-2.13897816120153
CA-36-3-1-2	-8.067351120400513	-8.456344865568463	-5.760613169673852	-10.192592664306831	-7.273498115196411	-9.481314887288601	-2.13897816120153
CA-36-4-1-1	-9.675888526888725	-6.498533744893058	-5.760613169673852	-7.770335636839285	-2.599380089216764	-9.45757178117431	-2.13897816120153
CA-36-4-1-3	-7.244606867981982	-6.788681997918211	-5.760613169673852	-9.591679366391194	-6.771225927284079	-1.9835497802081654	-2.13897816120153
CA-37-1-1-1	-9.466192877137514	-16.41827983901034	-6.822422911138751	-10.628159673124554	-4.64851740585964	-8.834141493119207	-12.75190593854483
CA-37-1-1-2	-2.1444407196128745	-15.433615631042008	-6.240343701292315	-10.628159673124554	-4.64851740585964	-8.170736039949722	-15.713674094219208
CA-37-1-1-3	-7.402460575839219	-16.644033077523936	-6.842632470159123	-10.399338220763946	-4.64851740585964	-13.666441705950161	-12.949213175542514
CA-37-2-1-1	-8.103712847448138	-15.088817347049524	-6.3012680205704985	-14.15080045101192	-2.599380089216764	-14.27362445943022	-14.976684789490886
CA-37-2-1-2	-4.627552747650977	-6.542515539773177	-10.362130306226213	-10.522334876390804	-6.836597765154754	-1.9835497802081654	-16.31178664742701
CA-37-2-1-3	-10.294885894135543	-7.504365170102977	-2.366708914022659	-5.200558154088015	-9.382849205388869	-11.970929827128089	-13.72529402707459
CA-37-2-1-4	-5.555624340952394	-7.504365170102977	-8.993401844295011	-9.318497722323588	-10.49493340677031	-7.05356532365486	-11.771614871482408
CA-37-3-1-1	-9.087968075975311	-6.855978092565594	-9.732590909567508	-6.266843400165769	-2.599380089216764	-10.123729079968932	-16.522950012436578
CA-37-3-1-2	-10.416189722765044	-9.53153268863937	-9.732590909567508	-6.868622477878108	-2.599380089216764	-11.244897913349211	-12.497181220825842
CA-37-3-1-3	-9.79171854803571	-6.933752193243784	-9.758610344178985	-16.126531315420866	-2.599380089216764	-11.881668448079626	-12.45954094060043
CA-37-3-1-4	-6.30705209602736	-6.933752193243784	-6.240343701292315	-6.108643802124871	-2.599380089216764	-17.02782339793327	-12.497181220825842
CA-37-4-1-2	-6.295108176580824	-9.585159533539663	-2.366708914022659	-4.930229720955014	-2.599380089216764	-1.9835497802081654	-13.770841250049333
CA-37-4-1-3	-14.705789915077355	-10.623319527803314	-9.47857391617984	-5.2800324825739855	-2.599380089216764	-6.985739508619819	-6.266927506148933
CA-37-4-1-4	-14.11102094137234	-10.857062079016501	-6.767299626612649	-1.984524304180185	-2.599380089216764	-6.479860261852702	-11.308315516363304
CA-40-1-1-1	-15.629605715678377	-8.634711128139674	-8.796606771053183	-6.476807792291074	-7.8258910992507	-7.806699436808902	-2.13897816120153
CA-40-1-1-2	-15.659183066027985	-10.56709341258204	-8.796606771053183	-6.847021830647532	-9.937146355876347	-5.205731296912001	-6.381196767179077
CA-40-1-1-3	-9.808195856126334	-8.545168199633567	-15.006192383583207	-7.521803108696072	-2.3920095663769527	-5.859913205783043	-6.765609214576316
CA-40-3-1-1	-8.588333699162526	-11.602617016213117	-14.800597384844927	-9.172702121225893	-22.699684830457322	-7.039213058123279	-2.13897816120153
CA-40-3-1-2	-15.837701321993034	-8.25299266637566	-6.506690034709102	-1.984524304180185	-13.1312053197106	-7.793249254045188	-6.029695709831436
CA-40-3-1-3	-16.941114370192132	-19.296145696656538	-2.366708914022659	-1.984524304180185	-20.278139035700512	-15.860135129410478	-5.938264902958966
CA-40-3-1-4	-6.275028812266966	-8.793534434499467	-2.366708914022659	-9.172702121225893	-15.660142080029296	-8.095239824815778	-11.183442347263558
CA-40-4-1-1	-5.692711134435249	-2.4314102854711424	-2.366708914022659	-17.049830187717678	-9.877320083575144	-7.793249254045188	-4.990661175325812
CA-40-4-1-2	-12.920580090870185	-7.311614803655681	-10.486821773552599	-6.138917839301578	-5.008395097232608	-7.793249254045188	-5.330049620621338
CA-40-4-1-3	-10.520657098350988	-8.415395650431567	-14.502637816387633	-5.029694474789822	-10.474966061917922	-7.447695725143184	-5.669423197301988
CA-40-4-1-4	-6.080238386040751	-8.063612878048412	-13.75911520350662	-12.168542492186571	-10.305203546720504	-8.53652553084274	-4.890908393231706
CA-42-1-1-1	-11.788007903977473	-12.432136654291094	-9.604711253164805	-9.047643018393757	-7.281627450294995	-9.523204016086785	-7.061965669880999
CA-42-1-1-2	-7.905023187500978	-6.9356050986094075	-6.609443115092983	-14.087754764241721	-2.599380089216764	-1.9835497802081654	-2.085673413923864
CA-42-1-1-3	-8.149198328426191	-7.818324994682344	-12.40460931741389	-11.535637467472462	-9.33849983656993	-11.648965546262069	-7.061965669880999
CA-42-1-1-4	-5.721680420969382	-7.130339405208575	-9.792871073992895	-11.286737960765747	-2.5670203275038186	-9.523204016086785	-7.061965669880999
CA-42-2-1-1	-6.541085438926115	-11.407299707308088	-11.581640297734996	-6.01940477027931	-2.599380089216764	-7.420775733655582	-4.76162847244409
CA-42-2-1-2	-10.895269611383956	-17.310838944142194	-14.093509175364677	-6.01940477027931	-7.121597509101229	-13.160970270418323	-6.828374096336179
CA-42-2-1-3	-6.645031470965702	-16.04135519719555	-5.245292526415426	-9.683093236174182	-2.599380089216764	-7.420775733655582	-7.061965669880999
CA-42-2-1-4	-5.789349266783173	-12.08049983412675	-8.63919678206662	-10.853395817914032	-2.571955609487498	-9.677566170349994	-7.061965669880999
CA-42-3-1-1	-10.64467441690461	-2.416372410898792	-8.628832623716917	-10.341303697358443	-8.513281214345591	-1.967927771562362	-2.0738317777972095
CA-42-3-1-2	-8.067351120400513	-2.4314102854711424	-11.617769718661673	-6.01940477027931	-4.64851740585964	-1.9835497802081654	-2.13897816120153
CA-42-3-1-3	-9.461028694889242	-2.4314102854711424	-6.67511105491364	-6.539278653855158	-7.797369749501777	-1.9835497802081654	-2.13897816120153
CA-42-3-1-4	-10.749566096532572	-2.4314102854711424	-9.157969284944176	-11.065428640469763	-6.685351091413767	-1.9835497802081654	-2.13897816120153
CA-42-4-1-2	-8.45347246483664	-6.948435624670388	-13.696064175041077	-5.353887739369034	-5.5871145309577654	-7.46448495767744	-10.632331652201291
CA-42-4-1-3	-10.798904060188109	-14.28539567565086	-14.035249244782973	-10.248394907076046	-8.49830978275683	-9.962375156925102	-9.394620312094364
CA-42-4-1-4	-11.58715552915944	-2.414290467518763	-12.371488999313243	-6.734262824707488	-2.599380089216764	-7.002986575138585	-12.620193719522234
CA-45-1-1-1	-7.009827846137107	-15.280223416347027	-6.310415798685005	-12.835481137384035	-14.729893894829464	-10.539786244542073	-7.061965669880999
CA-45-1-1-2	-7.009827846137107	-11.539556991469242	-7.240912839885565	-9.243908235009838	-15.217601164292317	-10.539786244542073	-7.061965669880999
CA-45-1-1-3	-2.1444407196128745	-11.539556991469242	-6.140539728445706	-7.851891318249596	-16.64016050494058	-7.320570891349675	-6.264220716330087
CA-45-1-1-4	-7.0788250198133955	-16.03146217966664	-2.366708914022659	-12.811825853708253	-11.023382715550426	-15.760387848901471	-2.13897816120153
CA-45-2-1-1	-2.1444407196128745	-2.4314102854711424	-8.496076847920278	-11.994524661029686	-10.439504563983414	-8.987444106897104	-7.6204551499148305
CA-45-2-1-2	-6.657278265406591	-2.4145300450061926	-9.479665858477706	-9.24180531463223	-13.01916029874803	-14.117632255293614	-7.590320992543864
CA-45-3-1-1	-2.1444407196128745	-2.4314102854711424	-11.791140190774414	-6.827297599209752	-7.561651506463854	-1.9835497802081654	-6.630265204963075
CA-45-3-1-2	-2.1444407196128745	-10.449280077404975	-11.476998179361125	-6.480585446645151	-7.467501566549836	-1.9835497802081654	-6.630265204963075
CA-45-3-1-3	-2.1097542562029767	-10.273405318727212	-13.431675384970717	-11.150550195183039	-14.652881539503422	-1.9835497802081654	-6.630265204963075
CA-45-3-1-4	-2.1444407196128745	-8.222615320145039	-8.017863210995113	-10.989848943765384	-9.846507066144653	-1.9835497802081654	-6.630265204963075
CA-45-4-1-1	-7.324332669749605	-6.387838509277598	-10.876807959465406	-6.317850477786969	-15.068400164113118	-6.008188340356737	-2.10692566772732
CA-45-4-1-2	-7.406146103821483	-6.471010382378294	-7.817135544427096	-7.770335636839285	-8.647463471686645	-6.023263006248263	-2.123939416343142
CA-45-4-1-3	-6.575338326322191	-6.5914139440813955	-12.299037608987822	-7.2723077157497835	-17.207707309727663	-8.947021019901605	-8.003190959455646
CA-46-1-1-1	-7.379518068891979	-6.498533744893058	-2.366708914022659	-9.096831891343287	-7.058886191532543	-1.9835497802081654	-2.13897816120153
CA-46-1-1-2	-6.657278265406591	-3.890696251519598	-6.603129481018952	-7.851891318249596	-9.844323319473519	-5.202765133400602	-7.555513129173275
CA-49-1-1-3	-11.751848926615857	-12.92796072537333	-8.418263958621127	-5.338297435078442	-11.520482178383656	-1.9835497802081654	-5.087852675434067
CA-49-1-1-4	-6.657278265406591	-14.520455188188699	-6.310415798685005	-8.316207238794297	-7.273498115196411	-1.9835497802081654	-5.570171640871162
CA-49-2-1-1	-5.695208702386056	-7.910330381238051	-11.865119265188328	-7.250978020333957	-7.814173746832575	-1.9835497802081654	-2.13897816120153
CA-49-2-1-2	-11.837258999034976	-11.167536611941063	-8.820369675638132	-6.224867931607201	-14.10856164036219	-1.9835497802081654	-2.13897816120153
CA-49-2-1-3	-6.583401851402952	-7.961903125143162	-11.865119265188328	-9.902308552611746	-7.867706009100257	-1.9835497802081654	-2.13897816120153
CA-49-3-1-1	-5.607802862522707	-6.5914139440813955	-17.084740754355636	-14.298283235605016	-6.396383034501752	-1.9835497802081654	-5.570171640871162
CA-49-3-1-2	-2.1444407196128745	-6.471010382378294	-6.300704985794968	-1.984524304180185	-6.396383034501752	-1.9835497802081654	-2.13897816120153
CA-49-3-1-3	-5.077831591346216	-9.661559452931465	-13.84435740394533	-7.160140055186085	-6.396383034501752	-1.9835497802081654	-2.13897816120153
CA-49-3-1-4	-2.1194531039417157	-6.5914139440813955	-7.519337350264748	-6.078280177413183	-6.37826023110326	-1.9835497802081654	-2.13897816120153
CA-49-4-1-1	-5.885097494488889	-6.412533441107529	-7.712240412982041	-6.781709953566209	-6.396383034501752	-1.9835497802081654	-2.13897816120153
CA-49-4-1-2	-6.9669116058294005	-2.3647996669936817	-11.932010675469972	-3.805868033732093	-9.275388316412783	-1.9467695844935982	-5.515890108085637
CA-49-4-1-3	-2.1444407196128745	-5.649367853767487	-16.793781607123883	-6.781709953566209	-6.11232121705072	-1.9835497802081654	-5.141177264316192
AD-11-1-1-1	-9.374313418471575	-10.962254118366728	-5.5376365887931245	-9.269107477870872	-17.955350536868007	-5.987939776252845	-11.733000569966737
AD-11-1-1-2	-11.7783078684019	-11.396857435400491	-2.414457944546542	-12.644317958465933	-15.661909050909758	-5.2034497185661195	-12.100133700642996
AD-11-1-1-3	-10.71526081168767	-12.986477962959164	-2.414457944546542	-12.29619870501526	-9.716134207085585	-10.942193186937526	-11.633150749632318
AD-11-1-1-4	-16.486510359567784	-6.944691850273792	-2.414457944546542	-11.832003833556387	-7.707895125922699	-9.29238800614289	-10.13138162284938
AD-11-2-1-1	-7.456211213065089	-8.191218841487421	-2.414457944546542	-10.153945199680184	-9.449349321857603	-1.9974738245406614	-7.924680810434362
AD-11-2-1-2	-5.427103515843705	-7.5772302153834366	-2.414457944546542	-8.273734409311338	-12.654741953135293	-1.9974738245406614	-7.924680810434362
AD-11-2-1-3	-7.195008089886754	-13.137321619758406	-2.414457944546542	-1.9927496354233414	-12.77461200110379	-5.412806942416681	-2.1506078961924544
AD-11-2-1-4	-7.121881746912407	-12.64665830785195	-2.414457944546542	-1.8286408933996627	-11.209572776869578	-1.9974738245406614	-2.1506078961924544
AD-11-3-1-1	-58.74843155941077	-2.3958189773842697	-2.414457944546542	-6.0875497982637805	-4.608174685723137	-37.56155705376621	-2.1506078961924544
AD-11-3-1-2	-13.061174628940904	-6.706191031892773	-12.001189247385048	-10.339563880907932	-13.733989659049797	-8.242571850684907	-7.903176447755152
AD-11-3-1-3	-7.4097425671370925	-7.76428949237571	-9.564793101302065	-9.706809978452867	-6.323680318570698	-9.349627478644937	-12.22174352525344
AD-12-1-1-1	-16.811465711312664	-9.37244629607309	-12.435380029737264	-7.758391773389806	-6.082284941224669	-6.3921235228744155	-8.986039772277067
AD-12-1-1-2	-17.99713368207796	-8.537276828516738	-2.414457944546542	-1.9927496354233414	-11.949154113026282	-12.057754028411889	-6.510484291972878
AD-12-2-1-1	-7.556227745583192	-6.659315291710276	-2.414457944546542	-5.51719744030731	-11.714754844808532	-1.9974738245406614	-11.00054631052009
AD-12-2-1-2	-11.790083285350082	-14.014849543277526	-6.628240023799983	-9.81653462988067	-13.55072295803081	-5.2034497185661195	-9.047871891325645
AD-12-2-1-3	-12.292954826687922	-11.980444026077105	-7.810308098590419	-9.502369301872697	-15.604470317613243	-6.238218091361501	-9.256263663169767
AD-12-2-1-4	-8.56066711848212	-10.825327923145323	-2.392405957677325	-7.185052587500132	-11.51368361313145	-6.199669628559578	-15.78603267696998
AD-15-1-1-1	-6.233240867523864	-3.594938761083008	-7.1075954545206095	-1.9615822956851745	-3.6764831972445773	-1.9974738245406614	-6.639878336183932
AD-15-1-1-2	-7.7004879769135695	-9.14028680082496	-12.346061587809437	-7.163541412448681	-14.348803484992317	-1.9974738245406614	-2.1506078961924544
AD-15-1-1-3	-7.685419233586389	-6.65767539349774	-11.071178244264544	-7.9467481187028435	-9.440362666092998	-5.88894247880917	-2.1506078961924544
AD-15-1-1-4	-10.49565173905341	-7.094236667930596	-7.119295553680096	-7.163541412448681	-13.11020243950818	-5.88894247880917	-5.243194656388903
AD-15-2-1-1	-7.7004879769135695	-4.7452913091200815	-5.494952678824075	-8.04667950669754	-11.759692720853774	-5.4493667781203765	-5.243194656388903
AD-15-2-1-2	-7.685419233586389	-11.380485388352081	-10.585665732033718	-5.678485073704565	-10.469667868099911	-5.4493667781203765	-2.1289197842186987
AD-15-2-1-3	-7.7004879769135695	-12.190097871936807	-6.38538622084564	-6.692880884179496	-11.759692720853774	-1.9974738245406614	-2.1506078961924544
AD-15-2-1-4	-7.7004879769135695	-12.190097871936807	-6.38538622084564	-1.9283288168908728	-7.459388226871592	-1.9974738245406614	-4.992106871276521
AD-17-1-1-1	-2.147605732787333	-6.451548708471213	-12.979881933636623	-7.498425583225117	-2.559038663303116	-10.350322276408795	-11.57784199720818
AD-17-1-1-2	-8.332117749109733	-2.3958189773842697	-8.578946159546165	-11.431882262310147	-2.559038663303116	-19.901705139006282	-11.562804477430316
AD-17-1-1-3	-2.147605732787333	-2.3958189773842697	-13.996748445591164	-5.5823164659584394	-2.559038663303116	-8.05422360533758	-11.57784199720818
AD-17-1-1-4	-9.023173078941547	-7.588148457766496	-12.178529029504276	-7.542928766956708	-2.559038663303116	-11.69189713534422	-11.57784199720818
AD-17-2-1-1	-7.0240648268452555	-7.841821986790919	-6.906436094739709	-1.9927496354233414	-7.745666727637911	-12.345087512924964	-10.537444323301067
AD-17-2-1-2	-7.526739581179032	-14.371335170194271	-6.906436094739709	-5.209357897424439	-2.559038663303116	-15.641492936221875	-9.76738777241454
AD-17-2-1-3	-8.395229208421414	-9.986014561499669	-6.738948822266004	-1.9927496354233414	-2.559038663303116	-10.989922615763424	-5.908185621326977
AD-17-2-1-4	-13.172133402698625	-14.012628694128828	-6.906436094739709	-1.9927496354233414	-9.738940973786896	-11.521804918729664	-7.071334812764148
AD-17-3-1-1	-4.9483037927179705	-19.10136293114457	-2.414457944546542	-4.998556034314672	-2.559038663303116	-7.569932738991761	-8.776893793354489
AD-17-3-1-2	-7.300828303352321	-6.629087188449662	-2.326186429953997	-5.866665628149473	-2.5389647821170107	-7.746105226014942	-9.407246505769745
AD-17-3-1-3	-11.152455838421583	-18.249564755836033	-2.414457944546542	-6.819899735234756	-2.559038663303116	-9.030404652503904	-12.086084551448772
AD-17-3-1-4	-2.147605732787333	-11.00774270377185	-2.3960822153039234	-6.819899735234756	-2.559038663303116	-10.13828431460052	-10.880884050498615
AD-20-1-1-1	-11.642542007200134	-5.716609761056863	-10.514264336895117	-11.514967589263875	-2.559038663303116	-9.126669201451946	-6.409399880213421
AD-20-1-1-2	-8.93109857470624	-15.7168546686957	-2.3993564235758402	-7.3879746295407855	-6.8804734618114765	-9.126669201451946	-6.035693057524341
AD-20-1-1-3	-13.30456759593824	-17.867258318445007	-7.878190792617075	-9.386165203505044	-8.787056377311536	-12.568735682412386	-6.3062955634670805
AD-20-1-1-4	-11.73682828300769	-11.729793204795012	-7.393086946175428	-6.838174289490097	-2.559038663303116	-1.9974738245406614	-5.269675526655142
AD-20-2-1-1	-2.147605732787333	-16.533457266675782	-12.729256273820516	-11.985460218307194	-8.350805960539489	-7.265399962787525	-7.777498159910396
AD-20-2-1-2	-10.87138071638315	-8.198632968693024	-12.729256273820516	-9.946011502634425	-13.605184732604645	-1.9974738245406614	-6.3062955634670805
AD-20-2-1-3	-7.013137899374398	-10.73064327536703	-11.865044903486364	-9.836052984088472	-13.605184732604645	-1.9974738245406614	-6.0206553608000375
AD-20-2-1-4	-9.622024227130051	-12.003463315660966	-12.679284210718658	-8.114771008642116	-13.605184732604645	-6.930245978208484	-5.269675526655142
AD-20-4-1-2	-2.147605732787333	-2.3958189773842697	-12.600930635641728	-1.9774829250323291	-12.47688811554309	-8.36095413428362	-5.247987414681386
AD-20-4-1-3	-7.581287665320582	-2.3958189773842697	-6.637780064448624	-12.598034495225585	-7.736331313148037	-13.464219784592068	-2.0587657902482452
AD-3-1-1-1	-2.147605732787333	-8.914235152564924	-7.678792217701003	-1.9927496354233414	-16.112450697376254	-7.761142748247414	-9.109169144849071
AD-3-1-1-2	-2.147605732787333	-10.187143129561413	-5.550672841012845	-5.5823164659584394	-11.238526717119477	-10.61065937989363	-19.695026331817672
AD-3-1-1-3	-2.147605732787333	-13.770690179090304	-5.550672841012845	-5.5823164659584394	-11.053599503182927	-6.710225516973161	-12.515549866738198
AD-3-1-1-4	-2.147605732787333	-11.269037894514403	-7.153389398499777	-5.5823164659584394	-12.523945365010093	-1.9974738245406614	-22.261996896833466
AD-3-2-1-1	-2.147605732787333	-12.101726654678494	-13.626595616859962	-10.377814888984926	-9.94672969824983	-11.495680932562287	-9.583388263366396
AD-3-2-1-2	-2.147605732787333	-23.292222818579795	-14.269798466183273	-13.843699765034017	-7.953491608740673	-11.883171191176686	-13.210066266336334
AD-3-2-1-3	-4.9483037927179705	-13.818848740232502	-10.01524983563365	-8.733038795522493	-7.953491608740673	-11.66919239419613	-7.048744900556303
AD-3-2-1-4	-4.9483037927179705	-15.957738480286341	-9.915604580664684	-4.968019734572533	-7.953491608740673	-10.561760239133381	-14.900417440172328
AD-3-3-1-1	-6.20886007466693	-12.447604320720774	-9.24903530619909	-1.9927496354233414	-2.559038663303116	-8.903430176365147	-5.598375064814018
AD-3-3-1-2	-6.20886007466693	-7.398811310210275	-10.32662389251924	-1.9927496354233414	-2.559038663303116	-1.9974738245406614	-2.1506078961924544
AD-3-3-1-3	-2.147605732787333	-13.741184989326676	-9.400959494178082	-7.278407397803786	-2.559038663303116	-7.216483717183958	-5.27258297241852
AD-3-3-1-4	-2.147605732787333	-12.795906418243169	-12.52409521524266	-7.278407397803786	-2.559038663303116	-7.496826617050107	-2.1506078961924544
AD-3-4-1-1	-2.147605732787333	-11.037564398544893	-13.926197710794101	-6.125404417782759	-13.572010653769848	-12.530026442221939	-11.548063046973018
AD-3-4-1-2	-10.040910323765411	-7.76205039675469	-11.044128467153604	-6.108515976367367	-7.971041707160841	-7.099237904802388	-11.44212343658669
AD-3-4-1-3	-7.240212263779214	-10.608649011822575	-15.084384617379946	-5.252293865763147	-11.818903942107973	-7.7417816175673755	-14.727291194865582
AD-3-4-1-4	-2.147605732787333	-13.572969546006036	-13.559425483022778	-8.823777551828183	-11.80386497588536	-8.076240561752295	-11.44212343658669
AD-5-1-1-1	-7.58485980432817	-11.890119749700318	-9.744447834540594	-3.8140933363434257	-11.174257505912522	-11.539374758739202	-6.677964209779055
AD-5-1-1-2	-7.58485980432817	-2.1411936349950724	-6.323858847804367	-5.209357897424439	-18.193793400864912	-10.169202074038346	-6.677964209779055
AD-5-1-1-3	-5.75605192413323	-8.294735550863214	-11.061122806862766	-1.9927496354233414	-11.261453178714014	-9.97513408228569	-2.1506078961924544
AD-5-1-1-4	-10.750382626659905	-8.00625526764705	-2.414457944546542	-6.488861393631486	-6.132697316694333	-10.169202074038346	-2.1506078961924544
AD-6-1-1-1	-9.516774915943753	-13.674962618863866	-6.890873010244997	-1.9927496354233414	-2.559038663303116	-1.9974738245406614	-5.22815713661104
AD-6-1-1-2	-2.147605732787333	-8.417687406055197	-2.414457944546542	-9.441944067778554	-6.056826613933452	-1.9974738245406614	-8.379970426674564
AD-6-1-1-3	-6.193270736904784	-9.977778275430897	-2.414457944546542	-1.9927496354233414	-11.201241095915972	-1.9822146282917823	-8.379970426674564
AD-6-1-1-4	-6.237277132887381	-11.660345790378377	-6.597042521743301	-5.209357897424439	-6.056826613933452	-1.9974738245406614	-8.379970426674564
AD-6-2-1-1	-6.718158083182977	-11.971378060136281	-9.15367006725711	-1.9927496354233414	-12.354024240303577	-7.1449253518835185	-2.032485876837744
AD-6-2-1-2	-13.32510821370972	-6.659315291710276	-10.718172325528654	-1.9927496354233414	-10.82870120383451	-5.8037396727133	-5.115721240908675
AD-6-2-1-3	-8.146554297621396	-6.659315291710276	-12.982355086070577	-5.342197711528597	-16.08094705381819	-9.219166923153422	-5.6838474795011935
AD-6-2-1-4	-2.147605732787333	-12.443623256806228	-14.674696882058814	-1.9927496354233414	-6.169363374117729	-7.704130756834678	-5.6393788577175
AD-6-3-1-1	-14.008229656691594	-22.327879874240224	-14.571170913378934	-1.7911222378301086	-7.076440986595811	-5.544202582095349	-14.593427388469598
AD-6-3-1-2	-10.67198023211362	-11.394666251431225	-8.772078959215158	-1.7649656728082521	-2.3236315333626245	-1.9664928263752677	-11.86526649830883
AD-6-3-1-3	-7.417648464290969	-12.206797424923774	-13.23090255185446	-1.9927496354233414	-11.849312766242136	-10.80204625682001	-2.1506078961924544
AD-6-3-1-4	-9.09693269063164	-13.995982677723482	-7.997491783959088	-1.9927496354233414	-11.849312766242136	-1.9974738245406614	-11.911290791135897
AD-6-4-1-1	-8.333440969665732	-7.524853921089983	-2.399420438799928	-1.86205199352718	-5.584938188590284	-1.9974738245406614	-5.459804538716749
AD-6-4-1-2	-2.147605732787333	-9.819556230156927	-6.61473745573462	-5.342197711528597	-7.634074211010304	-10.328928834626673	-5.262221503560652
AD-6-4-1-3	-2.0579371954885586	-11.982343905462578	-2.414457944546542	-5.342197711528597	-12.371894237723799	-13.589336345865107	-8.30556722472219
AD-6-4-1-4	-2.147605732787333	-18.686209079755763	-6.582481505492913	-5.342197711528597	-10.1876076841682	-6.086412112117432	-6.3084630691224195
AD-78-1-1-1	-9.288601935687232	-8.176180348869176	-14.220223089740172	-4.969040616030374	-6.3240801303301595	-1.9974738245406614	-9.307367602796704
AD-78-1-1-2	-7.1246983340776815	-16.339584257940636	-16.2105406370573	-8.685841287398754	-8.71412810048935	-1.8053129303977422	-9.099774921456625
AD-78-1-1-3	-8.760739320185035	-12.791973360623306	-20.087246349736226	-1.9927496354233414	-6.663610281881157	-1.9974738245406614	-18.59442528487723
AD-78-1-1-4	-7.368803587404555	-11.302845987027482	-11.728987666534202	-5.342197711528597	-7.090112785705607	-1.9816918966124106	-10.310170861764444
DA-52-1-1-1	-12.171666009104275	-9.292365375012485	-15.166752158175349	-4.969040616030374	-2.559038663303116	-10.776166971408207	-7.167653038816731
DA-52-1-1-2	-7.335501156687084	-12.36013222886908	-9.288965471470762	-7.4246044773920366	-10.155120581106624	-5.439540305501102	-2.135570376414591
DA-52-1-1-3	-7.118226226665274	-17.5595188880393	-8.234075941846097	-12.739735010534893	-9.939873158913597	-7.761142748247414	-7.167653038816731
DA-52-1-1-4	-12.493250189333288	-17.54230212754339	-6.892833536048034	-5.748932023774858	-4.14800492447702	-7.778114873880278	-5.262221503560652
DA-52-2-1-1	-13.285993304462947	-10.015466548022102	-8.781700180755841	-7.172229643864667	-8.87724359199741	-5.439540305501102	-5.704624235701459
DA-52-2-1-2	-8.56066711848212	-9.586918110217454	-8.195748145425238	-7.172229643864667	-7.123226794347861	-7.371079410327592	-5.2267322605542
DA-52-2-1-3	-8.456326984261196	-11.019174631728736	-2.414457944546542	-7.172229643864667	-2.53537736314422	-8.453420109978104	-5.243194656388903
DA-52-2-1-4	-9.068366225536973	-12.95682907698769	-8.13790129063306	-6.69594998324054	-5.9275720180414035	-7.595940850659281	-6.442701768442145
DA-52-3-1-1	-2.147605732787333	-15.015892282274491	-8.607275546039872	-6.125404417782759	-16.597925441789542	-12.397541289444245	-10.327786929774032
DA-52-3-1-2	-12.935506046785523	-14.36098897998174	-2.414457944546542	-9.084306901566874	-13.575863129356405	-8.20973669972199	-6.035693057524341
DA-52-3-1-3	-12.935506046785523	-9.935052500438726	-9.19196106104545	-12.190962647145433	-13.61417088782213	-12.463995567748738	-8.877192032608408
DA-52-3-1-4	-7.118226226665274	-13.670551139572416	-6.296732729626943	-7.185052587500132	-20.15582401231407	-7.092281234286045	-6.035693057524341
DA-57-1-1-1	-2.147605732787333	-10.146172715716624	-15.178454249922058	-11.749451013855582	-6.169363374117729	-10.505613575925373	-13.09293677244045
DA-57-1-1-2	-5.747870803042026	-6.625708554197553	-5.7989978474666355	-8.414790795383588	-15.08681663770071	-9.449471358184814	-15.037726468525218
DA-57-1-1-3	-10.584105259951563	-9.56243139726509	-11.79027665512991	-8.414790795383588	-2.559038663303116	-9.60373169893252	-16.00420142354938
DA-57-1-1-4	-7.55301752304065	-13.15666685161693	-9.54862988335398	-7.088487062371898	-14.554224445230311	-5.788846935136252	-11.708154311884538
DA-57-2-1-1	-7.558747261888189	-11.05732699348181	-2.414457944546542	-1.9927496354233414	-9.268215089204855	-8.05422360533758	-12.292943438185748
DA-57-2-1-2	-7.558747261888189	-9.995759794481476	-2.414457944546542	-1.9927496354233414	-9.03445656296416	-13.975004297953657	-6.34802047856303
DA-57-2-1-3	-8.99959874543242	-10.371393531368637	-2.414457944546542	-1.9927496354233414	-8.646846287994993	-8.05422360533758	-6.34802047856303
DA-57-2-1-4	-6.20886007466693	-11.430333648895317	-2.414457944546542	-1.9758611940079498	-12.007547554359489	-11.645517327568841	-6.34802047856303
DA-60-1-1-1	-6.381461272554222	-9.236298447666016	-5.808371645891718	-6.388844036075584	-9.645291271677111	-1.9974738245406614	-15.96920272074765
DA-60-1-1-2	-12.843953755952684	-6.640741076437068	-2.414457944546542	-12.291079370707806	-11.694427294097132	-11.279177865362396	-12.34013737157898
DA-60-3-1-1	-2.0675160901425493	-7.984762837436011	-2.414457944546542	-8.756963341860832	-6.807212165217096	-4.692076593409283	-7.731883692491669
DA-60-3-1-2	-4.9483037927179705	-9.177474671131726	-2.414457944546542	-7.185052587500132	-6.915176744263272	-1.9974738245406614	-9.45114092031191
DA-60-3-1-3	-4.9483037927179705	-12.091098937415286	-2.414457944546542	-13.418637866392853	-13.249504005650655	-1.9974738245406614	-12.292639895395975
DA-60-3-1-4	-4.9483037927179705	-8.460956240444613	-2.414457944546542	-17.5924427386514	-12.743731823547218	-4.830645798349405	-13.005157259820916
DA-63-1-1-1	-2.147605732787333	-7.841821986790919	-6.496733518526496	-5.342197711528597	-4.052424355971517	-8.321934303477143	-7.22656403997496
DA-63-1-1-2	-2.147605732787333	-11.68848977856467	-10.222761598499929	-1.9927496354233414	-6.645022903803247	-1.9974738245406614	-2.1506078961924544
DA-63-1-1-3	-2.147605732787333	-13.06439815383146	-6.285939584756959	-5.342197711528597	-6.645022903803247	-8.33697224853105	-7.258076699415373
DA-63-1-1-4	-2.147605732787333	-12.071711563603987	-6.03708282480801	-1.9927496354233414	-8.2435378787013	-8.33697224853105	-7.258076699415373
DA-63-2-1-1	-2.147605732787333	-6.050473908126802	-10.574603250493302	-7.351313643702287	-2.559038663303116	-1.9974738245406614	-2.1506078961924544
DA-63-2-1-2	-2.147605732787333	-10.056588170745517	-8.128766513395078	-4.859783804502345	-6.432561504545238	-5.2034497185661195	-2.1506078961924544
DA-63-2-1-3	-7.7004879769135695	-17.578282946104594	-6.873167420812957	-7.351313643702287	-6.432561504545238	-5.1877461173456165	-6.061674817326537
DA-63-2-1-4	-7.685419233586389	-19.62271194117308	-7.313781835429876	-1.9927496354233414	-2.5373006724594007	-1.9823934953170417	-7.048744900556303
DA-63-3-1-1	-2.147605732787333	-11.811118802126554	-15.172365524010976	-7.744706817207122	-18.722917378939588	-6.718648884683434	-10.648545635267627
DA-63-3-1-2	-2.147605732787333	-11.461693689725607	-13.720422838338276	-7.744706817207122	-10.91553522768318	-6.841991931709961	-12.250451174138858
DA-63-3-1-3	-2.147605732787333	-11.741147294225577	-9.460687026475725	-7.397083660802481	-11.976805294875522	-5.88894247880917	-2.1506078961924544
DA-63-3-1-4	-2.147605732787333	-7.617938503166316	-12.810626938820413	-1.962213335681203	-14.022438740183667	-6.3921235228744155	-7.048744900556303
DA-66-1-1-1	-12.95778099017628	-11.059083384016713	-10.000657575243086	-6.533026230875816	-2.559038663303116	-9.457527058838384	-8.97350287522897
DA-66-1-1-2	-7.64884934053013	-24.55251232334752	-9.711811950391846	-8.036872917303734	-8.839194175331262	-10.432202358693797	-7.321927132747673
DA-66-1-1-3	-14.745330778786203	-9.39936118939838	-5.7989978474666355	-13.724086653819214	-2.4238881321675376	-13.308105210730194	-9.970734597942304
DA-66-1-1-4	-8.087159605463027	-15.128268349997866	-5.711645766539338	-12.682562913102512	-10.888330197751284	-12.388140637967364	-15.384859051167542
DA-66-2-1-1	-5.9225419750264745	-11.409155628434029	-5.794694825588225	-1.977712132796034	-12.791608255540089	-7.933787147432215	-12.911612518717327
DA-66-2-1-2	-6.20886007466693	-9.867631473017862	-8.685672045140635	-5.5823164659584394	-9.946969047622098	-10.274169042958517	-12.67857881867912
DA-66-2-1-3	-12.286411359734739	-2.1436734040780387	-9.575011882065036	-5.290763868449199	-11.425525449210474	-8.04761996620287	-10.413599889219078
DA-66-2-1-4	-10.389853730477665	-12.013573699249617	-9.300801149660181	-1.962213335681203	-6.8804734618114765	-9.782443064192023	-11.703694117891551
DA-66-3-1-2	-15.872025535522964	-9.838767779283437	-10.062589964232378	-6.819899735234756	-9.416953324784846	-6.3853280010201345	-9.355026498493707
DA-66-3-1-3	-6.20886007466693	-7.253826552326246	-7.637772146381897	-11.211790525115457	-11.290105288665469	-10.362612196770424	-9.564831445683502
DA-69-1-1-1	-7.417648464290969	-8.743865776412205	-2.414457944546542	-8.514506086989615	-13.856650075456118	-5.6303307334068196	-2.1506078961924544
DA-69-1-1-2	-2.147605732787333	-7.6494640478826605	-2.414457944546542	-6.838174289490097	-9.377851578089652	-1.9974738245406614	-2.1506078961924544
DA-69-1-1-3	-7.417648464290969	-8.082773063495264	-7.900242779486291	-8.984178808992395	-10.772379719516827	-8.405417150080293	-2.1506078961924544
DA-69-1-1-4	-9.778350112183762	-2.3958189773842697	-2.414457944546542	-8.207236592022815	-6.235623148970477	-7.898811130761144	-2.1506078961924544
DA-69-2-1-1	-12.078370470017187	-6.791162546054336	-12.580878941136909	-11.701635241956074	-11.409717425810442	-1.9974738245406614	-5.27258297241852
DA-69-2-1-2	-11.353083196679501	-5.9394233993718935	-7.900242779486291	-10.876678087568061	-11.464496221690252	-1.9974738245406614	-5.27258297241852
DA-73-1-1-1	-2.147605732787333	-13.074923594641263	-8.678847016236041	-1.9927496354233414	-9.29639925151557	-1.9974738245406614	-7.167653038816731
DA-73-1-1-2	-11.450498418375991	-11.516655570166552	-2.414457944546542	-4.998556034314672	-6.669885191371795	-1.9974738245406614	-5.459804538716749
DA-73-1-1-3	-11.227835817658821	-11.813856372767635	-15.197434474401307	-4.998556034314672	-9.239733684374373	-5.6403682692839725	-4.949650389692786
DA-73-1-1-4	-10.024139847942628	-8.277924810514065	-15.541610393585252	-1.9927496354233414	-6.194097090438047	-8.20973669972199	-5.6838474795011935
DA-73-2-1-2	-11.46767757188334	-13.666668166488117	-5.311711543564965	-10.89793952646253	-19.214246154376454	-7.306193458351554	-4.992106871276521
DA-73-2-1-3	-9.032475464690336	-7.552003516039428	-8.114322589068404	-10.780976899840867	-10.20747205398149	-11.83347228316651	-6.37789246426178
DA-73-2-1-4	-10.136740475003158	-2.378027404857362	-19.541384883846607	-12.26086846531773	-17.912352592439944	-7.306193458351554	-4.992106871276521
DA-74-1-1-1	-8.079886344592683	-7.849409822326719	-12.581599806280337	-8.701452033936384	-8.018583411643261	-7.306193458351554	-9.943307208220277
DA-74-1-1-2	-16.819140857258404	-11.331705839234802	-6.628240023799983	-6.80313936418126	-6.169363374117729	-1.9974738245406614	-8.527298029277375
DA-74-2-1-1	-6.235584675264937	-11.051908095872552	-6.659337616079207	-8.957334291755595	-8.616718858580272	-1.9974738245406614	-14.3963082027741
DA-74-2-1-2	-15.69072636649976	-13.188942930209851	-5.463572697458995	-8.559884574533536	-8.616718858580272	-6.84498915287681	-10.533555641663876
DA-74-2-1-3	-7.441142469740978	-8.482032403913594	-6.723414371496933	-8.039939427394483	-8.616718858580272	-5.893816187680789	-9.344889700048636
DA-74-2-1-4	-6.235584675264937	-11.038490808774554	-2.414457944546542	-5.342197711528597	-8.853004277259535	-1.9974738245406614	-9.130071005367881
DA-74-3-1-1	-6.5330045642666015	-4.7452913091200815	-6.628240023799983	-1.8286408933996627	-2.5266694577396427	-7.801643254896041	-4.992106871276521
DA-74-3-1-3	-8.53781383830906	-7.680203538340818	-12.628986150066286	-9.361419916557304	-6.59243469503163	-8.431500971030317	-10.159258015341763
DA-74-3-1-4	-8.53781383830906	-8.31031346607416	-12.628986150066286	-13.79017312326065	-10.499764369562179	-7.056276459052436	-5.262221503560652
BC-22-1-1-1	-18.67033680117533	-7.965310493948673	-9.105064536072735	-5.336916329850434	-12.489030123381813	-11.905345433734775	-6.655984173022602
BC-22-1-1-2	-8.168432140568306	-3.857148650067334	-9.326911185597485	-4.409378722232383	-9.12734149847683	-5.017382932547765	-6.126812312779579
BC-25-1-1-1	-6.054468489060716	-5.309660502072951	-9.971150287419405	-8.213706978365503	-4.656326222833544	-1.9620118772945516	-6.517309040499927
BC-25-1-1-2	-11.077323785669446	-8.006501382306537	-9.971150287419405	-11.250219434909493	-4.656326222833544	-1.9620118772945516	-8.800785524802842
BC-25-2-1-1	-9.74918384731474	-2.3154390341429005	-6.157852674851592	-8.213706978365503	-2.5976282438447367	-5.0624004554088815	-9.062364833487573
BC-25-2-1-2	-2.099965287471073	-2.3154390341429005	-6.157852674851592	-8.554316957799	-2.5976282438447367	-1.9620118772945516	-4.548375844030788
BC-25-3-1-1	-2.099965287471073	-7.554883860384592	-2.297572189820193	-14.03268399310266	-8.462057643425286	-1.9620118772945516	-5.60930739869802
BC-25-3-1-2	-6.502123357686298	-6.806926805200088	-6.541702361108957	-5.387566170589064	-10.304538908807062	-1.9620118772945516	-5.60930739869802
BC-25-3-1-3	-6.502123357686298	-13.185476105315416	-6.535674726887949	-4.5862670843639535	-8.169561707651823	-1.9620118772945516	-4.43378717446326
BC-25-3-1-4	-7.9725022456097765	-11.074656091691548	-5.180670911910097	-12.764679954915211	-6.435313886505081	-1.9620118772945516	-4.828066313552731
BC-25-4-1-1	-10.456626559275943	-2.3154390341429005	-14.321053125598812	-17.130902455173263	-8.18615405950284	-1.9620118772945516	-6.737206206000632
BC-25-4-1-2	-2.099965287471073	-2.3154390341429005	-11.765444267875953	-10.864899654303091	-8.494011865493889	-1.9620118772945516	-2.1285609213697807
BC-25-5-1-1	-7.165857117459387	-6.337147194759787	-7.581846285959186	-5.337079201306656	-11.742976545853164	-1.9620118772945516	-5.255499306640116
BC-25-5-1-2	-8.808434224219532	-15.791534745167972	-21.476051218246315	-6.2081372614773365	-6.393403360823614	-1.9620118772945516	-2.1285609213697807
BC-25-5-1-3	-6.5753403318373	-6.337147194759787	-14.818525593681478	-1.9830373907390677	-6.435313886505081	-1.9620118772945516	-5.417314036910687
BC-25-5-1-4	-6.5753403318373	-8.335001513166397	-8.432516553385296	-7.171072687866419	-10.973374159158093	-1.9620118772945516	-5.2478748779947875
BC-25-6-1-1	-6.546466503608907	-14.916144180304205	-9.512373667512172	-7.835682022840215	-13.871111384481459	-1.9620118772945516	-2.1285609213697807
BC-25-6-1-2	-10.721486890925624	-9.677146627680258	-10.881423657014741	-8.35106521076478	-7.523773548323096	-1.9620118772945516	-6.486844907628008
BC-25-6-1-3	-6.441462392221551	-10.564275727474413	-9.512373667512172	-7.7754005528051255	-15.710294453120522	-1.9620118772945516	-6.796652798635856
BC-25-6-1-4	-11.784910956928933	-8.485883874888469	-2.297572189820193	-7.158422930858447	-7.250652643570476	-1.9620118772945516	-6.796652798635856
BC-25-7-1-1	-6.054468489060716	-11.513161322045036	-5.5356966335422335	-8.563509777713927	-6.127456080514032	-1.9620118772945516	-2.1285609213697807
BC-25-7-1-2	-2.099965287471073	-6.473172079857786	-6.0425965689846715	-7.693831815051244	-8.395651522957646	-5.0624004554088815	-4.159947481963158
BC-25-7-1-3	-12.086586707627076	-6.473172079857786	-7.64258621306298	-9.454580120903374	-4.656326222833544	-1.9620118772945516	-6.282095275072864
BC-25-8-1-1	-6.546466503608907	-6.438207279371392	-7.974428973478799	-1.9830373907390677	-4.656326222833544	-1.9620118772945516	-6.842050691106245
BC-28-1-1-1	-11.55579327078774	-6.429301783044259	-12.126866240095936	-3.8043811202908584	-6.924534130191544	-4.8324936579451165	-19.661161821099174
BC-28-2-1-1	-2.099965287471073	-17.80393029664705	-7.798233065985324	-7.080112835859336	-10.39367908349002	-8.576950077928382	-11.067394445014807
BC-28-2-1-2	-9.372081699140216	-10.833191588352314	-10.457390603402937	-7.080112835859336	-11.415442930497084	-1.9620118772945516	-9.958286018882578
BC-28-2-1-3	-8.132083506037432	-12.137530057216953	-8.27024175836253	-3.8043811202908584	-12.641870987472714	-1.9620118772945516	-5.58591711106713
BC-28-2-1-4	-8.984630978816334	-9.346814560719217	-7.781506166025499	-12.161790818883254	-9.345885612165596	-1.9620118772945516	-9.122633123988997
BC-28-3-1-1	-10.370437080441498	-10.485045141202768	-6.555323970980887	-3.8043811202908584	-12.395660711270253	-1.9620118772945516	-5.58591711106713
BC-28-3-1-2	-1.8490856287843265	-1.5610270975777913	-1.7370755676744238	-1.2635537549715221	-7.782389869625805	-1.830031155714003	-1.901774683513744
BC-28-3-1-3	-10.386099744546392	-10.383978498989219	-10.861256688926247	-6.74816237356128	-6.129937295215699	-1.9620118772945516	-5.58591711106713
BC-28-3-1-4	-6.2221948160818785	-6.270115750087859	-6.625337308521029	-6.74816237356128	-7.43173475643359	-6.817474929591673	-5.58591711106713
BC-28-4-1-1	-4.626021765304306	-15.332437787393555	-2.272820696042516	-1.9830373907390677	-11.869206857077584	-10.736126643248776	-5.934906722799038
BC-28-4-1-2	-2.099965287471073	-16.520978834864636	-2.297572189820193	-1.9830373907390677	-7.93772884432675	-10.790528937288418	-2.1285609213697807
BC-28-4-1-3	-2.099965287471073	-12.363245800032281	-2.297572189820193	-1.9830373907390677	-19.473630972263827	-6.978023623688617	-15.322508506724304
BC-28-4-1-4	-2.099965287471073	-6.270115750087859	-2.104879695016953	-1.9830373907390677	-18.856257160787255	-7.0018120891874815	-12.195570121453969
BC-31-1-1-1	-10.593944526081776	-2.3154390341429005	-5.407898932973468	-6.000836645368461	-7.045478699868312	-6.429167673435974	-6.248312465400112
BC-31-1-1-2	-7.301481812456141	-2.2949783276461626	-7.9525720788890935	-6.228287210247021	-7.045478699868312	-6.429167673435974	-5.934906722799038
BC-31-1-1-3	-6.634043352962043	-2.3154390341429005	-9.492367383665169	-14.750999252217866	-2.5976282438447367	-9.505349463548127	-6.248312465400112
BC-31-2-1-1	-13.793352030691887	-8.88429170108855	-15.78512486107903	-4.849491976723174	-2.5976282438447367	-8.650586466388004	-10.893835829163022
BC-31-2-1-2	-10.71068467748565	-5.97933503309242	-10.831143141017321	-1.9830373907390677	-8.608927092882325	-11.545347695724422	-9.84959759342436
BC-31-2-1-3	-20.06707574393736	-7.541896518797337	-11.614757562441188	-4.849491976723174	-2.5976282438447367	-8.650586466388004	-12.313220871209841
BC-31-2-1-4	-11.998145360608033	-9.654970848822519	-12.959713399797995	-4.849491976723174	-8.608927092882325	-7.394107080143497	-12.722435424864353
BC-31-3-1-1	-10.15516270709384	-2.3154390341429005	-11.551691404393386	-8.017798134403908	-2.5976282438447367	-6.486427956441977	-8.295254250374272
BC-31-3-1-2	-8.45087824783665	-2.3154390341429005	-11.424904757921734	-5.199068615070951	-7.579850079511177	-6.919921708569489	-13.740938693408731
BC-31-3-1-3	-7.414745325661686	-2.3154390341429005	-7.589020486433432	-1.9830373907390677	-2.5825896565583957	-15.567128951758072	-9.654269904162671
BC-31-3-1-4	-8.320468786236212	-2.3154390341429005	-12.296735575468	-9.890022587365712	-4.656326222833544	-7.071715625521046	-11.532074579818472
BC-31-4-1-1	-10.166970641975123	-2.3154390341429005	-14.556792843850912	-3.8043811202908584	-7.5358163930419035	-4.99829975101976	-6.486429666866007
BC-31-4-1-2	-7.900860901370508	-9.780725748985832	-16.703056156793767	-1.7049388131771759	-8.061288840013656	-22.297887642804213	-5.28624639101018
BC-31-4-1-3	-5.395469333111105	-6.595821556378452	-15.271610329179035	-6.4665293268534665	-2.5976282438447367	-11.30404174700827	-6.486429666866007
BC-31-4-1-4	-7.742121510380528	-5.97344940515911	-18.674155706815746	-6.885106422386732	-8.061288840013656	-6.915809841236589	-6.857790932962231
BC-31-5-1-1	-7.175809869285037	-2.2697576634159757	-7.647974496292848	-9.53569053651164	-2.5306105619517707	-8.513063287067602	-7.527957372805245
BC-31-5-1-2	-2.099965287471073	-8.083575995481413	-11.50948105510189	-8.958225294541501	-2.5976282438447367	-6.387501864654531	-2.1134643352471167
BC-31-5-1-3	-7.294404160570221	-2.3154390341429005	-11.343880212915463	-9.596748609416474	-2.5976282438447367	-12.679251623757171	-5.301170572735885
BC-31-6-1-1	-11.722535306679667	-6.595821556378452	-7.009303800900496	-6.535303623038308	-2.5976282438447367	-11.221373364465805	-11.128733820126056
BC-31-6-1-2	-13.127027392722304	-6.595821556378452	-7.009303800900496	-10.526803374308784	-2.5976282438447367	-6.429167673435974	-6.256164097144846
BC-31-6-1-3	-10.536703528518112	-6.595821556378452	-7.009303800900496	-6.535303623038308	-2.5976282438447367	-7.447157639753233	-9.691117486289572
BC-31-6-1-4	-7.23775876602454	-2.3154390341429005	-7.009303800900496	-7.156589296037602	-2.5976282438447367	-6.4139022258718885	-6.886661900734344
BC-35-1-1-1	-10.2584043037068	-7.814052711116593	-12.68513569812973	-6.535303623038308	-9.240446615033603	-8.15334063360013	-11.657365006297594
BC-35-1-1-2	-11.214248533539775	-9.432428747301444	-8.789701844194562	-12.62353215943526	-10.322672177147137	-9.49747637651878	-9.895110576345195
BC-35-1-1-3	-10.411908673170087	-15.428534770300637	-8.789701844194562	-11.562439751967332	-9.044650661838821	-5.017382932547765	-16.316624600508504
BC-35-1-1-4	-6.804826135242651	-17.396455271588895	-8.774661282726125	-15.899538827496055	-8.804495403527152	-5.590547149897241	-9.810561044823475
BC-35-2-1-1	-6.502123357686298	-6.8715635321716775	-2.297572189820193	-10.188776113088503	-9.662145334840224	-1.9620118772945516	-4.828066313552731
BC-35-2-1-2	-7.046520291088729	-8.45844532116729	-2.297572189820193	-9.456882749472703	-8.73210467109251	-1.9620118772945516	-6.796652798635856
BC-35-2-1-3	-6.156221636603037	-2.3154390341429005	-2.297572189820193	-6.1881641610297216	-14.306745003521494	-1.9620118772945516	-4.828066313552731
BC-35-3-1-1	-10.537793795240368	-9.40245829533661	-11.43121661711395	-4.858347367474991	-5.736364097943141	-12.24179526974839	-6.655984173022602
BC-35-3-1-2	-10.185361908711775	-2.3154390341429005	-7.654058253457895	-5.026796695128981	-6.3271263393666635	-8.44992044017743	-8.353114893419914
BC-35-3-1-3	-6.038774479721235	-7.9887414164906225	-10.664143919107193	-1.9830373907390677	-5.736364097943141	-1.9111707089303152	-8.353114893419914
BC-35-3-1-4	-9.480240097421031	-7.144242956825524	-14.728433576273808	-5.026796695128981	-5.736364097943141	-1.9620118772945516	-6.576991551064351
BC-35-4-1-1	-5.607277075359283	-3.857148650067334	-2.297572189820193	-7.5190946847939175	-12.983636085854583	-6.4093801557457715	-2.105263352963653
BC-35-4-1-2	-6.4865768205443155	-3.857148650067334	-2.297572189820193	-9.44153145618864	-8.033279562384456	-5.8494977698665584	-5.2404027205174515
BC-35-4-1-3	-10.334871261923663	-7.970638268429843	-2.297572189820193	-8.937867777594576	-6.127456080514032	-1.938724409760714	-5.240447425132066
BC-35-5-1-1	-2.099965287471073	-19.768111785365562	-13.33870729864323	-4.849491976723174	-6.393403360823614	-1.9620118772945516	-8.283581516457055
BC-35-5-1-2	-10.345328182614399	-18.176243162038325	-5.76815107494326	-7.273024329113512	-6.412820902130591	-1.9620118772945516	-8.108186924765599
BC-35-5-1-3	-7.434830407716127	-7.057741401986745	-6.000647153196391	-8.842385197072371	-7.647077299391366	-5.705002243891071	-2.1285609213697807
BC-35-5-1-4	-2.099965287471073	-12.084612043651592	-7.334476834406819	-6.3615447639921365	-7.860385017559687	-5.8494977698665584	-6.572138589628342
CB-38-10-1-1	-8.692390531394999	-11.348634392592864	-6.000647153196391	-11.942805060038264	-13.512546090221054	-9.618800383329818	-13.775506486833278
CB-38-10-1-2	-14.76360431259258	-12.362343046612661	-2.297572189820193	-18.528702101839322	-17.872503789803076	-7.202093597611138	-14.694885777730134
CB-38-10-1-3	-4.626021765304306	-10.435122207902076	-2.297572189820193	-8.103166148243481	-11.107211764503374	-14.95356956242364	-8.449640786719808
CB-38-10-1-4	-12.286500413789867	-18.249502964044844	-6.000647153196391	-5.199068615070951	-10.232102468445232	-5.878114868286744	-11.842741774114725
CB-38-1-1-1	-10.138025665240164	-6.723582568041824	-10.41583692448295	-1.9669589667556007	-11.151695568511101	-7.0018120891874815	-7.1886787644921135
CB-38-1-1-2	-10.658139983870662	-6.723582568041824	-6.555323970980887	-4.849491976723174	-9.529191789608566	-7.0018120891874815	-6.943875603971617
CB-38-1-1-3	-10.998089205973514	-2.3154390341429005	-10.32832418150856	-6.228287210247021	-6.435313886505081	-7.0018120891874815	-6.864905756435898
CB-38-2-1-1	-11.430905784791477	-10.664927962902999	-5.942060026852928	-7.081141444266895	-10.56001795592356	-7.0018120891874815	-13.27206460717503
CB-38-2-1-2	-4.8931405563145365	-6.337147194759787	-2.297572189820193	-10.66308177593795	-6.393403360823614	-12.305223535378918	-11.037342008811997
CB-38-2-1-3	-5.905683415512644	-19.478001222935184	-10.32832418150856	-3.8043811202908584	-11.291052801943788	-13.152962021120462	-14.098976319767035
CB-38-2-1-4	-4.8931405563145365	-6.473172079857786	-5.184914762221657	-5.026796695128981	-7.561554706421863	-11.518733841624353	-10.602139486424166
CB-38-3-1-1	-11.115765954560612	-2.3154390341429005	-6.748072337153707	-5.1840302447192235	-10.949820342457343	-6.986769121109771	-2.0301778578676304
CB-38-3-1-2	-8.81397869830742	-6.337147194759787	-2.297572189820193	-5.199068615070951	-15.319891823816723	-1.9620118772945516	-7.406122791637153
CB-38-3-1-3	-11.115765954560612	-6.631568104018225	-6.733017009685808	-8.961503608831302	-9.714193262627255	-1.9620118772945516	-5.934906722799038
CB-38-4-1-1	-10.919281672538983	-20.29502344766547	-15.349194681248283	-8.16097417463176	-12.204343272556	-1.7708698799852955	-12.352363813199476
CB-38-4-1-2	-15.462930064621432	-12.682895500839477	-6.859174462647218	-4.849491976723174	-7.459231737773614	-1.9620118772945516	-9.355489565205552
CB-38-4-1-3	-18.323236500725034	-11.180814340050336	-6.189728722913323	-6.732416766822641	-12.56186329003676	-1.9469737409283647	-17.220531031542528
CB-38-4-1-4	-11.767852731448166	-20.54133257638443	-10.218651222276755	-4.92874264233247	-12.508680793320245	-1.9620118772945516	-9.044413331482062
CB-38-5-1-1	-14.353440333275936	-3.857148650067334	-11.770923664483297	-6.479098465205674	-10.597570750242596	-10.861534445811028	-2.1285609213697807
CB-38-5-1-2	-12.534130078024482	-14.447407840691934	-6.000647153196391	-6.848140424680771	-9.90561342901281	-8.50777154412781	-2.0980179134749335
CB-38-5-1-3	-5.653147531083218	-14.447407840691934	-9.214699425783676	-6.479098465205674	-5.77076473631589	-13.900765624956861	-12.650017782925236
CB-38-5-1-4	-12.551167342598323	-6.55455357759929	-11.04885333275257	-4.834448653306238	-8.617406699772314	-8.50777154412781	-2.1285609213697807
CB-38-6-1-1	-6.804826135242651	-6.9664977749241945	-5.797227440629585	-4.92874264233247	-15.144986800878105	-10.435186483454714	-11.307281594318479
CB-38-6-1-2	-15.233657493472318	-14.495152561954715	-2.297572189820193	-4.849491976723174	-11.481899285316217	-1.9620118772945516	-15.281481234795358
CB-38-6-1-3	-8.08443919346805	-14.34379317813837	-2.297572189820193	-4.81322719097199	-13.518603766146438	-7.272323948502076	-14.059804719022935
CB-38-6-1-4	-6.707577787125736	-20.631308608148252	-2.297572189820193	-4.92874264233247	-11.501316826623194	-6.4093801557457715	-10.86735060634604
CB-38-7-1-1	-11.924704904030753	-10.435122207902076	-9.791757415913018	-5.199068615070951	-10.488221744271709	-7.0018120891874815	-8.127940317313385
CB-38-7-1-2	-14.784505504581297	-7.955123663209954	-6.157852674851592	-7.566829345654872	-9.856028096715749	-6.4285768524915765	-4.548375844030788
CB-38-7-1-3	-15.727917579524357	-15.342509259857998	-11.132089880924156	-8.47943817186222	-8.162939582040428	-10.249859082219444	-8.048960150351023
CB-38-7-1-4	-9.092994294193723	-3.857148650067334	-10.9592971676818	-7.804052619068393	-10.94752036910536	-14.603062700225966	-14.471230242348854
CB-38-8-1-1	-11.444720869382444	-10.445309038641124	-5.797227440629585	-4.08256841206185	-2.5976282438447367	-16.72362500182947	-6.227159506478095
CB-38-8-1-2	-14.761138995950745	-6.8715635321716775	-5.797227440629585	-7.156589296037602	-2.5976282438447367	-12.225428986531753	-10.612112174366072
CB-38-8-1-3	-6.903861723641086	-4.812546181435977	-2.297572189820193	-4.92874264233247	-2.5976282438447367	-10.744802455783901	-7.924911012000769
CB-38-9-1-1	-10.1004841118831	-2.3154390341429005	-6.074730553476249	-3.8043811202908584	-12.097335468038615	-13.57709215994943	-7.924911012000769
CB-38-9-1-2	-13.936159347116062	-3.857148650067334	-5.975895659418714	-3.789342749939131	-7.377713668981446	-9.59289310881879	-7.924911012000769
CB-38-9-1-3	-7.864945770300067	-15.64424376801746	-8.862801881468336	-3.8043811202908584	-6.393403360823614	-1.9620118772945516	-7.924911012000769
CB-43-1-1-1	-9.512697770813359	-2.3154390341429005	-10.885067537482586	-10.626424643744047	-2.5976282438447367	-1.946746429730567	-6.732430495536834
CB-43-1-1-2	-18.70539832874348	-2.3154390341429005	-5.180670911910097	-6.518829677679266	-10.292732979049958	-5.78739502304517	-6.732430495536834
CB-43-1-1-3	-15.246719217815464	-2.3154390341429005	-8.74080553432702	-3.8043811202908584	-14.02615264340203	-1.9620118772945516	-6.732430495536834
CB-43-2-1-1	-7.354670790058944	-2.3154390341429005	-15.699816277372134	-3.8043811202908584	-4.656326222833544	-6.429167673435974	-2.1285609213697807
CB-43-2-1-2	-8.387293807479441	-2.3154390341429005	-7.451739297436455	-11.189067828926142	-4.656326222833544	-6.429167673435974	-2.1285609213697807
CB-43-2-1-3	-13.254059458388209	-2.3154390341429005	-11.983812270568183	-7.9335104837040005	-4.656326222833544	-1.9620118772945516	-2.1285609213697807
CB-43-2-1-4	-10.53097057345893	-2.3154390341429005	-14.357218859726101	-8.03873213939283	-4.656326222833544	-6.429167673435974	-2.1285609213697807
CB-47-1-1-1	-8.045772094952639	-12.988111021375504	-11.725563502454477	-7.270927052627835	-10.38124508004622	-8.820587721961854	-6.383169245362012
CB-47-2-1-1	-6.370415691335068	-7.468993482752081	-5.461948047688742	-8.654247586189266	-8.877484326695779	-5.017382932547765	-9.255323437119223
CB-47-2-1-2	-2.099965287471073	-17.802923460136128	-6.1472174522552185	-5.92918139787559	-11.912918924404535	-8.117771510662095	-9.0012749655923
CB-47-2-1-3	-2.099965287471073	-7.570054259544362	-10.412799358308806	-6.112166754152209	-16.939635743384454	-9.222397576970337	-13.026010760428003
CB-47-2-1-4	-2.099965287471073	-16.93562743596165	-9.74717227360439	-6.666220340947554	-11.31435631309353	-5.0624004554088815	-6.886661900734344
CB-47-3-1-1	-5.4889696391886895	-9.852450369560025	-11.973975025638037	-1.9830373907390677	-13.955942167862192	-1.946746429730567	-6.185662569102146
CB-47-4-1-2	-2.099965287471073	-9.090289683058119	-8.576614484326726	-5.278545403951377	-13.718336915972946	-9.579893156287893	-11.024150367327074
CB-47-4-1-3	-2.099965287471073	-6.631568104018225	-6.5824978033976835	-4.778780180485487	-12.613370679259955	-9.579893156287893	-11.024150367327074
CB-47-6-1-1	-6.5753403318373	-9.9445274946741	-13.348438662432459	-7.255525389490866	-7.033375746424754	-8.83563854555007	-6.185662569102146
CB-47-6-1-2	-6.5753403318373	-6.438207279371392	-9.774136872432663	-8.148591854256933	-18.803255103417207	-12.709616289403495	-6.383169245362012
BD-23-1-1-1	-8.214166045972522	-9.61359618374204	-12.299934229710772	-8.463861678301136	-10.424251092719079	-6.6226037841167	-5.2337007918214855
BD-23-1-1-2	-8.214166045972522	-6.737521365250154	-9.361525295761169	-5.5151460672756825	-6.986837783532869	-1.975719977081007	-2.1401794804129866
BD-23-1-1-3	-8.214166045972522	-3.9129985161023035	-7.291680833123267	-16.416287274594673	-6.87867581763882	-7.128105134800117	-5.2337007918214855
BD-23-1-1-4	-10.13936034887072	-13.243355542794507	-11.437809877180259	-10.403866367177319	-6.8564931191650915	-6.886450201800721	-2.1401794804129866
BD-23-2-1-1	-7.277330820938165	-8.443566112466769	-2.343416628794822	-6.291622214717613	-2.5572706161307157	-11.036981412896935	-11.1433928695063
BD-23-2-1-2	-7.153406081585237	-2.285974508182282	-2.3073620146776816	-5.864933780863617	-2.5572706161307157	-5.770632574463047	-6.909507699518714
BD-23-2-1-3	-12.002265625302417	-7.507933362942552	-10.642184566351176	-5.864933780863617	-2.5572706161307157	-5.947394997821621	-7.4801886547830945
BD-23-2-1-4	-6.892087991082057	-13.44368257461947	-11.71739354442213	-1.9912685669665178	-2.5572706161307157	-15.83299442753922	-6.664690948448458
BD-23-3-1-1	-11.137803174110156	-10.364359887363765	-5.0978234993760525	-9.200511853286148	-12.744668022347145	-7.113067612575632	-6.719262729141504
BD-23-3-1-2	-13.95702378795367	-9.084752338746288	-4.999396187623114	-7.663151303664941	-16.360272975258464	-5.750628296124509	-6.823538583151031
BD-23-3-1-3	-13.675815759231739	-20.093345444902294	-8.411470363368611	-5.45870580799935	-13.309034663927083	-12.33934722850066	-6.658770022379461
BD-23-3-1-4	-9.443719808360592	-3.9129985161023035	-8.411470363368611	-6.291622214717613	-18.61503396552248	-1.975719977081007	-2.1401794804129866
BD-23-4-1-1	-2.1026183510161314	-2.285974508182282	-2.343416628794822	-1.9606853415669585	-7.495466600679007	-8.169034095766	-2.1401794804129866
BD-23-4-1-2	-8.248727620412836	-2.285974508182282	-6.960287017548156	-5.341215591306731	-8.884444028188456	-13.60044275777874	-2.1401794804129866
BD-23-5-1-1	-12.237587449366297	-8.344190536442222	-2.3255366032098665	-3.8126122678864793	-12.39959351193301	-15.883601367727309	-13.277789630420596
BD-23-5-1-2	-11.733771698918076	-8.113684184085232	-5.737712160516948	-3.8126122678864793	-12.087600883274503	-8.013854100744368	-9.575180910718412
BD-23-5-1-3	-11.641184922275254	-6.997591610276559	-10.048447843277238	-3.8126122678864793	-11.903622104745033	-9.047763834298426	-8.204681128608565
BD-23-5-1-4	-11.18780982790263	-9.004663815429016	-2.2992291196105685	-3.8126122678864793	-13.480333439332338	-5.1914410822263735	-7.506968323768718
BD-23-6-1-1	-6.923777012387498	-8.037128794620385	-6.321776975669526	-1.9912685669665178	-15.12225413982977	-1.975719977081007	-10.925715124546144
BD-23-6-1-2	-11.082672765925665	-9.126021208191881	-6.262538553430532	-1.9912685669665178	-12.54889410159438	-1.975719977081007	-10.664243949323104
BD-23-6-1-3	-14.396265747517432	-6.525489196671334	-10.44820725098494	-3.8126122678864793	-17.028637090824127	-1.975719977081007	-5.437504957558879
BD-23-6-1-4	-10.201097828177465	-3.9129985161023035	-7.355934225348714	-1.9912685669665178	-9.735438474260906	-1.975719977081007	-5.2337007918214855
BD-26-1-1-1	-2.1026183510161314	-3.9129985161023035	-2.343416628794822	-11.074729533597148	-16.301502531100297	-6.820746293974318	-6.479687446076294
BD-26-1-1-2	-2.1026183510161314	-12.2189915903847	-6.8317421344686995	-1.9912685669665178	-16.577104211305354	-5.87720561419189	-8.770592367571991
BD-26-1-1-3	-2.1026183510161314	-8.810085278810043	-5.366741428452476	-11.418360052245673	-13.160950658118358	-5.076037148986673	-8.521122737409119
BD-26-1-1-4	-2.1026183510161314	-6.390002690986975	-9.80428335062819	-3.8126122678864793	-14.274907850780183	-5.87720561419189	-9.865138229025446
BD-26-2-1-1	-6.044962846231513	-8.492162148981828	-12.273653585081567	-1.9912685669665178	-6.997389500790734	-5.076037148986673	-5.653594721286025
BD-26-2-1-2	-6.044962846231513	-8.782570068157163	-7.766684298000025	-1.9912685669665178	-8.978796052824002	-5.076037148986673	-6.231314570316651
BD-26-2-1-3	-6.044962846231513	-6.752388313516765	-7.416335750767406	-1.9912685669665178	-8.942449245314968	-5.076037148986673	-2.1401794804129866
BD-26-2-1-4	-6.044962846231513	-6.752388313516765	-7.416335750767406	-1.9756661587891189	-9.0560863714379	-5.076037148986673	-9.290682571288796
BD-26-3-1-1	-8.505137222279041	-8.66967552880212	-13.819039521391463	-7.642742988930101	-6.131010178053936	-5.076037148986673	-6.961975585185856
BD-26-3-1-2	-6.120573438046918	-8.437852645067295	-7.865931977051318	-11.172593457860064	-13.962001014578487	-1.975719977081007	-11.60275613314069
BD-26-3-1-3	-10.76179090429354	-15.094287205922972	-9.172437632845469	-11.172593457860064	-12.024745707771405	-1.975719977081007	-10.863023863088848
BD-26-3-1-4	-9.071925671470078	-8.437852645067295	-9.172437632845469	-3.8126122678864793	-5.732737771784437	-5.076037148986673	-13.174211855650293
BD-26-4-1-1	-2.053637543012389	-6.482875282178976	-6.10507958594808	-1.812118406476535	-16.985257250489916	-1.975719977081007	-7.854202220901856
BD-26-4-1-2	-8.760903680194396	-10.043695858056498	-13.721592605557072	-1.9912685669665178	-15.425593294204468	-1.975719977081007	-8.51521695176318
BD-26-4-1-3	-2.1026183510161314	-7.028451338725398	-12.35760400804158	-1.9912685669665178	-14.324991018142656	-1.975719977081007	-9.745735439089078
BD-26-4-1-4	-2.1026183510161314	-6.928243035433405	-12.317409225437233	-1.9912685669665178	-15.105349725166223	-1.975719977081007	-6.549561044414869
BD-26-5-1-1	-11.85675118415652	-10.123991271843602	-2.343416628794822	-5.521128675685703	-16.138875695196546	-5.076037148986673	-4.845648314282367
BD-26-5-1-2	-5.502511037134791	-11.79207328909155	-2.343416628794822	-9.76034173287546	-12.32309709018633	-5.076037148986673	-7.567868672830121
BD-26-5-1-3	-7.474600564130824	-9.540733716002435	-10.243190544008357	-6.291622214717613	-10.681078855117187	-5.076037148986673	-2.1401794804129866
BD-26-5-1-4	-5.379241433183431	-9.150593804993449	-2.343416628794822	-7.223058976303811	-13.637427003395704	-1.975719977081007	-5.025329381563649
BD-26-6-1-1	-5.502511037134791	-7.028451338725398	-10.486693968063735	-16.252325646686756	-9.80780972372193	-8.149376934364737	-11.08130410220497
BD-29-1-1-1	-8.72122689667604	-8.62461561819658	-9.902478958546315	-12.438130622128794	-8.501490093227456	-11.208851624733047	-8.204681128608565
BD-29-1-1-2	-2.1026183510161314	-12.603233029160865	-13.169300365981842	-11.181216346074423	-7.8236832201954964	-4.841861489974998	-5.653594721286025
BD-29-1-1-3	-10.195193782292389	-12.967925368282463	-7.11917265806091	-7.451270889062208	-10.050126134934448	-11.193285457135296	-7.4801886547830945
BD-29-2-1-1	-10.838136764401918	-6.725232529559639	-12.900808309083667	-8.667958852778346	-15.917086828133344	-1.9606820661972324	-9.061822669204908
BD-29-2-1-2	-10.838136764401918	-11.191921133384911	-17.735802760588747	-7.615158816438223	-8.977882380472085	-1.975719977081007	-8.284321929537532
BD-29-2-1-3	-11.69491617984943	-7.227942650677946	-17.735802760588747	-8.463861678301136	-9.110426860082836	-1.975719977081007	-9.215838579421636
BD-29-2-1-4	-10.838136764401918	-6.3426553929934535	-15.627809930467961	-7.403721861699611	-6.922307372766843	-1.975719977081007	-6.471928284883406
BD-29-3-1-1	-14.246169716987453	-10.806624669553711	-9.450355481269959	-3.8126122678864793	-6.215810773884101	-1.975719977081007	-8.585484046687244
BD-29-3-1-2	-2.1026183510161314	-12.774229174313671	-2.343416628794822	-10.403866367177319	-10.75704489162631	-5.98138635342217	-6.45388727317963
BD-29-3-1-3	-8.851822529113878	-12.269693974169936	-16.04357198080426	-5.5151460672756825	-6.193124557328877	-1.975719977081007	-9.521101561459519
BD-29-4-1-1	-2.085536246140396	-8.174540380630923	-2.343416628794822	-7.411679344867747	-6.8594097324040035	-1.975719977081007	-6.398971465754537
BD-29-4-1-2	-6.654713767290339	-8.174540380630923	-2.343416628794822	-7.1625592922266925	-12.097501898605131	-5.87720561419189	-5.653594721286025
BD-29-4-1-3	-8.973309262790181	-13.501948562673046	-2.343416628794822	-3.7358636347039953	-12.398997057873506	-10.80723786573541	-2.1401794804129866
BD-29-4-1-4	-6.082655890167102	-8.37403190481875	-5.737712160516948	-5.341215591306731	-13.14619049429419	-6.5244650512652465	-10.059003675351313
BD-29-5-1-1	-12.511340774480345	-2.285974508182282	-5.719832134931993	-8.871075700025916	-14.614306510275002	-1.9573222502141556	-5.653594721286025
BD-29-5-1-2	-2.1026183510161314	-2.285974508182282	-9.197833111984945	-8.871075700025916	-15.501923837949297	-1.9501475328397704	-12.38604680192854
BD-32-1-1-1	-9.45442404372719	-9.151933111514767	-13.296728138328696	-4.914096132416106	-2.5572706161307157	-10.526574077498665	-11.173644599231213
BD-32-1-1-2	-7.651804881264653	-2.285974508182282	-23.495692694586463	-5.341215591306731	-2.5572706161307157	-10.526574077498665	-16.901796823201586
BD-32-1-1-3	-4.902328627452984	-8.496976843275633	-18.28028594289854	-1.9912685669665178	-6.167714981457579	-1.975719977081007	-21.239102258259408
BD-32-1-1-4	-4.861606958161445	-7.035474839417244	-14.528959928189197	-1.8624333510291993	-2.47580404387537	-4.41952209509083	-5.945116523018932
BD-32-2-1-1	-9.869895454915616	-11.743458831251624	-11.468706313701121	-4.858300075132216	-13.520950982175075	-8.363187978650526	-6.256095271093788
BD-32-2-1-2	-7.457811917579287	-8.634115904565693	-7.748206308315059	-3.38480351521444	-7.502459689494444	-13.810810723126178	-6.256095271093788
BD-32-2-1-3	-10.25752219401614	-8.496976843275633	-6.0348408545286	-3.8126122678864793	-7.651747560367735	-12.706843074432083	-6.256095271093788
BD-32-2-1-4	-8.452534923523114	-7.869827168137785	-7.998698774769775	-5.20787416806953	-8.67227895551735	-9.885384135732366	-6.256095271093788
BD-32-3-1-1	-10.25752219401614	-8.945507939044244	-7.34704215627181	-1.9762309625551462	-12.042934673587798	-1.975719977081007	-2.1401794804129866
BD-32-3-1-2	-9.869895454915616	-8.779208797306998	-7.356253211915356	-6.834092266163747	-7.665819285640448	-5.716565235851577	-2.1401794804129866
BD-32-3-1-3	-9.945044611685214	-8.454467542409633	-7.371290748487857	-6.487380256336115	-7.091314334133589	-1.9082586869441356	-2.1401794804129866
BD-32-3-1-4	-11.274297754111336	-7.450780265990869	-11.441342653955259	-6.487380256336115	-7.665819285640448	-6.178275376353789	-2.1401794804129866
BD-32-4-1-1	-4.902328627452984	-10.663391283350743	-7.339274372754529	-4.858300075132216	-7.950374429764982	-4.841861489974998	-6.5836367884296525
BD-32-4-1-2	-4.88524652254906	-10.867398176741084	-8.928159269669775	-5.20787416806953	-7.950374429764982	-6.490102451206409	-6.5836367884296525
BD-32-4-1-3	-4.885756752561407	-10.805829070688617	-9.484612353691418	-5.913672439060031	-7.950374429764982	-4.823571537952543	-2.1020587172993794
BD-32-4-1-4	-4.902328627452984	-10.867398176741084	-11.44396834587632	-4.858300075132216	-7.950374429764982	-4.841861489974998	-2.1401794804129866
BD-32-5-1-1	-2.0871538815118447	-12.2165570211372	-7.6114850705951005	-9.837327280676329	-15.925296651306168	-1.9606612900155516	-6.549561044414869
BD-32-5-1-2	-10.436234628691302	-8.867151503907742	-12.288158511457048	-9.837327280676329	-13.4535132577603	-1.975719977081007	-2.033298221886005
BD-32-5-1-3	-4.902328627452984	-8.867151503907742	-10.634809870252756	-1.9912685669665178	-10.15132653774531	-1.975719977081007	-11.894460343529133
BD-32-5-1-4	-10.436234628691302	-8.867151503907742	-2.343416628794822	-10.72042138437505	-12.84636255095469	-1.975719977081007	-11.894460343529133
BD-32-6-1-2	-7.177171965470175	-5.281162921580492	-15.967635216057936	-5.587407505970766	-6.882212789466736	-5.3266865678949795	-9.699637331873394
BD-32-6-1-3	-7.663986675848372	-2.2348200566598857	-10.71448461818496	-7.734280628959913	-7.950374429764982	-13.577052738692014	-5.586420698774106
BD-32-6-1-4	-7.457811917579287	-5.498585525542157	-7.947688636892376	-3.8126122678864793	-6.931962591504961	-1.975719977081007	-5.586420698774106
DB-53-1-1-1	-6.275832713142875	-14.687012472889053	-7.966682399021343	-7.095872344901757	-10.49884125631444	-9.785674098838602	-6.256095271093788
DB-53-1-1-2	-13.179554580218419	-8.322467287655119	-2.3086785477972196	-1.9912685669665178	-11.84984320583802	-5.680856809546765	-7.413453298607212
DB-53-1-1-3	-9.15729389317794	-12.065960177493796	-2.2976356775716846	-4.997574091577192	-12.384959337571528	-5.680856809546765	-10.429274647607151
DB-53-1-1-4	-18.627938218667175	-18.113581032510954	-11.719077137349556	-6.99472154953204	-5.890234141871688	-10.653561131777973	-9.705213829385496
DB-53-2-1-1	-7.956050497467201	-9.984395758852521	-21.319880515342426	-5.910544020058177	-13.108608548327648	-16.696422935934592	-9.349616582502286
DB-53-2-1-2	-12.048724466839966	-18.227113735356653	-6.07027884063115	-8.88666598785341	-13.859450532588955	-10.096971765715582	-11.250626495063532
DB-53-2-1-3	-7.603981057720663	-14.616811539269756	-16.45353906059606	-5.716130253604568	-8.366429529662273	-10.401076128361211	-5.736797628313046
DB-53-2-1-4	-13.517418822299444	-7.959147266417295	-11.874122877207528	-1.9756415520036552	-12.374358190222269	-16.36369903347004	-15.046594019563896
DB-53-3-1-1	-10.411139894556463	-10.295315019195504	-9.421653529638998	-1.9912685669665178	-7.539907547445795	-9.477974127990805	-5.2337007918214855
DB-53-3-1-2	-9.488552854447212	-7.815041411774974	-8.227702469956279	-1.9607322410327637	-8.004872063607468	-14.385534239489152	-2.1401794804129866
DB-53-3-1-3	-7.442773536917571	-10.295315019195504	-9.421653529638998	-4.858300075132216	-2.529844645758713	-7.397540463526098	-2.1401794804129866
DB-53-3-1-4	-14.720892947215026	-10.226612482624326	-13.692807850399648	-3.76656343169645	-6.5024718777323205	-13.141591279475868	-6.507589343664238
DB-58-1-1-1	-8.287074308755253	-7.258474509739935	-2.343416628794822	-4.997574091577192	-10.593527381368675	-7.878909686220223	-7.886513691182224
DB-58-1-1-2	-6.120573438046918	-7.258474509739935	-6.768808970350049	-8.434873340372903	-9.641357008499186	-5.98138635342217	-7.886513691182224
DB-58-1-1-3	-6.1161734031961625	-7.258474509739935	-6.768808970350049	-8.434873340372903	-15.753217815964696	-7.702147262512296	-12.690433359072557
DB-58-1-1-4	-6.120573438046918	-2.285974508182282	-2.343416628794822	-5.218267739269889	-7.742799116751813	-11.536849814094861	-8.715577729192724
DB-58-2-1-1	-11.89052501821018	-6.928243035433405	-8.65133107181331	-4.751843137061039	-10.558161313965005	-7.702147262512296	-6.494495384121343
DB-58-2-1-2	-6.120573438046918	-6.928243035433405	-8.65133107181331	-11.244789420422011	-11.747750530419054	-5.73081093563062	-6.092755117382984
DB-58-2-1-4	-6.821147074501262	-5.301219027513383	-2.343416628794822	-8.865093091615895	-15.986964911529153	-7.702147262512296	-6.398971465754537
DB-58-3-1-1	-1.9951820409623324	-1.9442397466794872	-16.273805759095143	-7.115700006130263	-6.883995581160308	-7.787727202958234	-10.51711195551779
DB-58-3-1-2	-2.1026183510161314	-3.9129985161023035	-15.575528180273885	-5.20787416806953	-7.51911135553787	-9.224544278593239	-10.088062932995161
DB-58-3-1-3	-2.1026183510161314	-3.9129985161023035	-9.070965735694852	-9.574238079836945	-7.547321355392149	-8.106777046853537	-18.079921929990302
DB-58-3-1-4	-2.1026183510161314	-3.9129985161023035	-14.31216157965453	-1.9912685669665178	-6.782590292326017	-12.617039394293254	-18.823906139339623
DB-61-1-1-1	-7.159168686783467	-7.062290926591958	-9.983611817205809	-13.491249244277999	-4.615967486777882	-6.467166128127603	-7.186650039039453
DB-61-1-1-2	-15.90956174745406	-13.650535034923076	-11.08986091695822	-1.9912685669665178	-4.599225257244222	-1.975719977081007	-13.294943355625588
DB-61-1-1-3	-7.159168686783467	-8.354114386178928	-9.983611817205809	-6.893690337292192	-6.193124557328877	-7.1612360069335095	-8.95543538996228
DB-61-1-1-4	-11.598766297179235	-7.944108828850604	-13.295244292176637	-8.25303238415809	-6.193124557328877	-7.878909686220223	-5.60620216239988
DB-61-2-1-1	-8.287074308755253	-7.368464256682525	-24.4724658474531	-6.291622214717613	-6.87867581763882	-6.5244650512652465	-11.267010980534925
DB-61-2-1-2	-13.037047216006181	-3.9129985161023035	-11.46083164902269	-1.8271598249428216	-11.020521401153076	-8.883883207430802	-14.711698902238014
DB-61-2-1-3	-9.703447683466244	-3.9129985161023035	-18.96941227703322	-7.59590462842482	-2.5572706161307157	-7.293834441151598	-19.860748255833215
DB-61-3-1-1	-7.64999921345192	-9.367616272821959	-8.538445877506376	-10.403866367177319	-7.805570361989159	-4.577541923212598	-11.546947884206386
DB-61-3-1-2	-12.837128824408554	-9.367616272821959	-5.348861402867521	-7.0539193428379425	-7.805570361989159	-1.975719977081007	-11.531910364427361
DB-61-3-1-3	-7.64999921345192	-7.299759194461052	-5.737712160516948	-10.403866367177319	-7.805570361989159	-5.1914410822263735	-11.546947884206386
DB-61-3-1-4	-7.64999921345192	-8.926783202381074	-8.538445877506376	-10.403866367177319	-7.805570361989159	-1.975719977081007	-10.138147818116854
DB-61-4-1-1	-6.989911716043112	-8.364949729803797	-15.275707697015829	-7.041748625132506	-2.5572706161307157	-7.2047480578487715	-13.779851948835315
DB-61-4-1-2	-8.287074308755253	-2.285974508182282	-16.397977240301238	-7.386731925554946	-2.5572706161307157	-7.461776928128772	-5.437504957558879
DB-61-4-1-3	-2.1026183510161314	-7.550289258925719	-9.886086932627943	-7.041748625132506	-2.5572706161307157	-6.983245936636991	-18.887391883890558
DB-61-4-1-4	-8.287074308755253	-6.099782083887895	-10.354582549270283	-11.552397229909488	-2.5572706161307157	-7.461776928128772	-15.854143392280154
DB-64-1-1-1	-7.324211163523712	-2.285974508182282	-8.77508606411439	-1.9912685669665178	-11.120960689490282	-5.770476171305571	-11.894460343529133
DB-64-1-1-2	-7.308930634513061	-6.458160364833956	-4.661893408246941	-1.9912685669665178	-13.365955840716659	-5.770476171305571	-12.065035101822595
DB-64-1-1-4	-6.883678442336422	-7.33666104267643	-8.434553635844697	-1.9912685669665178	-10.15132653774531	-1.975719977081007	-15.065720912982062
DB-64-2-1-2	-21.011575003423037	-6.689844728763285	-8.50271809659605	-4.967395418951084	-2.5350879176572723	-5.87720561419189	-8.94519674792925
DB-64-2-1-3	-13.797983497692407	-3.9129985161023035	-6.960287017548156	-1.9912685669665178	-7.37414760690388	-5.87720561419189	-2.1401794804129866
DB-64-3-1-1	-12.32828259980801	-3.9129985161023035	-8.722994078661158	-1.9912685669665178	-11.385759618033715	-5.076037148986673	-5.60620216239988
DB-64-3-1-2	-8.486188919165972	-9.971697034540576	-9.842220729165772	-1.8271598249428216	-16.099696969212435	-1.9591111619633388	-11.796759075733858
DB-64-3-1-3	-14.703382868700238	-9.339000951379035	-7.666551004228497	-1.8271598249428216	-15.223982634003752	-1.975719977081007	-8.963635367883263
DB-64-3-1-4	-12.476762699034097	-8.206263614234697	-10.33222341322357	-1.9912685669665178	-18.270053098951664	-5.076037148986673	-5.60620216239988
DB-67-1-1-1	-14.365926453683112	-7.299759194461052	-15.445303385289417	-1.9912685669665178	-11.477740337760988	-14.417625838201243	-12.877694688319265
DB-67-1-1-2	-6.120573438046918	-7.299759194461052	-14.639368679130072	-1.9912685669665178	-7.681503213442835	-9.341201222755885	-21.269150086687155
DB-67-1-1-3	-14.590084866829176	-2.218854065957925	-18.612349174939133	-1.9912685669665178	-6.578405397916466	-8.83465764942239	-8.04960704479241
DB-67-1-1-4	-12.587837667252083	-10.85865480079785	-14.680818776798837	-1.9912685669665178	-10.79834093758809	-10.849953998376527	-12.643439761864425
DB-67-2-1-1	-2.1026183510161314	-6.458160364833956	-10.461223091398367	-9.01636514190102	-8.044258408521376	-7.300990774753719	-19.060673936629335
DB-67-2-1-2	-7.159168686783467	-11.509463416663234	-6.860399270355368	-7.397220389642461	-2.5572706161307157	-10.645621968993053	-11.006048786489089
DB-67-2-1-3	-2.1026183510161314	-6.997591610276559	-10.032918204742472	-4.997574091577192	-7.615587576982405	-12.341701850538694	-11.146715754096704
DB-67-2-1-4	-2.1026183510161314	-4.740159615765274	-9.883149970288184	-6.903143227013382	-7.742799116751813	-10.484987249335678	-10.849671809272374
DB-70-1-1-1	-12.62020513964277	-5.498585525542157	-13.959576904403365	-1.9912685669665178	-2.5572706161307157	-7.283306804247701	-6.398971465754537
DB-70-1-1-2	-12.308896575211678	-7.360810512273754	-17.654662720794605	-5.5151460672756825	-2.540266051150544	-10.400364070896835	-5.972241471850872
DB-70-1-1-3	-12.829794130684967	-5.9694866384497	-13.4739660885465	-9.229983709983184	-8.050349794303413	-7.663619517724003	-5.58794815452638
DB-70-1-1-4	-7.210131351690782	-9.053658598256071	-11.496155210171647	-5.106902098090274	-2.5572706161307157	-4.841861489974998	-5.58794815452638
DB-70-2-1-1	-6.68450121337005	-10.7324970193511	-12.231917586595888	-1.9912685669665178	-7.091314334133589	-13.447718239646704	-10.926324852683234
DB-70-2-1-2	-6.68450121337005	-8.716180433278076	-11.754623313671395	-10.408847516636802	-9.23312829372442	-7.432242112884519	-10.926324852683234
DB-70-2-1-3	-6.68450121337005	-7.973215225411752	-15.256930120141465	-8.624926983297023	-7.091314334133589	-15.790436571560889	-6.5836367884296525
DB-70-2-1-4	-2.1026183510161314	-9.630863762506348	-6.768808970350049	-13.894695258149568	-6.922307372766843	-12.903788826577165	-10.926324852683234
DB-70-3-1-1	-6.166661985801294	-6.294677766214091	-12.007459579742225	-10.965788373781063	-7.35175652818243	-5.680856809546765	-5.26239592553201
DB-70-3-1-2	-6.166661985801294	-2.285974508182282	-2.343416628794822	-13.606982350208447	-2.5572706161307157	-13.147234273779793	-5.26239592553201
DB-70-3-1-3	-6.166661985801294	-6.294677766214091	-8.892248149554622	-13.06315376683133	-7.35175652818243	-10.216288875952989	-5.26239592553201
DB-70-4-1-1	-2.1026183510161314	-8.634893728618078	-2.343416628794822	-4.858300075132216	-7.950374429764982	-5.076037148986673	-8.935212514120227
DB-70-4-1-2	-2.1026183510161314	-8.260309119828381	-2.343416628794822	-4.858300075132216	-7.950374429764982	-11.586279948594806	-6.092755117382984
DB-70-4-1-3	-4.902328627452984	-7.630114541841084	-2.3086785477972196	-4.842599745748645	-7.950374429764982	-5.084366035044882	-5.231339109149744
DB-70-4-1-4	-4.902328627452984	-8.634893728618078	-6.063794991374603	-4.858300075132216	-2.5572706161307157	-5.076037148986673	-6.092755117382984
DB-71-1-1-1	-10.074392606143755	-11.74218486084317	-8.733705018625008	-17.528393141780914	-2.5572706161307157	-14.883861201309188	-16.295346554719252
DB-71-1-1-2	-9.159986643796554	-5.959160912260447	-10.054708424979019	-16.11858715896577	-2.5572706161307157	-14.234872617606943	-8.744754350022781
DB-71-1-1-3	-13.392387029942412	-7.965404727272065	-16.38289338782789	-17.528393141780914	-2.5572706161307157	-11.939893715128342	-4.923870420419595
DB-71-2-1-1	-9.233485405847558	-8.322467287655119	-2.343416628794822	-8.87123930547429	-2.5572706161307157	-10.400364070896835	-2.1401794804129866
DB-71-2-1-2	-8.742671825301553	-9.993420917384867	-2.343416628794822	-6.788366650635041	-2.5572706161307157	-9.094646632679993	-2.1251419606351236
DB-71-2-1-3	-7.339275958882721	-8.97638442054729	-8.3104597571096	-6.818917792497154	-2.5572706161307157	-11.457298515340783	-2.1401794804129866
DB-71-2-1-4	-12.02855245150579	-13.788751528311177	-13.788670647185043	-7.969397291847723	-2.5572706161307157	-14.367224107859172	-2.1401794804129866
DB-71-3-1-1	-8.987199963050346	-11.365226187740603	-15.419413649840049	-4.858300075132216	-2.5572706161307157	-5.394453797754219	-8.392061527079818
DB-71-3-1-2	-7.8443992669101394	-13.416518894568428	-2.343416628794822	-5.20787416806953	-2.5572706161307157	-5.3248006856458225	-2.1401794804129866
DB-71-3-1-3	-12.789896243138607	-12.490505109184376	-7.314183376074499	-4.808912838494008	-2.5389413145983712	-1.975719977081007	-6.688142977386768
DB-71-3-1-4	-12.26012743237213	-11.699760710417534	-2.343416628794822	-6.987554224091076	-2.5093570562581835	-1.8591114192774731	-7.230901668977765
DB-71-4-1-1	-2.1026183510161314	-8.275346804696369	-6.025314177597841	-1.9912685669665178	-7.780396280312735	-5.680856809546765	-5.26239592553201
DB-71-4-1-2	-2.1026183510161314	-8.275346804696369	-2.343416628794822	-1.9912685669665178	-9.183860855973215	-5.680856809546765	-5.26239592553201
DB-71-4-1-3	-2.1026183510161314	-8.275346804696369	-9.197833111984945	-1.9912685669665178	-7.780396280312735	-5.3248006856458225	-5.26239592553201
DB-71-4-1-4	-2.1026183510161314	-7.761217877646178	-2.343416628794822	-7.451270889062208	-11.466659873153398	-5.680856809546765	-5.26239592553201
CD-39-1-1-1	-7.549212730725383	-4.856968858675884	-2.3302564919305535	-5.395202393297808	-16.40092544658755	-6.79187535680733	-14.376655295235079
CD-39-1-1-2	-7.549212730725383	-14.789544882725883	-2.3302564919305535	-5.395202393297808	-14.90602087235035	-1.9765970926217213	-18.521032724086062
CD-39-1-1-3	-2.139082516099461	-17.587255934716733	-2.3302564919305535	-4.928951583865132	-15.571637490649618	-1.9765970926217213	-12.848602731242135
CD-39-2-1-1	-9.483894014044022	-5.362531708410476	-6.062942172709489	-7.06354964202574	-16.06154441547298	-5.192167211199884	-8.020893746995878
CD-39-2-1-2	-6.206520956126921	-11.161036087692494	-9.338182734996838	-11.867648379851847	-17.216785509287565	-6.896865020086727	-10.992734356033875
CD-39-2-1-3	-7.233712068604431	-4.856968858675884	-6.87325058960724	-12.628104025079242	-21.360447282728703	-5.927956940043487	-6.946936380048577
CD-39-2-1-4	-5.792086531255773	-3.987935577806729	-6.237699995258148	-6.882394161106028	-11.072273952590113	-4.282042126474547	-10.845802536902301
CD-39-3-1-1	-8.086582079261818	-13.21022269387	-14.783305779725726	-9.326280471951417	-2.5662449440291053	-5.192167211199884	-4.719804758296172
CD-39-3-1-2	-7.380297380921405	-17.382537988806725	-10.481497818906368	-10.134950456147559	-8.89701377838356	-5.192167211199884	-2.1481286210790898
CD-39-3-1-3	-10.126022524199705	-5.72470390397434	-9.006055747971477	-9.217962818762675	-14.948606746290709	-7.046528112013753	-10.813883390425563
CD-39-3-1-4	-6.27353593090038	-11.864826858595858	-15.086028779392125	-9.434675378488897	-6.790331338342402	-5.192167211199884	-2.133031596311567
CD-39-4-1-1	-9.554675887281103	-10.837071974858285	-9.006055747971477	-9.217962818762675	-13.845209491862251	-7.023216217689012	-9.39004851499988
CD-39-4-1-2	-11.692801633285601	-6.6061221916022195	-11.728634799471411	-6.821475813365997	-11.025355719093177	-7.023216217689012	-7.691495892016322
CD-39-4-1-3	-9.672821382409637	-6.6061221916022195	-9.006055747971477	-6.821475813365997	-11.109519660036831	-9.252594767962545	-8.305481039306482
CD-39-4-1-4	-7.9423970250587015	-6.805615305852571	-2.3302564919305535	-6.76782916218041	-6.127670758615702	-7.046528112013753	-10.813883390425563
CD-41-1-1-1	-8.903247595293081	-14.027988515833057	-9.998602039808286	-2.0046856672857367	-11.458903921686558	-8.851538766718209	-11.384565977675525
CD-41-1-1-2	-11.15407428035805	-10.429579796469593	-9.978201382076696	-2.0046856672857367	-12.473258765047717	-1.9765970926217213	-6.04533052922546
CD-41-1-1-3	-10.532152863833069	-17.08812342014293	-7.65610832512852	-2.0046856672857367	-16.66842974688535	-12.930572492373518	-10.157072725265785
CD-41-1-1-4	-8.695226385896117	-8.240922651373067	-11.024584474204715	-2.0046856672857367	-10.619997190410388	-10.02383414433693	-10.141991485314449
CD-41-2-1-1	-7.489944003363679	-2.3784903461895945	-9.762043912476713	-3.8261031970002035	-2.5662449440291053	-8.300625620354428	-10.57403409815101
CD-41-2-1-2	-15.4004853209801	-10.436843115496123	-9.762043912476713	-5.8538281370004945	-2.5662449440291053	-6.233748388499928	-11.167824169505025
CD-41-2-1-3	-12.057040292475222	-9.187770306906097	-5.698732641006748	-1.8080218084154027	-2.5662449440291053	-7.846723416049807	-7.760926166942906
CD-41-3-1-1	-8.397375483929046	-14.552619014590562	-5.678331983275156	-8.691812166380792	-13.294159121977218	-12.351059083247454	-14.636456147789255
CD-41-3-1-2	-7.251964292731719	-2.148355396983415	-5.650674181764136	-8.0481575282728	-6.147579179663818	-13.789408048666159	-16.035413584848524
CD-41-3-1-3	-15.991962403086957	-2.3784903461895945	-5.678331983275156	-12.913866497652812	-9.712824886342508	-12.351059083247454	-14.312778183221294
CD-41-3-1-4	-12.403622859681875	-7.535668745901232	-9.74164325474512	-6.625558975330744	-2.5662449440291053	-12.013556144351368	-13.344252126297858
CD-41-4-1-2	-20.788376298584627	-9.320538198499515	-14.806603928891752	-7.038025407179648	-17.075159298185277	-14.615913182877451	-14.422276303345686
CD-41-4-1-3	-8.908379911687733	-8.272498815383281	-8.282161994025671	-2.0046856672857367	-17.654991627618394	-9.215974901624026	-9.67388141856051
CD-41-4-1-4	-18.241603723345477	-12.975565400859256	-12.037031250206006	-2.0046856672857367	-14.18922898110259	-7.55639441461428	-14.11498434880683
CD-44-1-1-1	-6.748271959581806	-16.84257603516968	-7.538927057265031	-5.435482768477644	-5.961357029515403	-6.334391008152597	-14.255078078129806
CD-44-1-1-2	-9.006735025827814	-15.49993542505697	-10.781876555801327	-7.80346990726624	-6.028371905598197	-1.9765970926217213	-2.1481286210790898
CD-44-1-1-3	-8.145719875949231	-7.337053009291029	-10.156313264371065	-12.759987853026853	-6.070596289767287	-6.319316318632749	-2.1325537131162293
CD-44-1-1-4	-10.268802222325576	-2.3784903461895945	-14.678497367021464	-11.085964323131034	-6.127670758615702	-6.334391008152597	-5.682081600839593
CD-44-2-1-1	-8.310362103032057	-2.3784903461895945	-7.703318584755085	-8.557273523227725	-7.575459233067131	-11.39930039696932	-14.506934132461083
CD-44-2-1-2	-7.488187536177979	-9.604494160805054	-14.188032463319315	-9.151005915137727	-12.62492550049754	-6.3105728914810495	-12.303670893316843
CD-44-2-1-3	-9.681832156834378	-9.604494160805054	-17.51585202735911	-5.282784719454327	-7.575459233067131	-10.379549834001661	-13.41749628327791
CD-44-2-1-4	-11.205260089422689	-9.604494160805054	-11.638448795958496	-4.928951583865132	-6.719362582440725	-10.144376157852937	-12.303670893316843
CD-44-3-1-1	-10.474105776491784	-6.631911081324777	-15.991806607540191	-9.341672443723528	-4.779950201404643	-1.9765970926217213	-2.1481286210790898
CD-44-3-1-2	-11.502752204840746	-2.3784903461895945	-12.53731181284916	-6.76782916218041	-2.5662449440291053	-1.9765970926217213	-2.1481286210790898
CD-44-3-1-3	-15.617740955688927	-10.389068588152101	-13.302339248029812	-8.466240830587461	-2.418672036016959	-1.9765970926217213	-2.1481286210790898
CD-48-1-1-1	-11.212483616903828	-6.335203378734246	-8.336648622613092	-2.0046856672857367	-11.173963421477005	-11.617121077143334	-17.470733566656797
CD-48-2-1-1	-2.123450679596302	-2.3784903461895945	-7.09950070990413	-6.033883957327615	-7.365932477309531	-15.576636262937646	-17.599664204721094
CD-48-2-1-2	-4.127376328652443	-2.3784903461895945	-13.036106883978697	-6.033883957327615	-7.267444705753065	-13.30936524898246	-7.960929244222857
CD-48-2-1-3	-2.139082516099461	-2.3784903461895945	-11.535070337095041	-2.0046856672857367	-8.000320132605102	-6.439952772000908	-15.569327724471568
CD-48-2-1-4	-4.127376328652443	-6.825748077268437	-16.420805569107273	-6.033883957327615	-6.147295078651155	-15.878908321275594	-5.93653929473538
CD-48-3-1-1	-12.904548347123846	-11.457520469579146	-14.445654226565505	-6.869983892967445	-6.491677832421688	-11.8896092314504	-12.097792906920471
CD-48-3-1-2	-11.669286050479922	-10.551913384602464	-13.613022831722	-9.86195721304986	-7.730230388963172	-13.921026014341734	-15.531401126680617
CD-48-3-1-3	-12.51715954453447	-12.10546744944308	-11.230920657714577	-7.761102050223821	-11.981182484091683	-14.270458523144908	-10.817178317282368
CD-48-3-1-4	-12.26069882105155	-14.855490113617812	-14.211545995518568	-9.155136119140593	-17.55459751573173	-8.952477239139164	-6.29890701657773
CD-48-4-1-1	-2.139082516099461	-6.503775628833069	-10.229635017811965	-2.0046856672857367	-11.54515330572106	-13.278981283934149	-4.719804758296172
CD-48-4-1-2	-2.0976653699617396	-6.503775628833069	-15.158588950063875	-7.291494286928533	-10.333933697409627	-7.742618840606326	-2.0615953475843996
CD-48-4-1-3	-2.139082516099461	-6.289304796500196	-6.810677462525574	-4.2898379014346695	-14.598806193137692	-7.225986466178182	-2.1481286210790898
CD-50-1-1-1	-6.456190465570005	-2.3784903461895945	-11.888812945325322	-6.870394640646098	-12.073429317899372	-7.446284277354938	-2.1481286210790898
CD-50-2-1-1	-9.80256908313795	-15.665098066136833	-5.458629682110803	-9.623861371832522	-9.295722663424689	-1.9765970926217213	-9.983637935052432
CD-50-2-1-2	-10.959385616775208	-16.188693489579993	-10.46743693827462	-6.870394640646098	-5.74546593671122	-11.581736913405933	-5.682081600839593
CD-50-2-1-3	-6.833076181732246	-11.857590167180906	-7.401564691829447	-15.149531825719041	-8.755951075147529	-1.9765970926217213	-5.318545469912625
CD-50-2-1-4	-6.585408355077852	-6.805615305852571	-5.686543293863379	-8.453455615886714	-6.468770499808526	-5.192167211199884	-5.618651948504766
CD-50-3-1-1	-2.139082516099461	-8.820474816335356	-11.769966710723423	-10.409229344156792	-6.639984654504982	-5.933469984992973	-2.1481286210790898
CD-50-3-1-2	-2.139082516099461	-13.997010181101393	-12.208757566718603	-11.249276559835128	-9.559597113526074	-1.9465694599435688	-11.721798497471786
CD-50-3-1-3	-7.921515312472491	-11.096883705373294	-14.085673674902	-11.905509748575742	-9.559597113526074	-1.9765970926217213	-9.44853926572489
CD-50-3-1-4	-10.19752795689207	-5.756269195107899	-9.090977031759941	-6.573615146922064	-6.05844796510045	-10.905231965061724	-10.859316569902788
CD-50-4-1-1	-7.387937624576882	-12.353095124060907	-4.921997244293129	-10.904859996844312	-2.5662449440291053	-1.9765970926217213	-5.618651948504766
CD-50-4-1-2	-8.504549630769677	-13.67720161244771	-5.431309155778973	-13.117983209446853	-2.5662449440291053	-1.9590569328399905	-5.682081600839593
CD-50-4-1-3	-10.74049786814176	-9.069960945475904	-6.162802150440418	-16.48448722033356	-2.5662449440291053	-8.22158721160411	-5.682081600839593
CD-50-4-1-4	-8.691433378755605	-6.483994040848041	-6.672485946913456	-13.023883720008412	-2.5662449440291053	-8.22158721160411	-5.618651948504766
CD-51-1-1-1	-6.456190465570005	-7.11971296300252	-12.092292948636862	-17.412987348893274	-13.258199969779945	-17.0763818036239	-6.457772858008189
CD-51-1-1-2	-16.872042517898443	-8.186755686865883	-12.72803185890125	-13.09144512224512	-9.515805529308782	-7.829962970505514	-5.30167102259412
CD-51-1-1-3	-10.533762109329126	-17.88754055981112	-7.09950070990413	-8.804914289319235	-2.5662449440291053	-1.9765970926217213	-5.30167102259412
CD-51-1-1-4	-15.498574212668643	-10.690080434060327	-11.16352941551612	-16.84389779583014	-13.550737128017193	-9.135606026969162	-6.457772858008189
CD-51-2-1-1	-4.075678341131443	-13.774543026405567	-7.416602209327914	-7.912338537237753	-7.86907849517885	-4.586015058984968	-5.618651948504766
CD-51-2-1-2	-6.598047239627492	-10.799301070142487	-13.097817753050343	-7.076577046865143	-8.267724121028904	-1.9765970926217213	-2.1481286210790898
CD-51-2-1-3	-7.814468856855541	-15.054524212687486	-7.811168813589746	-6.892749008115948	-7.86907849517885	-4.586015058984968	-5.618651948504766
CD-51-2-1-4	-8.662146993982056	-6.815208315229511	-12.37044623465623	-7.486250402161945	-8.910851510861955	-1.9765970926217213	-5.618651948504766
CD-51-3-1-1	-2.139082516099461	-13.176081401300697	-8.680141319994977	-15.084085827566433	-7.217339935325352	-1.9615594354543298	-2.1481286210790898
CD-51-3-1-2	-8.508128454349155	-7.992793338435444	-5.576601426257586	-9.877024845307055	-7.491280832452958	-1.9314526122432436	-2.133031596311567
CD-51-3-1-3	-6.224026109870859	-7.276130749702395	-10.864770422254004	-10.059007514335434	-7.217339935325352	-1.9765970926217213	-2.1481286210790898
CD-51-3-1-4	-6.224026109870859	-9.188991597620788	-11.881733476242045	-9.808591345567496	-13.889357340438616	-1.9765970926217213	-2.1481286210790898
CD-51-4-1-1	-2.139082516099461	-8.186755686865883	-8.163479832304281	-13.551618812635677	-7.4729155676238115	-1.9765970926217213	-2.1481286210790898
CD-51-4-1-2	-8.194814768679903	-11.401415940562138	-8.163479832304281	-4.9767250404393915	-6.764162578381341	-1.9765970926217213	-2.133031596311567
CD-51-4-1-3	-9.364052839109279	-10.665234160351705	-8.163479832304281	-9.230358657644802	-6.764162578381341	-1.9765970926217213	-2.1481286210790898
CD-51-4-1-4	-2.139082516099461	-8.186755686865883	-8.163479832304281	-4.624500289429052	-7.788695915575463	-1.9765970926217213	-2.1481286210790898
DC-54-1-1-1	-2.139082516099461	-6.404186945521219	-2.3302564919305535	-4.2898379014346695	-10.985622916705967	-12.686011460081101	-5.870979532712152
DC-54-1-1-2	-2.139082516099461	-12.023511040974931	-2.3302564919305535	-7.214103818014064	-11.943104855916623	-9.408719525733744	-2.1481286210790898
DC-54-1-1-3	-2.139082516099461	-7.803924301086862	-2.2805378770629883	-7.214103818014064	-6.162282814141817	-7.7536874605334845	-5.513056344635177
DC-54-2-1-1	-7.9423970250587015	-9.881182929821037	-5.686543293863379	-8.58275906312927	-7.371434297667517	-5.331724193921072	-5.93653929473538
DC-54-2-1-2	-5.961610736782796	-13.692680881170313	-6.198182312837502	-10.625512698970567	-12.037611900666175	-9.822701199799269	-11.76152716236709
DC-54-2-1-3	-12.298567061419817	-23.46671664465086	-12.930562677091942	-8.58275906312927	-7.371434297667517	-1.9765970926217213	-9.857381664835179
DC-54-2-1-4	-6.2619889896357614	-16.402269600447887	-2.2727156031606115	-4.2898379014346695	-11.980203870955117	-5.314184034139341	-6.718525169119115
DC-54-3-1-1	-1.937866099147848	-20.98678261861795	-2.3302564919305535	-2.0046856672857367	-13.498683043617218	-7.636391231028169	-10.332837264815176
DC-54-3-1-2	-7.549212730725383	-8.099264237369951	-2.3302564919305535	-2.0046856672857367	-8.961393712355129	-9.833356339356905	-10.918686873209355
DC-54-3-1-3	-2.139082516099461	-11.744164007035804	-2.302598690419533	-2.0046856672857367	-13.79251812809903	-7.023216217689012	-7.174661695551544
DC-54-3-1-4	-5.70875603687848	-16.31519577836091	-1.96801662943043	-1.7479506007742598	-15.829067803205147	-9.63227017539964	-12.626547565711707
DC-55-1-1-1	-13.610400414204252	-17.2470571430402	-6.700770933513871	-7.18370014149189	-4.779950201404643	-12.277578291498909	-2.1481286210790898
DC-55-1-1-2	-6.7126511890529255	-8.6510942130063	-12.25276771907254	-6.049539729946016	-7.780274260621833	-6.437721537699835	-2.1481286210790898
DC-55-1-1-3	-13.159798801380578	-10.06542430826336	-2.3302564919305535	-12.62113067824116	-8.695594843797174	-11.689789424663008	-7.208319285646689
DC-55-1-1-4	-6.436081881476143	-2.361161886813797	-12.164863829810846	-8.112533182526336	-7.7035344354501465	-6.437721537699835	-7.208319285646689
DC-55-2-1-1	-2.139082516099461	-2.3784903461895945	-13.133625049046753	-8.166658064803364	-7.464889337093614	-4.586015058984968	-7.605657459642791
DC-55-2-1-2	-2.139082516099461	-2.3784903461895945	-10.375202971747608	-6.049539729946016	-6.826780571451965	-6.437721537699835	-6.525497561444227
DC-55-2-1-3	-2.139082516099461	-2.3784903461895945	-9.617631388085796	-8.166658064803364	-11.927753543602734	-6.437721537699835	-2.1330906258066706
DC-56-1-1-1	-7.399472525924544	-15.257335558139555	-8.354826418153326	-6.5197620631460875	-17.52094453679311	-7.549010837785513	-2.1481286210790898
DC-56-1-1-2	-10.653688024008035	-10.586278718802433	-4.355517539747629	-4.701098922175532	-17.602378487295987	-1.8468954736409293	-2.028554247131447
DC-56-1-1-3	-10.798757974901156	-6.052505567399429	-11.741976452741477	-9.08551118148526	-9.213155699316845	-8.590327894691416	-2.1481286210790898
DC-56-1-1-4	-12.994618139425215	-7.464589378253095	-8.819635979648957	-8.038722004005674	-12.826425558173415	-14.15713150612072	-2.1481286210790898
DC-56-2-1-1	-12.075029267651372	-11.30423031408048	-2.3302564919305535	-4.928951583865132	-11.796344799153758	-7.498194139661999	-2.1481286210790898
DC-56-2-1-2	-10.385080374593338	-9.214723266171392	-8.155055133375251	-2.0046856672857367	-15.692032429534198	-12.706634155159648	-2.1481286210790898
DC-59-1-1-1	-1.9970355581475951	-3.8103966836646257	-12.645590627593556	-2.0046856672857367	-6.507891127951847	-1.9765970926217213	-8.723653676051043
DC-59-1-1-2	-5.538367967608719	-6.716417891006658	-7.2307241377499025	-2.0046856672857367	-8.012655143077378	-1.9765970926217213	-8.305481039306482
DC-59-1-1-3	-5.538367967608719	-8.303694368261253	-7.2781828860969595	-2.0046856672857367	-2.5662449440291053	-1.9765970926217213	-6.946936380048577
DC-59-1-1-4	-2.1225193225300663	-6.6061221916022195	-8.847258143286663	-2.0046856672857367	-6.790331338342402	-1.9765970926217213	-6.946936380048577
DC-59-2-1-1	-6.7126511890529255	-8.275243637077162	-8.520249893251453	-2.0046856672857367	-16.742165113952055	-10.01159293090178	-2.038547450662384
DC-59-2-1-2	-6.585408355077852	-14.651503848315999	-16.514075776564756	-2.0046856672857367	-15.954250828879932	-5.192167211199884	-7.928276407989619
DC-59-2-1-3	-2.139082516099461	-8.151266645995182	-9.605114862503708	-2.0046856672857367	-11.716277083778213	-5.871211359010374	-2.1481286210790898
DC-59-3-1-1	-12.5486565782761	-7.482853831141293	-10.732095220308844	-9.568238963058253	-7.138538565117173	-12.8683367458521	-8.783127077721266
DC-59-3-1-2	-11.635176521486395	-6.989556890582633	-8.165045403088966	-7.100545236702608	-10.056249938217562	-5.833654635178366	-9.058671665646557
DC-59-3-1-3	-6.496321452971662	-14.78156861686002	-10.543354342763463	-5.8538281370004945	-10.810580653031893	-14.71561639893444	-8.236237174773692
DC-59-3-1-4	-9.895606904480921	-14.78156861686002	-7.246625359191562	-9.050906510747872	-15.840673258168794	-10.086027193986926	-6.705628636785892
DC-62-1-1-1	-9.008119802536065	-13.960605684755274	-8.693733839854266	-5.956297812000848	-9.386484216122732	-1.9765970926217213	-5.102215313539956
DC-62-1-1-2	-6.106733102163324	-13.919329366585476	-6.5892197447119685	-5.282784719454327	-11.835927706347407	-1.9765970926217213	-5.618651948504766
DC-62-1-1-3	-7.530346903577095	-9.511058169941844	-7.536032101491117	-16.10329531684655	-15.03319561470855	-1.9765970926217213	-10.881722785828238
DC-62-1-1-4	-9.718426485334138	-9.230746037745401	-8.693733839854266	-3.8261031970002035	-13.354792243346939	-1.9765970926217213	-5.618651948504766
DC-62-2-1-1	-7.282538593602606	-15.562439837503215	-11.993172047077667	-8.197801820875242	-6.7789711879923695	-5.933469984992973	-2.1481286210790898
DC-62-2-1-2	-7.282538593602606	-13.477302097547202	-5.5066229354626275	-15.388407467875867	-13.549538375771046	-5.927956940043487	-2.1481286210790898
DC-62-2-1-3	-12.53485121194451	-14.615000866219086	-7.192797966386901	-9.713923126226858	-8.267724121028904	-5.933469984992973	-2.1481286210790898
DC-65-1-1-1	-11.3195981415845	-9.61531028791681	-10.16881878609491	-9.214728278360704	-10.666170460371198	-7.012015949069671	-2.1481286210790898
DC-65-1-1-2	-9.98986249964274	-10.2095090685938	-10.478721418705124	-7.727321725442849	-12.67081623443605	-7.031710291267567	-6.330560979098488
DC-65-2-1-1	-5.881689550087218	-2.3784903461895945	-2.3302564919305535	-2.0046856672857367	-11.127160791332535	-6.793448262590658	-12.698754608045055
DC-65-2-1-2	-10.324756755133091	-4.005515528361752	-8.701849661513402	-6.217265985232453	-10.221892656938262	-11.81660662738966	-12.698754608045055
DC-68-1-1-1	-8.086582079261818	-14.756938892878932	-9.784384926139804	-2.0046856672857367	-2.5662449440291053	-15.263607598333028	-9.60229557074415
DC-68-1-1-2	-7.658760194669069	-8.128425060604158	-9.086375370593966	-2.0046856672857367	-2.5662449440291053	-19.723525247538777	-10.619608963628288
DC-68-1-1-3	-7.628426097068375	-7.087102010392023	-6.3268289272612686	-2.0046856672857367	-2.5662449440291053	-12.767046381353556	-14.60974471742946
DC-68-1-1-4	-10.177365801431396	-5.756269195107899	-9.090977031759941	-6.573615146922064	-6.05844796510045	-10.905231965061724	-10.859316569902788
DC-68-2-1-1	-6.27353593090038	-12.627568412858576	-6.033838780876218	-14.090709297521784	-6.74747657359489	-6.5785162692061565	-13.650840486021348
DC-68-2-1-2	-2.139082516099461	-7.587698083999235	-18.253298873287964	-12.461006721073831	-2.5662449440291053	-9.314160776975964	-2.1481286210790898
DC-68-2-1-3	-2.139082516099461	-6.705298515491347	-11.407582426169059	-17.228547253574078	-6.677446923271445	-6.793448262590658	-9.5466839912592
DC-68-2-1-4	-2.139082516099461	-2.3784903461895945	-11.822426881751461	-12.079293224900884	-6.872770775952088	-10.97219761191462	-6.068127982926196
DC-68-3-1-1	-5.335836199474619	-18.783539592650264	-8.226910509278369	-10.748843655980764	-10.737091613671073	-10.262098230591917	-12.262980133166932
DC-68-3-1-2	-6.206520956126921	-12.694254466255861	-7.180092668717647	-8.159652396698155	-7.172778958747194	-11.404322027544625	-9.719446372381778
DC-68-3-1-3	-5.861384423633552	-13.673278232228025	-8.841971701225033	-6.849567631977115	-9.12972944171532	-13.95222713937367	-14.897072383629503
DC-68-3-1-4	-6.206520956126921	-6.631911081324777	-10.864938330363078	-12.519199105411131	-14.890006239733918	-11.00445820454626	-6.252289064544469
DC-72-1-1-1	-2.139082516099461	-7.660745049334465	-7.562738104225781	-4.991801199487256	-2.5662449440291053	-6.840521416085003	-2.1481286210790898
DC-72-1-1-2	-9.416557851120839	-12.312888288593662	-13.711386366996978	-5.318160310067315	-6.668622187568044	-7.002292047675501	-2.1481286210790898
DC-72-1-1-3	-7.399472525924544	-8.44881884536643	-6.672485946913456	-3.8261031970002035	-2.5662449440291053	-7.133113075343729	-2.1481286210790898
DC-72-1-1-4	-2.139082516099461	-8.186755686865883	-2.3302564919305535	-2.0046856672857367	-5.933581515760311	-10.424898760948265	-2.1481286210790898
DC-72-2-1-1	-10.553002392643238	-6.581665472428462	-7.698776901976961	-12.411407886081353	-9.498233501708233	-8.776848088535191	-5.30167102259412
DC-72-2-1-2	-14.895569556766185	-2.3784903461895945	-6.957682107074132	-10.026956668587573	-8.504931569504752	-10.565680381659188	-5.270783377806065
DC-72-2-1-3	-9.839566458495987	-2.3784903461895945	-7.811168813589746	-16.64651053256876	-6.764162578381341	-10.940622762813401	-5.30167102259412
DC-72-2-1-4	-12.703459031223918	-6.581665472428462	-5.686543293863379	-9.639132702696994	-10.52127236982475	-13.202096985854766	-7.180695733861869
DC-75-1-1-1	-13.430155390175315	-2.3784903461895945	-12.121527965498409	-2.0046856672857367	-18.413570531717717	-10.09106640012597	-6.399302266676084
DC-75-1-1-2	-9.124697869255737	-7.0127787274403515	-4.921997244293129	-2.0046856672857367	-17.52433739261643	-12.677011446578256	-5.730867260930623
DC-75-1-1-3	-9.92614338772642	-2.3784903461895945	-4.921997244293129	-2.0046856672857367	-9.069552034269599	-11.874299723180927	-9.39004851499988
DC-75-2-1-1	-6.507053490211733	-6.502984362331889	-10.025181750409288	-14.072865851588137	-9.848979853455244	-5.933469984992973	-4.719804758296172
DC-75-2-1-2	-2.139082516099461	-6.3201658673258	-7.207611273573437	-8.58435313754355	-15.210533854337175	-7.3020241771343315	-2.1481286210790898
DC-75-2-1-3	-7.175182755420641	-9.693936812481825	-7.289409107662962	-14.072865851588137	-6.719362582440725	-5.933469984992973	-5.682081600839593
DC-75-3-1-1	-8.660130894240538	-6.988377638477711	-11.465349896020873	-12.640404554266679	-6.380376120843961	-22.637052819914416	-5.619882733573544
DC-76-1-1-1	-20.776360565706653	-12.192372483410697	-18.146131211708322	-7.213924834831344	-11.257833766945032	-1.9765970926217213	-6.475610953322214
DC-76-1-1-2	-15.230466161588739	-16.722843752992617	-16.17016300324866	-6.1179859765320455	-5.74546593671122	-1.9765970926217213	-6.457772858008189
DC-76-1-1-3	-11.566719199057147	-9.314077434369487	-15.780090432700685	-4.793069563212961	-10.078156447817614	-1.9765970926217213	-6.457772858008189
DC-76-2-1-1	-19.66104150108786	-2.3784903461895945	-10.474187168365201	-6.5197620631460875	-14.198521834679731	-5.933469984992973	-6.399302266676084
DC-76-2-1-2	-11.509218950454944	-2.3784903461895945	-7.703318584755085	-4.257656486437709	-15.36444199192755	-1.9765970926217213	-5.619882733573544
DC-76-2-1-3	-15.834858214101702	-4.856968858675884	-11.517569197740965	-12.501652272433866	-11.702194049099775	-1.9465694599435688	-5.619882733573544
DC-76-2-1-4	-12.420901646330583	-6.503775628833069	-16.059871694418113	-6.819115708812509	-9.046129969942367	-1.9765970926217213	-8.969404173995928
magicReconstruct-Summary	genotype	Genotypes in order
Genotype	Code	founder
genotype1	1|1	Morex|Morex
genotype2	2|1	HID4|Morex
genotype3	2|2	HID4|HID4
genotype4	3|1	HID64|Morex
genotype5	3|2	HID64|HID4
genotype6	3|3	HID64|HID64
genotype7	4|1	HID369|Morex
genotype8	4|2	HID369|HID4
genotype9	4|3	HID369|HID64
genotype10	4|4	HID369|HID369
genotype11	5|1	HID382|Morex
genotype12	5|2	HID382|HID4
genotype13	5|3	HID382|HID64
genotype14	5|4	HID382|HID369
genotype15	5|5	HID382|HID382
magicReconstruct-Summary	genoprob	Conditonal genotype probability
POPA name	1_1223	1_0419	1_0332	1_0030	2_0371	2_0712	1_0186	2_0617	1_0238	1_0275	2_0514	1_1336	2_0698	2_1000	2_0912	2_1312	1_1359	2_0798	1_0933	2_1217	1_1256	1_0324	2_1053	2_1333	1_0768	1_0002	2_0956	2_1219	2_0121	1_0006	2_0657	1_0471	1_0396	1_1277	2_0267	2_0780	2_0021	1_0789	1_0338	1_0854	1_0911	1_0586	1_1481	1_0903	1_1509	2_0603	2_0563	1_1040	1_0180
chr	1	1	1	1	1	1	1	1	1	1	1	1	1	1	1	1	1	1	1	1	1	1	1	1	1	1	1	1	1	1	1	1	1	1	1	1	1	1	1	1	1	1	1	1	1	1	2	2	2
Pos(cM)	0.	10.1398	18.4001	24.869	24.919	29.5954	29.7109	36.6067	37.1624	41.2728	41.3236	42.9399	43.0668	44.5174	44.5674	44.7401	45.8224	45.8724	46.34664	46.3716	46.6531	47.0639	47.064	47.542135	47.5673	56.9148	56.9648	57.2117	68.9104	69.0893	69.4483	75.4921	80.4045	80.6057	87.2627	88.5214	92.6561	93.0975	98.9794	99.9005	101.1489	105.9677	109.5491	112.0388	115.5788	124.3545	0.	17.0296	20.0354
AB-1-1-1-1_genotype1	0.88012	0.95823	0.99976	0.99982	0.99994	0.99986	0.99997	0.99997	0.99953	0.99999	0.99998	1.	1.	0.99987	0.99989	1.	0.99999	0.99999	1.	0.99999	0.99997	0.99999	0.99999	0.99919	0.99915	0.99982	0.99991	0.9994	0.99993	0.99972	0.99932	0.99994	0.99955	0.99993	0.99841	0.99996	0.99994	0.99882	0.99778	0.99995	0.99881	0.99994	0.9977	0.99853	0.74571	0.0408	0.99903	0.97743	0.97849
AB-1-1-1-1_genotype2	0.00158	0.00002	0.	0.	0.	0.00002	0.	0.	0.	0.	0.	0.	0.	0.	0.	0.	0.	0.	0.	0.	0.	0.	0.	0.	0.	0.00002	0.	0.00004	0.	0.	0.	0.	0.00002	0.	0.00013	0.	0.	0.00005	0.00009	0.	0.	0.	0.	0.00002	0.00273	0.00018	0.00002	0.00002	0.00026999999999999995
AB-1-1-1-1_genotype3	0.04501	0.0002	0.00005	0.00008	0.00003	0.00012	0.00003	0.	0.	0.00001	0.00002	0.	0.	0.00006	0.00005	0.	0.	0.	0.	0.	0.	0.	0.	0.	0.	0.00016	0.00008	0.00055	0.	0.	0.	0.00003	0.00021	0.00003	0.00145	0.00003	0.00002	0.00054	0.00101	0.00001	0.00001	0.00002	0.00001	0.00042	0.12399	0.47784	0.00039	0.00011	0.00342
AB-1-1-1-1_genotype4	0.0021799999999999996	0.0015	0.00002	0.	0.	0.	0.	0.	0.00004	0.	0.	0.	0.	0.	0.	0.	0.	0.	0.	0.	0.	0.	0.	0.00006	0.00007000000000000001	0.	0.	0.	0.	0.00002	0.00006	0.	0.00002	0.	0.	0.	0.	0.00005	0.00009	0.	0.00011	0.	0.00017	0.00004	0.0027400000000000002	0.00018	0.00002	0.0010999999999999998	0.0009
AB-1-1-1-1_genotype5	0.00032	0.	0.	0.	0.	0.	0.	0.	0.	0.	0.	0.	0.	0.	0.	0.	0.	0.	0.	0.	0.	0.	0.	0.	0.	0.	0.	0.	0.	0.	0.	0.	0.	0.	0.	0.	0.	0.	0.	0.	0.	0.	0.	0.	0.00032	0.00268	0.	0.	0.00002
AB-1-1-1-1_genotype6	0.07079	0.04005	0.00017	0.00008	0.00003	0.	0.	0.00003	0.00043	0.	0.	0.	0.	0.00006	0.00005	0.	0.00001	0.	0.	0.	0.00003	0.00001	0.00001	0.00075	0.00079	0.	0.	0.	0.00006	0.00026	0.00062	0.00003	0.0002	0.00003	0.00001	0.	0.00002	0.00054	0.00103	0.00004	0.00108	0.00003	0.00212	0.00097	0.12452	0.47833	0.00052	0.02135	0.01692
AB-1-1-1-1_genotype7	0.	0.	0.	0.	0.	0.	0.	0.	0.	0.	0.	0.	0.	0.	0.	0.	0.	0.	0.	0.	0.	0.	0.	0.	0.	0.	0.	0.	0.	0.	0.	0.	0.	0.	0.	0.	0.	0.	0.	0.	0.	0.	0.	0.	0.	0.	0.	0.	0.
AB-1-1-1-1_genotype8	0.	0.	0.	0.	0.	0.	0.	0.	0.	0.	0.	0.	0.	0.	0.	0.	0.	0.	0.	0.	0.	0.	0.	0.	0.	0.	0.	0.	0.	0.	0.	0.	0.	0.	0.	0.	0.	0.	0.	0.	0.	0.	0.	0.	0.	0.	0.	0.	0.
AB-1-1-1-1_genotype9	0.	0.	0.	0.	0.	0.	0.	0.	0.	0.	0.	0.	0.	0.	0.	0.	0.	0.	0.	0.	0.	0.	0.	0.	0.	0.	0.	0.	0.	0.	0.	0.	0.	0.	0.	0.	0.	0.	0.	0.	0.	0.	0.	0.	0.	0.	0.	0.	0.
AB-1-1-1-1_genotype10	0.	0.	0.	0.	0.	0.	0.	0.	0.	0.	0.	0.	0.	0.	0.	0.	0.	0.	0.	0.	0.	0.	0.	0.	0.	0.	0.	0.	0.	0.	0.	0.	0.	0.	0.	0.	0.	0.	0.	0.	0.	0.	0.	0.	0.	0.	0.	0.	0.
AB-1-1-1-1_genotype11	0.	0.	0.	0.	0.	0.	0.	0.	0.	0.	0.	0.	0.	0.	0.	0.	0.	0.	0.	0.	0.	0.	0.	0.	0.	0.	0.	0.	0.	0.	0.	0.	0.	0.	0.	0.	0.	0.	0.	0.	0.	0.	0.	0.	0.	0.	0.	0.	0.
AB-1-1-1-1_genotype12	0.	0.	0.	0.	0.	0.	0.	0.	0.	0.	0.	0.	0.	0.	0.	0.	0.	0.	0.	0.	0.	0.	0.	0.	0.	0.	0.	0.	0.	0.	0.	0.	0.	0.	0.	0.	0.	0.	0.	0.	0.	0.	0.	0.	0.	0.	0.	0.	0.
AB-1-1-1-1_genotype13	0.	0.	0.	0.	0.	0.	0.	0.	0.	0.	0.	0.	0.	0.	0.	0.	0.	0.	0.	0.	0.	0.	0.	0.	0.	0.	0.	0.	0.	0.	0.	0.	0.	0.	0.	0.	0.	0.	0.	0.	0.	0.	0.	0.	0.	0.	0.	0.	0.
AB-1-1-1-1_genotype14	0.	0.	0.	0.	0.	0.	0.	0.	0.	0.	0.	0.	0.	0.	0.	0.	0.	0.	0.	0.	0.	0.	0.	0.	0.	0.	0.	0.	0.	0.	0.	0.	0.	0.	0.	0.	0.	0.	0.	0.	0.	0.	0.	0.	0.	0.	0.	0.	0.
AB-1-1-1-1_genotype15	0.	0.	0.	0.	0.	0.	0.	0.	0.	0.	0.	0.	0.	0.	0.	0.	0.	0.	0.	0.	0.	0.	0.	0.	0.	0.	0.	0.	0.	0.	0.	0.	0.	0.	0.	0.	0.	0.	0.	0.	0.	0.	0.	0.	0.	0.	0.	0.	0.
AB-1-1-1-2_genotype1	0.88012	0.95823	0.99976	0.99982	0.99994	0.99986	0.99997	0.99997	0.99953	0.99999	0.99998	1.	1.	0.99987	0.99989	1.	0.99999	0.99999	1.	0.99999	0.99997	0.99999	0.99999	0.99919	0.99915	0.99982	0.99991	0.9994	0.99993	0.99972	0.99932	0.99994	0.99955	0.99993	0.99841	0.99996	0.99994	0.99882	0.99778	0.99995	0.99881	0.99994	0.9977	0.99853	0.74571	0.0408	0.99903	0.97743	0.97849
AB-1-1-1-2_genotype2	0.00158	0.00002	0.	0.	0.	0.00002	0.	0.	0.	0.	0.	0.	0.	0.	0.	0.	0.	0.	0.	0.	0.	0.	0.	0.	0.	0.00002	0.	0.00004	0.	0.	0.	0.	0.00002	0.	0.00013	0.	0.	0.00005	0.00009	0.	0.	0.	0.	0.00002	0.00273	0.00018	0.00002	0.00002	0.00026999999999999995
AB-1-1-1-2_genotype3	0.04501	0.0002	0.00005	0.00008	0.00003	0.00012	0.00003	0.	0.	0.00001	0.00002	0.	0.	0.00006	0.00005	0.	0.	0.	0.	0.	0.	0.	0.	0.	0.	0.00016	0.00008	0.00055	0.	0.	0.	0.00003	0.00021	0.00003	0.00145	0.00003	0.00002	0.00054	0.00101	0.00001	0.00001	0.00002	0.00001	0.00042	0.12399	0.47784	0.00039	0.00011	0.00342
AB-1-1-1-2_genotype4	0.0021799999999999996	0.0015	0.00002	0.	0.	0.	0.	0.	0.00004	0.	0.	0.	0.	0.	0.	0.	0.	0.	0.	0.	0.	0.	0.	0.00006	0.00007000000000000001	0.	0.	0.	0.	0.00002	0.00006	0.	0.00002	0.	0.	0.	0.	0.00005	0.00009	0.	0.00011	0.	0.00017	0.00004	0.0027400000000000002	0.00018	0.00002	0.0010999999999999998	0.0009
AB-1-1-1-2_genotype5	0.00032	0.	0.	0.	0.	0.	0.	0.	0.	0.	0.	0.	0.	0.	0.	0.	0.	0.	0.	0.	0.	0.	0.	0.	0.	0.	0.	0.	0.	0.	0.	0.	0.	0.	0.	0.	0.	0.	0.	0.	0.	0.	0.	0.	0.00032	0.00268	0.	0.	0.00002
AB-1-1-1-2_genotype6	0.07079	0.04005	0.00017	0.00008	0.00003	0.	0.	0.00003	0.00043	0.	0.	0.	0.	0.00006	0.00005	0.	0.00001	0.	0.	0.	0.00003	0.00001	0.00001	0.00075	0.00079	0.	0.	0.	0.00006	0.00026	0.00062	0.00003	0.0002	0.00003	0.00001	0.	0.00002	0.00054	0.00103	0.00004	0.00108	0.00003	0.00212	0.00097	0.12452	0.47833	0.00052	0.02135	0.01692
AB-1-1-1-2_genotype7	0.	0.	0.	0.	0.	0.	0.	0.	0.	0.	0.	0.	0.	0.	0.	0.	0.	0.	0.	0.	0.	0.	0.	0.	0.	0.	0.	0.	0.	0.	0.	0.	0.	0.	0.	0.	0.	0.	0.	0.	0.	0.	0.	0.	0.	0.	0.	0.	0.
AB-1-1-1-2_genotype8	0.	0.	0.	0.	0.	0.	0.	0.	0.	0.	0.	0.	0.	0.	0.	0.	0.	0.	0.	0.	0.	0.	0.	0.	0.	0.	0.	0.	0.	0.	0.	0.	0.	0.	0.	0.	0.	0.	0.	0.	0.	0.	0.	0.	0.	0.	0.	0.	0.
AB-1-1-1-2_genotype9	0.	0.	0.	0.	0.	0.	0.	0.	0.	0.	0.	0.	0.	0.	0.	0.	0.	0.	0.	0.	0.	0.	0.	0.	0.	0.	0.	0.	0.	0.	0.	0.	0.	0.	0.	0.	0.	0.	0.	0.	0.	0.	0.	0.	0.	0.	0.	0.	0.
AB-1-1-1-2_genotype10	0.	0.	0.	0.	0.	0.	0.	0.	0.	0.	0.	0.	0.	0.	0.	0.	0.	0.	0.	0.	0.	0.	0.	0.	0.	0.	0.	0.	0.	0.	0.	0.	0.	0.	0.	0.	0.	0.	0.	0.	0.	0.	0.	0.	0.	0.	0.	0.	0.
AB-1-1-1-2_genotype11	0.	0.	0.	0.	0.	0.	0.	0.	0.	0.	0.	0.	0.	0.	0.	0.	0.	0.	0.	0.	0.	0.	0.	0.	0.	0.	0.	0.	0.	0.	0.	0.	0.	0.	0.	0.	0.	0.	0.	0.	0.	0.	0.	0.	0.	0.	0.	0.	0.
AB-1-1-1-2_genotype12	0.	0.	0.	0.	0.	0.	0.	0.	0.	0.	0.	0.	0.	0.	0.	0.	0.	0.	0.	0.	0.	0.	0.	0.	0.	0.	0.	0.	0.	0.	0.	0.	0.	0.	0.	0.	0.	0.	0.	0.	0.	0.	0.	0.	0.	0.	0.	0.	0.
AB-1-1-1-2_genotype13	0.	0.	0.	0.	0.	0.	0.	0.	0.	0.	0.	0.	0.	0.	0.	0.	0.	0.	0.	0.	0.	0.	0.	0.	0.	0.	0.	0.	0.	0.	0.	0.	0.	0.	0.	0.	0.	0.	0.	0.	0.	0.	0.	0.	0.	0.	0.	0.	0.
AB-1-1-1-2_genotype14	0.	0.	0.	0.	0.	0.	0.	0.	0.	0.	0.	0.	0.	0.	0.	0.	0.	0.	0.	0.	0.	0.	0.	0.	0.	0.	0.	0.	0.	0.	0.	0.	0.	0.	0.	0.	0.	0.	0.	0.	0.	0.	0.	0.	0.	0.	0.	0.	0.
AB-1-1-1-2_genotype15	0.	0.	0.	0.	0.	0.	0.	0.	0.	0.	0.	0.	0.	0.	0.	0.	0.	0.	0.	0.	0.	0.	0.	0.	0.	0.	0.	0.	0.	0.	0.	0.	0.	0.	0.	0.	0.	0.	0.	0.	0.	0.	0.	0.	0.	0.	0.	0.	0.
AB-1-1-1-3_genotype1	0.88012	0.95823	0.99976	0.99982	0.99994	0.99986	0.99997	0.99997	0.99953	0.99999	0.99998	1.	1.	0.99987	0.99989	1.	0.99999	0.99999	1.	0.99999	0.99997	0.99999	0.99999	0.99919	0.99915	0.99982	0.99991	0.9994	0.99993	0.99972	0.99932	0.99994	0.99955	0.99993	0.99841	0.99996	0.99993	0.99855	0.99366	0.99517	0.81702	0.03506	0.07352	0.07575	0.06953	0.00531	0.99883	0.94777	0.79196
AB-1-1-1-3_genotype2	0.00158	0.00002	0.	0.	0.	0.00002	0.	0.	0.	0.	0.	0.	0.	0.	0.	0.	0.	0.	0.	0.	0.	0.	0.	0.	0.	0.00002	0.	0.00004	0.	0.	0.	0.	0.00002	0.	0.00013	0.	0.	0.00005	0.00009	0.	0.	0.00002	0.00002	0.0002	0.00043000000000000004	0.000030000000000000004	0.00002	0.0001	0.00277
AB-1-1-1-3_genotype3	0.04501	0.0002	0.00005	0.00008	0.00003	0.00012	0.00003	0.	0.	0.00001	0.00002	0.	0.	0.00006	0.00005	0.	0.	0.	0.	0.	0.	0.	0.	0.	0.	0.00016	0.00008	0.00055	0.	0.	0.	0.00003	0.00021	0.00003	0.00145	0.00003	0.00003	0.00055	0.00104	0.00004	0.00007	0.03525	0.00379	0.01956	0.04366	0.11594	0.00042	0.00342	0.16531
AB-1-1-1-3_genotype4	0.0021799999999999996	0.0015	0.00002	0.	0.	0.	0.	0.	0.00004	0.	0.	0.	0.	0.	0.	0.	0.	0.	0.	0.	0.	0.	0.	0.00006	0.00007000000000000001	0.	0.	0.	0.	0.00002	0.00006	0.	0.00002	0.	0.	0.	0.	0.00006	0.00021	0.00013	0.0027	0.00026999999999999995	0.00275	0.0035700000000000003	0.00385	0.00011999999999999999	0.00004	0.00132	0.0009
AB-1-1-1-3_genotype5	0.00032	0.	0.	0.	0.	0.	0.	0.	0.	0.	0.	0.	0.	0.	0.	0.	0.	0.	0.	0.	0.	0.	0.	0.	0.	0.	0.	0.	0.	0.	0.	0.	0.	0.	0.	0.	0.	0.	0.	0.	0.	0.00063	0.00004	0.00108	0.00209	0.0035199999999999997	0.	0.00002	0.00045
AB-1-1-1-3_genotype6	0.07079	0.04005	0.00017	0.00008	0.00003	0.	0.	0.00003	0.00043	0.	0.	0.	0.	0.00006	0.00005	0.	0.00001	0.	0.	0.	0.00003	0.00001	0.00001	0.00075	0.00079	0.	0.	0.	0.00006	0.00026	0.00062	0.00003	0.0002	0.00003	0.00001	0.	0.00004	0.0008	0.005	0.00466	0.18021	0.92878	0.91988	0.89985	0.88042	0.87508	0.00068	0.04737	0.03861
AB-1-1-1-3_genotype7	0.	0.	0.	0.	0.	0.	0.	0.	0.	0.	0.	0.	0.	0.	0.	0.	0.	0.	0.	0.	0.	0.	0.	0.	0.	0.	0.	0.	0.	0.	0.	0.	0.	0.	0.	0.	0.	0.	0.	0.	0.	0.	0.	0.	0.	0.	0.	0.	0.
AB-1-1-1-3_genotype8	0.	0.	0.	0.	0.	0.	0.	0.	0.	0.	0.	0.	0.	0.	0.	0.	0.	0.	0.	0.	0.	0.	0.	0.	0.	0.	0.	0.	0.	0.	0.	0.	0.	0.	0.	0.	0.	0.	0.	0.	0.	0.	0.	0.	0.	0.	0.	0.	0.
AB-1-1-1-3_genotype9	0.	0.	0.	0.	0.	0.	0.	0.	0.	0.	0.	0.	0.	0.	0.	0.	0.	0.	0.	0.	0.	0.	0.	0.	0.	0.	0.	0.	0.	0.	0.	0.	0.	0.	0.	0.	0.	0.	0.	0.	0.	0.	0.	0.	0.	0.	0.	0.	0.
AB-1-1-1-3_genotype10	0.	0.	0.	0.	0.	0.	0.	0.	0.	0.	0.	0.	0.	0.	0.	0.	0.	0.	0.	0.	0.	0.	0.	0.	0.	0.	0.	0.	0.	0.	0.	0.	0.	0.	0.	0.	0.	0.	0.	0.	0.	0.	0.	0.	0.	0.	0.	0.	0.
AB-1-1-1-3_genotype11	0.	0.	0.	0.	0.	0.	0.	0.	0.	0.	0.	0.	0.	0.	0.	0.	0.	0.	0.	0.	0.	0.	0.	0.	0.	0.	0.	0.	0.	0.	0.	0.	0.	0.	0.	0.	0.	0.	0.	0.	0.	0.	0.	0.	0.	0.	0.	0.	0.
AB-1-1-1-3_genotype12	0.	0.	0.	0.	0.	0.	0.	0.	0.	0.	0.	0.	0.	0.	0.	0.	0.	0.	0.	0.	0.	0.	0.	0.	0.	0.	0.	0.	0.	0.	0.	0.	0.	0.	0.	0.	0.	0.	0.	0.	0.	0.	0.	0.	0.	0.	0.	0.	0.
AB-1-1-1-3_genotype13	0.	0.	0.	0.	0.	0.	0.	0.	0.	0.	0.	0.	0.	0.	0.	0.	0.	0.	0.	0.	0.	0.	0.	0.	0.	0.	0.	0.	0.	0.	0.	0.	0.	0.	0.	0.	0.	0.	0.	0.	0.	0.	0.	0.	0.	0.	0.	0.	0.
AB-1-1-1-3_genotype14	0.	0.	0.	0.	0.	0.	0.	0.	0.	0.	0.	0.	0.	0.	0.	0.	0.	0.	0.	0.	0.	0.	0.	0.	0.	0.	0.	0.	0.	0.	0.	0.	0.	0.	0.	0.	0.	0.	0.	0.	0.	0.	0.	0.	0.	0.	0.	0.	0.
AB-1-1-1-3_genotype15	0.	0.	0.	0.	0.	0.	0.	0.	0.	0.	0.	0.	0.	0.	0.	0.	0.	0.	0.	0.	0.	0.	0.	0.	0.	0.	0.	0.	0.	0.	0.	0.	0.	0.	0.	0.	0.	0.	0.	0.	0.	0.	0.	0.	0.	0.	0.	0.	0.
AB-1-1-1-4_genotype1	0.88012	0.95823	0.99976	0.99982	0.99994	0.99986	0.99997	0.99997	0.99953	0.99999	0.99998	1.	1.	0.99987	0.99989	1.	0.99999	0.99999	1.	0.99999	0.99997	0.99999	0.99999	0.99919	0.99915	0.99982	0.99991	0.9994	0.99993	0.99972	0.99932	0.99994	0.99955	0.99993	0.99841	0.99996	0.99994	0.99882	0.99778	0.99995	0.99881	0.99994	0.9977	0.99853	0.74571	0.0408	0.02235	0.66489	0.57635
AB-1-1-1-4_genotype2	0.00158	0.00002	0.	0.	0.	0.00002	0.	0.	0.	0.	0.	0.	0.	0.	0.	0.	0.	0.	0.	0.	0.	0.	0.	0.	0.	0.00002	0.	0.00004	0.	0.	0.	0.	0.00002	0.	0.00013	0.	0.	0.00005	0.00009	0.	0.	0.	0.	0.00002	0.00273	0.00018	0.00011	0.00037	0.00332
AB-1-1-1-4_genotype3	0.04501	0.0002	0.00005	0.00008	0.00003	0.00012	0.00003	0.	0.	0.00001	0.00002	0.	0.	0.00006	0.00005	0.	0.	0.	0.	0.	0.	0.	0.	0.	0.	0.00016	0.00008	0.00055	0.	0.	0.	0.00003	0.00021	0.00003	0.00145	0.00003	0.00002	0.00054	0.00101	0.00001	0.00001	0.00002	0.00001	0.00042	0.12399	0.47784	0.37399	0.02484	0.21548
AB-1-1-1-4_genotype4	0.0021799999999999996	0.0015	0.00002	0.	0.	0.	0.	0.	0.00004	0.	0.	0.	0.	0.	0.	0.	0.	0.	0.	0.	0.	0.	0.	0.00006	0.00007000000000000001	0.	0.	0.	0.	0.00002	0.00006	0.	0.00002	0.	0.	0.	0.	0.00005	0.00009	0.	0.00011	0.	0.00017	0.00004	0.0027400000000000002	0.00018	0.00015000000000000001	0.00348	0.00214
AB-1-1-1-4_genotype5	0.00032	0.	0.	0.	0.	0.	0.	0.	0.	0.	0.	0.	0.	0.	0.	0.	0.	0.	0.	0.	0.	0.	0.	0.	0.	0.	0.	0.	0.	0.	0.	0.	0.	0.	0.	0.	0.	0.	0.	0.	0.	0.	0.	0.	0.00032	0.00268	0.00334	0.00016	0.00234
AB-1-1-1-4_genotype6	0.07079	0.04005	0.00017	0.00008	0.00003	0.	0.	0.00003	0.00043	0.	0.	0.	0.	0.00006	0.00005	0.	0.00001	0.	0.	0.	0.00003	0.00001	0.00001	0.00075	0.00079	0.	0.	0.	0.00006	0.00026	0.00062	0.00003	0.0002	0.00003	0.00001	0.	0.00002	0.00054	0.00103	0.00004	0.00108	0.00003	0.00212	0.00097	0.12452	0.47833	0.60006	0.30625	0.20038
AB-1-1-1-4_genotype7	0.	0.	0.	0.	0.	0.	0.	0.	0.	0.	0.	0.	0.	0.	0.	0.	0.	0.	0.	0.	0.	0.	0.	0.	0.	0.	0.	0.	0.	0.	0.	0.	0.	0.	0.	0.	0.	0.	0.	0.	0.	0.	0.	0.	0.	0.	0.	0.	0.
AB-1-1-1-4_genotype8	0.	0.	0.	0.	0.	0.	0.	0.	0.	0.	0.	0.	0.	0.	0.	0.	0.	0.	0.	0.	0.	0.	0.	0.	0.	0.	0.	0.	0.	0.	0.	0.	0.	0.	0.	0.	0.	0.	0.	0.	0.	0.	0.	0.	0.	0.	0.	0.	0.
AB-1-1-1-4_genotype9	0.	0.	0.	0.	0.	0.	0.	0.	0.	0.	0.	0.	0.	0.	0.	0.	0.	0.	0.	0.	0.	0.	0.	0.	0.	0.	0.	0.	0.	0.	0.	0.	0.	0.	0.	0.	0.	0.	0.	0.	0.	0.	0.	0.	0.	0.	0.	0.	0.
AB-1-1-1-4_genotype10	0.	0.	0.	0.	0.	0.	0.	0.	0.	0.	0.	0.	0.	0.	0.	0.	0.	0.	0.	0.	0.	0.	0.	0.	0.	0.	0.	0.	0.	0.	0.	0.	0.	0.	0.	0.	0.	0.	0.	0.	0.	0.	0.	0.	0.	0.	0.	0.	0.
AB-1-1-1-4_genotype11	0.	0.	0.	0.	0.	0.	0.	0.	0.	0.	0.	0.	0.	0.	0.	0.	0.	0.	0.	0.	0.	0.	0.	0.	0.	0.	0.	0.	0.	0.	0.	0.	0.	0.	0.	0.	0.	0.	0.	0.	0.	0.	0.	0.	0.	0.	0.	0.	0.
AB-1-1-1-4_genotype12	0.	0.	0.	0.	0.	0.	0.	0.	0.	0.	0.	0.	0.	0.	0.	0.	0.	0.	0.	0.	0.	0.	0.	0.	0.	0.	0.	0.	0.	0.	0.	0.	0.	0.	0.	0.	0.	0.	0.	0.	0.	0.	0.	0.	0.	0.	0.	0.	0.
AB-1-1-1-4_genotype13	0.	0.	0.	0.	0.	0.	0.	0.	0.	0.	0.	0.	0.	0.	0.	0.	0.	0.	0.	0.	0.	0.	0.	0.	0.	0.	0.	0.	0.	0.	0.	0.	0.	0.	0.	0.	0.	0.	0.	0.	0.	0.	0.	0.	0.	0.	0.	0.	0.
AB-1-1-1-4_genotype14	0.	0.	0.	0.	0.	0.	0.	0.	0.	0.	0.	0.	0.	0.	0.	0.	0.	0.	0.	0.	0.	0.	0.	0.	0.	0.	0.	0.	0.	0.	0.	0.	0.	0.	0.	0.	0.	0.	0.	0.	0.	0.	0.	0.	0.	0.	0.	0.	0.
AB-1-1-1-4_genotype15	0.	0.	0.	0.	0.	0.	0.	0.	0.	0.	0.	0.	0.	0.	0.	0.	0.	0.	0.	0.	0.	0.	0.	0.	0.	0.	0.	0.	0.	0.	0.	0.	0.	0.	0.	0.	0.	0.	0.	0.	0.	0.	0.	0.	0.	0.	0.	0.	0.
AB-1-2-1-1_genotype1	0.88012	0.95823	0.99976	0.99982	0.99994	0.99986	0.99997	0.99997	0.99953	0.99999	0.99998	1.	1.	0.99987	0.99989	1.	0.99999	0.99999	1.	0.99999	0.99997	0.99999	0.99999	0.99919	0.99915	0.99982	0.99991	0.9994	0.99993	0.99972	0.99932	0.99994	0.99953	0.99991	0.99367	0.99323	0.99989	0.99877	0.99777	0.99995	0.99881	0.99995	0.99825	0.99991	0.98908	0.99936	0.99541	0.43727	0.30827
AB-1-2-1-1_genotype2	0.00158	0.00002	0.	0.	0.	0.00002	0.	0.	0.	0.	0.	0.	0.	0.	0.	0.	0.	0.	0.	0.	0.	0.	0.	0.	0.	0.00002	0.	0.00004	0.	0.	0.	0.	0.00002	0.	0.00044	0.0004	0.	0.00006	0.00009	0.	0.	0.	0.	0.	0.00038	0.00002	0.00002	0.	0.00012
AB-1-2-1-1_genotype3	0.04501	0.0002	0.00005	0.00008	0.00003	0.00012	0.00003	0.	0.	0.00001	0.00002	0.	0.	0.00006	0.00005	0.	0.	0.	0.	0.	0.	0.	0.	0.	0.	0.00016	0.00008	0.00055	0.	0.	0.	0.00003	0.00022	0.00005	0.00586	0.00532	0.00007	0.00057	0.00101	0.00001	0.00001	0.00002	0.00001	0.00002	0.00506	0.0003	0.00058	0.00015	0.00458
AB-1-2-1-1_genotype4	0.0021799999999999996	0.0015	0.00002	0.	0.	0.	0.	0.	0.00004	0.	0.	0.	0.	0.	0.	0.	0.	0.	0.	0.	0.	0.	0.	0.00006	0.00007000000000000001	0.	0.	0.	0.	0.00002	0.00006	0.	0.00002	0.	0.	0.00009	0.	0.00005	0.00009	0.	0.00011	0.	0.00015000000000000001	0.	0.00038	0.00002	0.00012	0.00803	0.00719
AB-1-2-1-1_genotype5	0.00032	0.	0.	0.	0.	0.	0.	0.	0.	0.	0.	0.	0.	0.	0.	0.	0.	0.	0.	0.	0.	0.	0.	0.	0.	0.	0.	0.	0.	0.	0.	0.	0.	0.	0.	0.	0.	0.	0.	0.	0.	0.	0.	0.	0.	0.	0.	0.00002	0.00037
AB-1-2-1-1_genotype6	0.07079	0.04005	0.00017	0.00008	0.00003	0.	0.	0.00003	0.00043	0.	0.	0.	0.	0.00006	0.00005	0.	0.00001	0.	0.	0.	0.00003	0.00001	0.00001	0.00075	0.00079	0.	0.	0.	0.00006	0.00026	0.00062	0.00003	0.0002	0.00003	0.00003	0.00096	0.00003	0.00055	0.00103	0.00004	0.00108	0.00003	0.00159	0.00006	0.00508	0.0003	0.00386	0.55454	0.67948
AB-1-2-1-1_genotype7	0.	0.	0.	0.	0.	0.	0.	0.	0.	0.	0.	0.	0.	0.	0.	0.	0.	0.	0.	0.	0.	0.	0.	0.	0.	0.	0.	0.	0.	0.	0.	0.	0.	0.	0.	0.	0.	0.	0.	0.	0.	0.	0.	0.	0.	0.	0.	0.	0.
AB-1-2-1-1_genotype8	0.	0.	0.	0.	0.	0.	0.	0.	0.	0.	0.	0.	0.	0.	0.	0.	0.	0.	0.	0.	0.	0.	0.	0.	0.	0.	0.	0.	0.	0.	0.	0.	0.	0.	0.	0.	0.	0.	0.	0.	0.	0.	0.	0.	0.	0.	0.	0.	0.
AB-1-2-1-1_genotype9	0.	0.	0.	0.	0.	0.	0.	0.	0.	0.	0.	0.	0.	0.	0.	0.	0.	0.	0.	0.	0.	0.	0.	0.	0.	0.	0.	0.	0.	0.	0.	0.	0.	0.	0.	0.	0.	0.	0.	0.	0.	0.	0.	0.	0.	0.	0.	0.	0.
AB-1-2-1-1_genotype10	0.	0.	0.	0.	0.	0.	0.	0.	0.	0.	0.	0.	0.	0.	0.	0.	0.	0.	0.	0.	0.	0.	0.	0.	0.	0.	0.	0.	0.	0.	0.	0.	0.	0.	0.	0.	0.	0.	0.	0.	0.	0.	0.	0.	0.	0.	0.	0.	0.
AB-1-2-1-1_genotype11	0.	0.	0.	0.	0.	0.	0.	0.	0.	0.	0.	0.	0.	0.	0.	0.	0.	0.	0.	0.	0.	0.	0.	0.	0.	0.	0.	0.	0.	0.	0.	0.	0.	0.	0.	0.	0.	0.	0.	0.	0.	0.	0.	0.	0.	0.	0.	0.	0.
AB-1-2-1-1_genotype12	0.	0.	0.	0.	0.	0.	0.	0.	0.	0.	0.	0.	0.	0.	0.	0.	0.	0.	0.	0.	0.	0.	0.	0.	0.	0.	0.	0.	0.	0.	0.	0.	0.	0.	0.	0.	0.	0.	0.	0.	0.	0.	0.	0.	0.	0.	0.	0.	0.
AB-1-2-1-1_genotype13	0.	0.	0.	0.	0.	0.	0.	0.	0.	0.	0.	0.	0.	0.	0.	0.	0.	0.	0.	0.	0.	0.	0.	0.	0.	0.	0.	0.	0.	0.	0.	0.	0.	0.	0.	0.	0.	0.	0.	0.	0.	0.	0.	0.	0.	0.	0.	0.	0.
AB-1-2-1-1_genotype14	0.	0.	0.	0.	0.	0.	0.	0.	0.	0.	0.	0.	0.	0.	0.	0.	0.	0.	0.	0.	0.	0.	0.	0.	0.	0.	0.	0.	0.	0.	0.	0.	0.	0.	0.	0.	0.	0.	0.	0.	0.	0.	0.	0.	0.	0.	0.	0.	0.
AB-1-2-1-1_genotype15	0.	0.	0.	0.	0.	0.	0.	0.	0.	0.	0.	0.	0.	0.	0.	0.	0.	0.	0.	0.	0.	0.	0.	0.	0.	0.	0.	0.	0.	0.	0.	0.	0.	0.	0.	0.	0.	0.	0.	0.	0.	0.	0.	0.	0.	0.	0.	0.	0.
AB-1-2-1-2_genotype1	0.88012	0.95823	0.99976	0.99982	0.99994	0.99986	0.99997	0.99997	0.99953	0.99999	0.99998	1.	1.	0.99987	0.99989	1.	0.99999	0.99999	1.	0.99999	0.99997	0.99999	0.99999	0.99919	0.99915	0.99982	0.99991	0.9994	0.99993	0.99972	0.99932	0.99994	0.99955	0.99993	0.99841	0.99996	0.99994	0.99882	0.99778	0.99995	0.99868	0.99926	0.909	0.77857	0.58468	0.03236	0.00567	0.07813	0.05858
AB-1-2-1-2_genotype2	0.00158	0.00002	0.	0.	0.	0.00002	0.	0.	0.	0.	0.	0.	0.	0.	0.	0.	0.	0.	0.	0.	0.	0.	0.	0.	0.	0.00002	0.	0.00004	0.	0.	0.	0.	0.00002	0.	0.00013	0.	0.	0.00005	0.00009	0.	0.	0.	0.00002	0.00181	0.00324	0.00015999999999999999	0.00004	0.	0.00002
AB-1-2-1-2_genotype3	0.04501	0.0002	0.00005	0.00008	0.00003	0.00012	0.00003	0.	0.	0.00001	0.00002	0.	0.	0.00006	0.00005	0.	0.	0.	0.	0.	0.	0.	0.	0.	0.	0.00016	0.00008	0.00055	0.	0.	0.	0.00003	0.00021	0.00003	0.00145	0.00003	0.00002	0.00054	0.00101	0.00001	0.00001	0.00003	0.00044	0.06551	0.16289	0.44505	0.12885	0.00024	0.00136
AB-1-2-1-2_genotype4	0.0021799999999999996	0.0015	0.00002	0.	0.	0.	0.	0.	0.00004	0.	0.	0.	0.	0.	0.	0.	0.	0.	0.	0.	0.	0.	0.	0.00006	0.00007000000000000001	0.	0.	0.	0.	0.00002	0.00006	0.	0.00002	0.	0.	0.	0.	0.00005	0.00009	0.	0.00011	0.00004	0.0025700000000000002	0.00368	0.00441	0.00018	0.00014	0.00543	0.00451
AB-1-2-1-2_genotype5	0.00032	0.	0.	0.	0.	0.	0.	0.	0.	0.	0.	0.	0.	0.	0.	0.	0.	0.	0.	0.	0.	0.	0.	0.	0.	0.	0.	0.	0.	0.	0.	0.	0.	0.	0.	0.	0.	0.	0.	0.	0.	0.	0.	0.00028	0.00087	0.00303	0.00379	0.00002	0.00041
AB-1-2-1-2_genotype6	0.07079	0.04005	0.00017	0.00008	0.00003	0.	0.	0.00003	0.00043	0.	0.	0.	0.	0.00006	0.00005	0.	0.00001	0.	0.	0.	0.00003	0.00001	0.00001	0.00075	0.00079	0.	0.	0.	0.00006	0.00026	0.00062	0.00003	0.0002	0.00003	0.00001	0.	0.00002	0.00054	0.00103	0.00004	0.0012	0.00068	0.08796	0.15016	0.24391	0.51923	0.86151	0.91616	0.93512
AB-1-2-1-2_genotype7	0.	0.	0.	0.	0.	0.	0.	0.	0.	0.	0.	0.	0.	0.	0.	0.	0.	0.	0.	0.	0.	0.	0.	0.	0.	0.	0.	0.	0.	0.	0.	0.	0.	0.	0.	0.	0.	0.	0.	0.	0.	0.	0.	0.	0.	0.	0.	0.	0.
AB-1-2-1-2_genotype8	0.	0.	0.	0.	0.	0.	0.	0.	0.	0.	0.	0.	0.	0.	0.	0.	0.	0.	0.	0.	0.	0.	0.	0.	0.	0.	0.	0.	0.	0.	0.	0.	0.	0.	0.	0.	0.	0.	0.	0.	0.	0.	0.	0.	0.	0.	0.	0.	0.
AB-1-2-1-2_genotype9	0.	0.	0.	0.	0.	0.	0.	0.	0.	0.	0.	0.	0.	0.	0.	0.	0.	0.	0.	0.	0.	0.	0.	0.	0.	0.	0.	0.	0.	0.	0.	0.	0.	0.	0.	0.	0.	0.	0.	0.	0.	0.	0.	0.	0.	0.	0.	0.	0.
AB-1-2-1-2_genotype10	0.	0.	0.	0.	0.	0.	0.	0.	0.	0.	0.	0.	0.	0.	0.	0.	0.	0.	0.	0.	0.	0.	0.	0.	0.	0.	0.	0.	0.	0.	0.	0.	0.	0.	0.	0.	0.	0.	0.	0.	0.	0.	0.	0.	0.	0.	0.	0.	0.
AB-1-2-1-2_genotype11	0.	0.	0.	0.	0.	0.	0.	0.	0.	0.	0.	0.	0.	0.	0.	0.	0.	0.	0.	0.	0.	0.	0.	0.	0.	0.	0.	0.	0.	0.	0.	0.	0.	0.	0.	0.	0.	0.	0.	0.	0.	0.	0.	0.	0.	0.	0.	0.	0.
AB-1-2-1-2_genotype12	0.	0.	0.	0.	0.	0.	0.	0.	0.	0.	0.	0.	0.	0.	0.	0.	0.	0.	0.	0.	0.	0.	0.	0.	0.	0.	0.	0.	0.	0.	0.	0.	0.	0.	0.	0.	0.	0.	0.	0.	0.	0.	0.	0.	0.	0.	0.	0.	0.
AB-1-2-1-2_genotype13	0.	0.	0.	0.	0.	0.	0.	0.	0.	0.	0.	0.	0.	0.	0.	0.	0.	0.	0.	0.	0.	0.	0.	0.	0.	0.	0.	0.	0.	0.	0.	0.	0.	0.	0.	0.	0.	0.	0.	0.	0.	0.	0.	0.	0.	0.	0.	0.	0.
AB-1-2-1-2_genotype14	0.	0.	0.	0.	0.	0.	0.	0.	0.	0.	0.	0.	0.	0.	0.	0.	0.	0.	0.	0.	0.	0.	0.	0.	0.	0.	0.	0.	0.	0.	0.	0.	0.	0.	0.	0.	0.	0.	0.	0.	0.	0.	0.	0.	0.	0.	0.	0.	0.
AB-1-2-1-2_genotype15	0.	0.	0.	0.	0.	0.	0.	0.	0.	0.	0.	0.	0.	0.	0.	0.	0.	0.	0.	0.	0.	0.	0.	0.	0.	0.	0.	0.	0.	0.	0.	0.	0.	0.	0.	0.	0.	0.	0.	0.	0.	0.	0.	0.	0.	0.	0.	0.	0.
AB-1-2-1-3_genotype1	0.88012	0.95823	0.99976	0.99982	0.99994	0.99986	0.99997	0.99997	0.99953	0.99999	0.99998	1.	1.	0.99987	0.99989	1.	0.99999	0.99999	1.	0.99999	0.99997	0.99999	0.99999	0.99919	0.99915	0.99982	0.99991	0.9994	0.99993	0.99972	0.99932	0.99994	0.99955	0.99993	0.99841	0.99996	0.99994	0.99882	0.99778	0.99995	0.99881	0.99995	0.99825	0.99991	0.98908	0.99936	0.02699	0.82828	0.88177
AB-1-2-1-3_genotype2	0.00158	0.00002	0.	0.	0.	0.00002	0.	0.	0.	0.	0.	0.	0.	0.	0.	0.	0.	0.	0.	0.	0.	0.	0.	0.	0.	0.00002	0.	0.00004	0.	0.	0.	0.	0.00002	0.	0.00013	0.	0.	0.00005	0.00009	0.	0.	0.	0.	0.	0.00038	0.00002	0.00013	0.00004	0.00026
AB-1-2-1-3_genotype3	0.04501	0.0002	0.00005	0.00008	0.00003	0.00012	0.00003	0.	0.	0.00001	0.00002	0.	0.	0.00006	0.00005	0.	0.	0.	0.	0.	0.	0.	0.	0.	0.	0.00016	0.00008	0.00055	0.	0.	0.	0.00003	0.00021	0.00003	0.00145	0.00003	0.00002	0.00054	0.00101	0.00001	0.00001	0.00002	0.00001	0.00002	0.00506	0.0003	0.41736	0.00085	0.0048
AB-1-2-1-3_genotype4	0.0021799999999999996	0.0015	0.00002	0.	0.	0.	0.	0.	0.00004	0.	0.	0.	0.	0.	0.	0.	0.	0.	0.	0.	0.	0.	0.	0.00006	0.00007000000000000001	0.	0.	0.	0.	0.00002	0.00006	0.	0.00002	0.	0.	0.	0.	0.00005	0.00009	0.	0.00011	0.	0.00015000000000000001	0.	0.00038	0.00002	0.00016	0.00352	0.0026699999999999996
AB-1-2-1-3_genotype5	0.00032	0.	0.	0.	0.	0.	0.	0.	0.	0.	0.	0.	0.	0.	0.	0.	0.	0.	0.	0.	0.	0.	0.	0.	0.	0.	0.	0.	0.	0.	0.	0.	0.	0.	0.	0.	0.	0.	0.	0.	0.	0.	0.	0.	0.	0.	0.00319	0.	0.00008
AB-1-2-1-3_genotype6	0.07079	0.04005	0.00017	0.00008	0.00003	0.	0.	0.00003	0.00043	0.	0.	0.	0.	0.00006	0.00005	0.	0.00001	0.	0.	0.	0.00003	0.00001	0.00001	0.00075	0.00079	0.	0.	0.	0.00006	0.00026	0.00062	0.00003	0.0002	0.00003	0.00001	0.	0.00002	0.00054	0.00103	0.00004	0.00108	0.00003	0.00159	0.00006	0.00508	0.0003	0.55217	0.1673	0.11042
AB-1-2-1-3_genotype7	0.	0.	0.	0.	0.	0.	0.	0.	0.	0.	0.	0.	0.	0.	0.	0.	0.	0.	0.	0.	0.	0.	0.	0.	0.	0.	0.	0.	0.	0.	0.	0.	0.	0.	0.	0.	0.	0.	0.	0.	0.	0.	0.	0.	0.	0.	0.	0.	0.
AB-1-2-1-3_genotype8	0.	0.	0.	0.	0.	0.	0.	0.	0.	0.	0.	0.	0.	0.	0.	0.	0.	0.	0.	0.	0.	0.	0.	0.	0.	0.	0.	0.	0.	0.	0.	0.	0.	0.	0.	0.	0.	0.	0.	0.	0.	0.	0.	0.	0.	0.	0.	0.	0.
AB-1-2-1-3_genotype9	0.	0.	0.	0.	0.	0.	0.	0.	0.	0.	0.	0.	0.	0.	0.	0.	0.	0.	0.	0.	0.	0.	0.	0.	0.	0.	0.	0.	0.	0.	0.	0.	0.	0.	0.	0.	0.	0.	0.	0.	0.	0.	0.	0.	0.	0.	0.	0.	0.
AB-1-2-1-3_genotype10	0.	0.	0.	0.	0.	0.	0.	0.	0.	0.	0.	0.	0.	0.	0.	0.	0.	0.	0.	0.	0.	0.	0.	0.	0.	0.	0.	0.	0.	0.	0.	0.	0.	0.	0.	0.	0.	0.	0.	0.	0.	0.	0.	0.	0.	0.	0.	0.	0.
AB-1-2-1-3_genotype11	0.	0.	0.	0.	0.	0.	0.	0.	0.	0.	0.	0.	0.	0.	0.	0.	0.	0.	0.	0.	0.	0.	0.	0.	0.	0.	0.	0.	0.	0.	0.	0.	0.	0.	0.	0.	0.	0.	0.	0.	0.	0.	0.	0.	0.	0.	0.	0.	0.
AB-1-2-1-3_genotype12	0.	0.	0.	0.	0.	0.	0.	0.	0.	0.	0.	0.	0.	0.	0.	0.	0.	0.	0.	0.	0.	0.	0.	0.	0.	0.	0.	0.	0.	0.	0.	0.	0.	0.	0.	0.	0.	0.	0.	0.	0.	0.	0.	0.	0.	0.	0.	0.	0.
AB-1-2-1-3_genotype13	0.	0.	0.	0.	0.	0.	0.	0.	0.	0.	0.	0.	0.	0.	0.	0.	0.	0.	0.	0.	0.	0.	0.	0.	0.	0.	0.	0.	0.	0.	0.	0.	0.	0.	0.	0.	0.	0.	0.	0.	0.	0.	0.	0.	0.	0.	0.	0.	0.
AB-1-2-1-3_genotype14	0.	0.	0.	0.	0.	0.	0.	0.	0.	0.	0.	0.	0.	0.	0.	0.	0.	0.	0.	0.	0.	0.	0.	0.	0.	0.	0.	0.	0.	0.	0.	0.	0.	0.	0.	0.	0.	0.	0.	0.	0.	0.	0.	0.	0.	0.	0.	0.	0.
AB-1-2-1-3_genotype15	0.	0.	0.	0.	0.	0.	0.	0.	0.	0.	0.	0.	0.	0.	0.	0.	0.	0.	0.	0.	0.	0.	0.	0.	0.	0.	0.	0.	0.	0.	0.	0.	0.	0.	0.	0.	0.	0.	0.	0.	0.	0.	0.	0.	0.	0.	0.	0.	0.
AB-1-2-1-4_genotype1	0.88012	0.95823	0.99976	0.99982	0.99994	0.99986	0.99997	0.99997	0.99953	0.99999	0.99998	1.	1.	0.99987	0.99989	1.	0.99999	0.99999	1.	0.99999	0.99997	0.99999	0.99999	0.99919	0.99915	0.99982	0.99991	0.9994	0.99993	0.99972	0.99932	0.99994	0.99955	0.99993	0.99841	0.99996	0.99994	0.99882	0.99778	0.99995	0.99881	0.99994	0.9977	0.99853	0.74571	0.0408	0.00568	0.07845	0.05882
AB-1-2-1-4_genotype2	0.00158	0.00002	0.	0.	0.	0.00002	0.	0.	0.	0.	0.	0.	0.	0.	0.	0.	0.	0.	0.	0.	0.	0.	0.	0.	0.	0.00002	0.	0.00004	0.	0.	0.	0.	0.00002	0.	0.00013	0.	0.	0.00005	0.00009	0.	0.	0.	0.	0.00002	0.00273	0.00018	0.00004	0.	0.00002
AB-1-2-1-4_genotype3	0.04501	0.0002	0.00005	0.00008	0.00003	0.00012	0.00003	0.	0.	0.00001	0.00002	0.	0.	0.00006	0.00005	0.	0.	0.	0.	0.	0.	0.	0.	0.	0.	0.00016	0.00008	0.00055	0.	0.	0.	0.00003	0.00021	0.00003	0.00145	0.00003	0.00002	0.00054	0.00101	0.00001	0.00001	0.00002	0.00001	0.00042	0.12399	0.47784	0.12899	0.00026	0.00154
AB-1-2-1-4_genotype4	0.0021799999999999996	0.0015	0.00002	0.	0.	0.	0.	0.	0.00004	0.	0.	0.	0.	0.	0.	0.	0.	0.	0.	0.	0.	0.	0.	0.00006	0.00007000000000000001	0.	0.	0.	0.	0.00002	0.00006	0.	0.00002	0.	0.	0.	0.	0.00005	0.00009	0.	0.00011	0.	0.00017	0.00004	0.0027400000000000002	0.00018	0.00014	0.00543	0.00451
AB-1-2-1-4_genotype5	0.00032	0.	0.	0.	0.	0.	0.	0.	0.	0.	0.	0.	0.	0.	0.	0.	0.	0.	0.	0.	0.	0.	0.	0.	0.	0.	0.	0.	0.	0.	0.	0.	0.	0.	0.	0.	0.	0.	0.	0.	0.	0.	0.	0.	0.00032	0.00268	0.00379	0.00002	0.00042
AB-1-2-1-4_genotype6	0.07079	0.04005	0.00017	0.00008	0.00003	0.	0.	0.00003	0.00043	0.	0.	0.	0.	0.00006	0.00005	0.	0.00001	0.	0.	0.	0.00003	0.00001	0.00001	0.00075	0.00079	0.	0.	0.	0.00006	0.00026	0.00062	0.00003	0.0002	0.00003	0.00001	0.	0.00002	0.00054	0.00103	0.00004	0.00108	0.00003	0.00212	0.00097	0.12452	0.47833	0.86136	0.91582	0.93469
AB-1-2-1-4_genotype7	0.	0.	0.	0.	0.	0.	0.	0.	0.	0.	0.	0.	0.	0.	0.	0.	0.	0.	0.	0.	0.	0.	0.	0.	0.	0.	0.	0.	0.	0.	0.	0.	0.	0.	0.	0.	0.	0.	0.	0.	0.	0.	0.	0.	0.	0.	0.	0.	0.
AB-1-2-1-4_genotype8	0.	0.	0.	0.	0.	0.	0.	0.	0.	0.	0.	0.	0.	0.	0.	0.	0.	0.	0.	0.	0.	0.	0.	0.	0.	0.	0.	0.	0.	0.	0.	0.	0.	0.	0.	0.	0.	0.	0.	0.	0.	0.	0.	0.	0.	0.	0.	0.	0.
AB-1-2-1-4_genotype9	0.	0.	0.	0.	0.	0.	0.	0.	0.	0.	0.	0.	0.	0.	0.	0.	0.	0.	0.	0.	0.	0.	0.	0.	0.	0.	0.	0.	0.	0.	0.	0.	0.	0.	0.	0.	0.	0.	0.	0.	0.	0.	0.	0.	0.	0.	0.	0.	0.
AB-1-2-1-4_genotype10	0.	0.	0.	0.	0.	0.	0.	0.	0.	0.	0.	0.	0.	0.	0.	0.	0.	0.	0.	0.	0.	0.	0.	0.	0.	0.	0.	0.	0.	0.	0.	0.	0.	0.	0.	0.	0.	0.	0.	0.	0.	0.	0.	0.	0.	0.	0.	0.	0.
AB-1-2-1-4_genotype11	0.	0.	0.	0.	0.	0.	0.	0.	0.	0.	0.	0.	0.	0.	0.	0.	0.	0.	0.	0.	0.	0.	0.	0.	0.	0.	0.	0.	0.	0.	0.	0.	0.	0.	0.	0.	0.	0.	0.	0.	0.	0.	0.	0.	0.	0.	0.	0.	0.
AB-1-2-1-4_genotype12	0.	0.	0.	0.	0.	0.	0.	0.	0.	0.	0.	0.	0.	0.	0.	0.	0.	0.	0.	0.	0.	0.	0.	0.	0.	0.	0.	0.	0.	0.	0.	0.	0.	0.	0.	0.	0.	0.	0.	0.	0.	0.	0.	0.	0.	0.	0.	0.	0.
AB-1-2-1-4_genotype13	0.	0.	0.	0.	0.	0.	0.	0.	0.	0.	0.	0.	0.	0.	0.	0.	0.	0.	0.	0.	0.	0.	0.	0.	0.	0.	0.	0.	0.	0.	0.	0.	0.	0.	0.	0.	0.	0.	0.	0.	0.	0.	0.	0.	0.	0.	0.	0.	0.
AB-1-2-1-4_genotype14	0.	0.	0.	0.	0.	0.	0.	0.	0.	0.	0.	0.	0.	0.	0.	0.	0.	0.	0.	0.	0.	0.	0.	0.	0.	0.	0.	0.	0.	0.	0.	0.	0.	0.	0.	0.	0.	0.	0.	0.	0.	0.	0.	0.	0.	0.	0.	0.	0.
AB-1-2-1-4_genotype15	0.	0.	0.	0.	0.	0.	0.	0.	0.	0.	0.	0.	0.	0.	0.	0.	0.	0.	0.	0.	0.	0.	0.	0.	0.	0.	0.	0.	0.	0.	0.	0.	0.	0.	0.	0.	0.	0.	0.	0.	0.	0.	0.	0.	0.	0.	0.	0.	0.
AB-13-1-1-1_genotype1	0.88012	0.95823	0.99976	0.99982	0.99994	0.99986	0.99997	0.99997	0.99953	0.99999	0.99998	1.	1.	0.99987	0.99989	1.	0.99999	0.99999	1.	0.99999	0.99997	0.99999	0.99999	0.99919	0.99915	0.99982	0.99991	0.9994	0.99993	0.99972	0.99932	0.99994	0.99955	0.99993	0.99841	0.99996	0.99994	0.99882	0.99778	0.99995	0.99881	0.99995	0.99825	0.99991	0.98908	0.99936	0.99903	0.97743	0.97848
AB-13-1-1-1_genotype2	0.00158	0.00002	0.	0.	0.	0.00002	0.	0.	0.	0.	0.	0.	0.	0.	0.	0.	0.	0.	0.	0.	0.	0.	0.	0.	0.	0.00002	0.	0.00004	0.	0.	0.	0.	0.00002	0.	0.00013	0.	0.	0.00005	0.00009	0.	0.	0.	0.	0.	0.00038	0.00002	0.00002	0.00002	0.00026999999999999995
AB-13-1-1-1_genotype3	0.04501	0.0002	0.00005	0.00008	0.00003	0.00012	0.00003	0.	0.	0.00001	0.00002	0.	0.	0.00006	0.00005	0.	0.	0.	0.	0.	0.	0.	0.	0.	0.	0.00016	0.00008	0.00055	0.	0.	0.	0.00003	0.00021	0.00003	0.00145	0.00003	0.00002	0.00054	0.00101	0.00001	0.00001	0.00002	0.00001	0.00002	0.00506	0.0003	0.00039	0.00011	0.00342
AB-13-1-1-1_genotype4	0.0021799999999999996	0.0015	0.00002	0.	0.	0.	0.	0.	0.00004	0.	0.	0.	0.	0.	0.	0.	0.	0.	0.	0.	0.	0.	0.	0.00006	0.00007000000000000001	0.	0.	0.	0.	0.00002	0.00006	0.	0.00002	0.	0.	0.	0.	0.00005	0.00009	0.	0.00011	0.	0.00015000000000000001	0.	0.00038	0.00002	0.00002	0.0010999999999999998	0.0009
AB-13-1-1-1_genotype5	0.00032	0.	0.	0.	0.	0.	0.	0.	0.	0.	0.	0.	0.	0.	0.	0.	0.	0.	0.	0.	0.	0.	0.	0.	0.	0.	0.	0.	0.	0.	0.	0.	0.	0.	0.	0.	0.	0.	0.	0.	0.	0.	0.	0.	0.	0.	0.	0.	0.00002
AB-13-1-1-1_genotype6	0.07079	0.04005	0.00017	0.00008	0.00003	0.	0.	0.00003	0.00043	0.	0.	0.	0.	0.00006	0.00005	0.	0.00001	0.	0.	0.	0.00003	0.00001	0.00001	0.00075	0.00079	0.	0.	0.	0.00006	0.00026	0.00062	0.00003	0.0002	0.00003	0.00001	0.	0.00002	0.00054	0.00103	0.00004	0.00108	0.00003	0.00159	0.00006	0.00508	0.0003	0.00052	0.02135	0.01692
AB-13-1-1-1_genotype7	0.	0.	0.	0.	0.	0.	0.	0.	0.	0.	0.	0.	0.	0.	0.	0.	0.	0.	0.	0.	0.	0.	0.	0.	0.	0.	0.	0.	0.	0.	0.	0.	0.	0.	0.	0.	0.	0.	0.	0.	0.	0.	0.	0.	0.	0.	0.	0.	0.
AB-13-1-1-1_genotype8	0.	0.	0.	0.	0.	0.	0.	0.	0.	0.	0.	0.	0.	0.	0.	0.	0.	0.	0.	0.	0.	0.	0.	0.	0.	0.	0.	0.	0.	0.	0.	0.	0.	0.	0.	0.	0.	0.	0.	0.	0.	0.	0.	0.	0.	0.	0.	0.	0.
AB-13-1-1-1_genotype9	0.	0.	0.	0.	0.	0.	0.	0.	0.	0.	0.	0.	0.	0.	0.	0.	0.	0.	0.	0.	0.	0.	0.	0.	0.	0.	0.	0.	0.	0.	0.	0.	0.	0.	0.	0.	0.	0.	0.	0.	0.	0.	0.	0.	0.	0.	0.	0.	0.
AB-13-1-1-1_genotype10	0.	0.	0.	0.	0.	0.	0.	0.	0.	0.	0.	0.	0.	0.	0.	0.	0.	0.	0.	0.	0.	0.	0.	0.	0.	0.	0.	0.	0.	0.	0.	0.	0.	0.	0.	0.	0.	0.	0.	0.	0.	0.	0.	0.	0.	0.	0.	0.	0.
AB-13-1-1-1_genotype11	0.	0.	0.	0.	0.	0.	0.	0.	0.	0.	0.	0.	0.	0.	0.	0.	0.	0.	0.	0.	0.	0.	0.	0.	0.	0.	0.	0.	0.	0.	0.	0.	0.	0.	0.	0.	0.	0.	0.	0.	0.	0.	0.	0.	0.	0.	0.	0.	0.
AB-13-1-1-1_genotype12	0.	0.	0.	0.	0.	0.	0.	0.	0.	0.	0.	0.	0.	0.	0.	0.	0.	0.	0.	0.	0.	0.	0.	0.	0.	0.	0.	0.	0.	0.	0.	0.	0.	0.	0.	0.	0.	0.	0.	0.	0.	0.	0.	0.	0.	0.	0.	0.	0.
AB-13-1-1-1_genotype13	0.	0.	0.	0.	0.	0.	0.	0.	0.	0.	0.	0.	0.	0.	0.	0.	0.	0.	0.	0.	0.	0.	0.	0.	0.	0.	0.	0.	0.	0.	0.	0.	0.	0.	0.	0.	0.	0.	0.	0.	0.	0.	0.	0.	0.	0.	0.	0.	0.
AB-13-1-1-1_genotype14	0.	0.	0.	0.	0.	0.	0.	0.	0.	0.	0.	0.	0.	0.	0.	0.	0.	0.	0.	0.	0.	0.	0.	0.	0.	0.	0.	0.	0.	0.	0.	0.	0.	0.	0.	0.	0.	0.	0.	0.	0.	0.	0.	0.	0.	0.	0.	0.	0.
AB-13-1-1-1_genotype15	0.	0.	0.	0.	0.	0.	0.	0.	0.	0.	0.	0.	0.	0.	0.	0.	0.	0.	0.	0.	0.	0.	0.	0.	0.	0.	0.	0.	0.	0.	0.	0.	0.	0.	0.	0.	0.	0.	0.	0.	0.	0.	0.	0.	0.	0.	0.	0.	0.
AB-13-1-1-2_genotype1	0.87181	0.94502	0.98075	0.0275	0.0196	0.04723	0.04767	0.05225	0.0508	0.0272	0.02685	0.015	0.01401	0.002	0.00157	0.00005	0.00001	0.	0.	0.	0.00003	0.00001	0.00001	0.001	0.00104	0.	0.	0.00012	0.99776	0.99761	0.99734	0.99993	0.99955	0.99993	0.99841	0.99996	0.99994	0.99882	0.99778	0.99995	0.99881	0.99995	0.99825	0.99991	0.98908	0.99936	0.99542	0.43836	0.30904
AB-13-1-1-2_genotype2	0.00157	0.00002	0.00002	0.00006	0.00004	0.00026	0.00026	0.00002	0.	0.00002	0.00002	0.	0.	0.	0.	0.	0.	0.	0.	0.	0.	0.	0.	0.	0.	0.	0.	0.	0.	0.	0.	0.	0.00002	0.	0.00013	0.	0.	0.00005	0.00009	0.	0.	0.	0.	0.	0.00038	0.00002	0.00002	0.	0.00013
AB-13-1-1-2_genotype3	0.04493	0.00021	0.00066	0.08292	0.08342	0.04795	0.04714	0.00342	0.00022	0.0011	0.0011	0.00095	0.00093	0.00055	0.00053	0.00047	0.	0.	0.	0.	0.	0.00001	0.00001	0.	0.	0.	0.	0.00001	0.	0.	0.	0.00003	0.00021	0.00003	0.00145	0.00003	0.00002	0.00054	0.00101	0.00001	0.00001	0.00002	0.00001	0.00002	0.00506	0.0003	0.00058	0.00016	0.0052
AB-13-1-1-2_genotype4	0.0023	0.00168	0.00030000000000000003	0.00038	0.00025	0.00309	0.00313	0.00421	0.00415	0.00267	0.00264	0.00159	0.00149	0.00023	0.00018	0.00002	0.	0.	0.	0.	0.00002	0.	0.	0.00029	0.00030000000000000003	0.	0.	0.	0.00008	0.00009	0.00012	0.	0.00002	0.	0.	0.	0.	0.00005	0.00009	0.	0.00011	0.	0.00015000000000000001	0.	0.00038	0.00002	0.00012	0.00801	0.007180000000000001
AB-13-1-1-2_genotype5	0.00034	0.	0.	0.00162	0.00164	0.00181	0.00179	0.00026999999999999995	0.00002	0.0004	0.0004	0.00036	0.00035000000000000005	0.00021	0.0002	0.00018	0.	0.	0.	0.	0.	0.	0.	0.	0.	0.	0.	0.	0.	0.	0.	0.	0.	0.	0.	0.	0.	0.	0.	0.	0.	0.	0.	0.	0.	0.	0.	0.00002	0.00037
AB-13-1-1-2_genotype6	0.07905	0.05306	0.01827	0.88754	0.89506	0.89967	0.9	0.93982	0.9448	0.96862	0.969	0.98209	0.98321	0.99701	0.99751	0.99929	0.99998	1.	0.99999	0.99999	0.99996	0.99998	0.99998	0.99871	0.99865	1.	1.	0.99986	0.00217	0.0023	0.00254	0.00004	0.0002	0.00003	0.00001	0.	0.00002	0.00054	0.00103	0.00004	0.00108	0.00003	0.00159	0.00006	0.00508	0.0003	0.00385	0.55345	0.67809
AB-13-1-1-2_genotype7	0.	0.	0.	0.	0.	0.	0.	0.	0.	0.	0.	0.	0.	0.	0.	0.	0.	0.	0.	0.	0.	0.	0.	0.	0.	0.	0.	0.	0.	0.	0.	0.	0.	0.	0.	0.	0.	0.	0.	0.	0.	0.	0.	0.	0.	0.	0.	0.	0.
AB-13-1-1-2_genotype8	0.	0.	0.	0.	0.	0.	0.	0.	0.	0.	0.	0.	0.	0.	0.	0.	0.	0.	0.	0.	0.	0.	0.	0.	0.	0.	0.	0.	0.	0.	0.	0.	0.	0.	0.	0.	0.	0.	0.	0.	0.	0.	0.	0.	0.	0.	0.	0.	0.
AB-13-1-1-2_genotype9	0.	0.	0.	0.	0.	0.	0.	0.	0.	0.	0.	0.	0.	0.	0.	0.	0.	0.	0.	0.	0.	0.	0.	0.	0.	0.	0.	0.	0.	0.	0.	0.	0.	0.	0.	0.	0.	0.	0.	0.	0.	0.	0.	0.	0.	0.	0.	0.	0.
AB-13-1-1-2_genotype10	0.	0.	0.	0.	0.	0.	0.	0.	0.	0.	0.	0.	0.	0.	0.	0.	0.	0.	0.	0.	0.	0.	0.	0.	0.	0.	0.	0.	0.	0.	0.	0.	0.	0.	0.	0.	0.	0.	0.	0.	0.	0.	0.	0.	0.	0.	0.	0.	0.
AB-13-1-1-2_genotype11	0.	0.	0.	0.	0.	0.	0.	0.	0.	0.	0.	0.	0.	0.	0.	0.	0.	0.	0.	0.	0.	0.	0.	0.	0.	0.	0.	0.	0.	0.	0.	0.	0.	0.	0.	0.	0.	0.	0.	0.	0.	0.	0.	0.	0.	0.	0.	0.	0.
AB-13-1-1-2_genotype12	0.	0.	0.	0.	0.	0.	0.	0.	0.	0.	0.	0.	0.	0.	0.	0.	0.	0.	0.	0.	0.	0.	0.	0.	0.	0.	0.	0.	0.	0.	0.	0.	0.	0.	0.	0.	0.	0.	0.	0.	0.	0.	0.	0.	0.	0.	0.	0.	0.
AB-13-1-1-2_genotype13	0.	0.	0.	0.	0.	0.	0.	0.	0.	0.	0.	0.	0.	0.	0.	0.	0.	0.	0.	0.	0.	0.	0.	0.	0.	0.	0.	0.	0.	0.	0.	0.	0.	0.	0.	0.	0.	0.	0.	0.	0.	0.	0.	0.	0.	0.	0.	0.	0.
AB-13-1-1-2_genotype14	0.	0.	0.	0.	0.	0.	0.	0.	0.	0.	0.	0.	0.	0.	0.	0.	0.	0.	0.	0.	0.	0.	0.	0.	0.	0.	0.	0.	0.	0.	0.	0.	0.	0.	0.	0.	0.	0.	0.	0.	0.	0.	0.	0.	0.	0.	0.	0.	0.
AB-13-1-1-2_genotype15	0.	0.	0.	0.	0.	0.	0.	0.	0.	0.	0.	0.	0.	0.	0.	0.	0.	0.	0.	0.	0.	0.	0.	0.	0.	0.	0.	0.	0.	0.	0.	0.	0.	0.	0.	0.	0.	0.	0.	0.	0.	0.	0.	0.	0.	0.	0.	0.	0.
AB-13-1-1-3_genotype1	0.87114	0.94396	0.97956	0.01205	0.00403	0.	0.	0.00004	0.00051	0.	0.	0.	0.	0.00006	0.00005	0.	0.00001	0.	0.	0.00002	0.00021	0.00042	0.00042	0.05466	0.05748	0.99949	0.99975	0.99925	0.99993	0.99972	0.99932	0.99994	0.99955	0.99993	0.99841	0.99996	0.99994	0.99882	0.99778	0.99995	0.99881	0.99995	0.99825	0.99991	0.98908	0.99936	0.99903	0.97743	0.97849
AB-13-1-1-3_genotype2	0.00157	0.00002	0.00002	0.00002	0.	0.	0.	0.	0.	0.	0.	0.	0.	0.	0.	0.	0.	0.	0.	0.	0.	0.	0.	0.	0.	0.00002	0.00002	0.00005	0.	0.	0.	0.	0.00002	0.	0.00013	0.	0.	0.00005	0.00009	0.	0.	0.	0.	0.	0.00038	0.00002	0.00002	0.00002	0.00026999999999999995
AB-13-1-1-3_genotype3	0.04492	0.00021	0.00032	0.02279	0.02276	0.0002	0.00022	0.00013	0.	0.00001	0.	0.0001	0.00011	0.00009	0.00009	0.00008	0.	0.	0.	0.	0.	0.00011	0.00011	0.	0.	0.00047	0.00024	0.0007	0.	0.	0.	0.00003	0.00021	0.00003	0.00145	0.00003	0.00002	0.00054	0.00101	0.00001	0.00001	0.00002	0.00001	0.00002	0.00506	0.0003	0.00039	0.00011	0.00342
AB-13-1-1-3_genotype4	0.00231	0.0017000000000000001	0.00031999999999999997	0.00026	0.00011	0.	0.	0.00002	0.0002	0.	0.	0.	0.	0.000030000000000000004	0.00002	0.	0.	0.	0.	0.	0.00002	0.00002	0.00002	0.00098	0.00103	0.	0.	0.	0.	0.00002	0.00006	0.	0.00002	0.	0.	0.	0.	0.00005	0.00009	0.	0.00011	0.	0.00015000000000000001	0.	0.00038	0.00002	0.00002	0.0010999999999999998	0.0009
AB-13-1-1-3_genotype5	0.00034	0.	0.	0.00086	0.00086	0.00002	0.00004	0.0001	0.	0.	0.	0.0001	0.00012	0.0001	0.0001	0.00008	0.	0.	0.	0.	0.	0.	0.	0.	0.	0.	0.	0.	0.	0.	0.	0.	0.	0.	0.	0.	0.	0.	0.	0.	0.	0.	0.	0.	0.	0.	0.	0.	0.00002
AB-13-1-1-3_genotype6	0.07972	0.05411	0.01978	0.96403	0.97223	0.99978	0.99974	0.99972	0.99927	0.99998	0.99999	0.99979	0.99978	0.99972	0.99974	0.99983	0.99998	1.	0.99999	0.99997	0.99977	0.99945	0.99945	0.94437	0.9415	0.00002	0.	0.	0.00006	0.00026	0.00062	0.00003	0.0002	0.00003	0.00001	0.	0.00002	0.00054	0.00103	0.00004	0.00108	0.00003	0.00159	0.00006	0.00508	0.0003	0.00052	0.02135	0.01692
AB-13-1-1-3_genotype7	0.	0.	0.	0.	0.	0.	0.	0.	0.	0.	0.	0.	0.	0.	0.	0.	0.	0.	0.	0.	0.	0.	0.	0.	0.	0.	0.	0.	0.	0.	0.	0.	0.	0.	0.	0.	0.	0.	0.	0.	0.	0.	0.	0.	0.	0.	0.	0.	0.
AB-13-1-1-3_genotype8	0.	0.	0.	0.	0.	0.	0.	0.	0.	0.	0.	0.	0.	0.	0.	0.	0.	0.	0.	0.	0.	0.	0.	0.	0.	0.	0.	0.	0.	0.	0.	0.	0.	0.	0.	0.	0.	0.	0.	0.	0.	0.	0.	0.	0.	0.	0.	0.	0.
AB-13-1-1-3_genotype9	0.	0.	0.	0.	0.	0.	0.	0.	0.	0.	0.	0.	0.	0.	0.	0.	0.	0.	0.	0.	0.	0.	0.	0.	0.	0.	0.	0.	0.	0.	0.	0.	0.	0.	0.	0.	0.	0.	0.	0.	0.	0.	0.	0.	0.	0.	0.	0.	0.
AB-13-1-1-3_genotype10	0.	0.	0.	0.	0.	0.	0.	0.	0.	0.	0.	0.	0.	0.	0.	0.	0.	0.	0.	0.	0.	0.	0.	0.	0.	0.	0.	0.	0.	0.	0.	0.	0.	0.	0.	0.	0.	0.	0.	0.	0.	0.	0.	0.	0.	0.	0.	0.	0.
AB-13-1-1-3_genotype11	0.	0.	0.	0.	0.	0.	0.	0.	0.	0.	0.	0.	0.	0.	0.	0.	0.	0.	0.	0.	0.	0.	0.	0.	0.	0.	0.	0.	0.	0.	0.	0.	0.	0.	0.	0.	0.	0.	0.	0.	0.	0.	0.	0.	0.	0.	0.	0.	0.
AB-13-1-1-3_genotype12	0.	0.	0.	0.	0.	0.	0.	0.	0.	0.	0.	0.	0.	0.	0.	0.	0.	0.	0.	0.	0.	0.	0.	0.	0.	0.	0.	0.	0.	0.	0.	0.	0.	0.	0.	0.	0.	0.	0.	0.	0.	0.	0.	0.	0.	0.	0.	0.	0.
AB-13-1-1-3_genotype13	0.	0.	0.	0.	0.	0.	0.	0.	0.	0.	0.	0.	0.	0.	0.	0.	0.	0.	0.	0.	0.	0.	0.	0.	0.	0.	0.	0.	0.	0.	0.	0.	0.	0.	0.	0.	0.	0.	0.	0.	0.	0.	0.	0.	0.	0.	0.	0.	0.
AB-13-1-1-3_genotype14	0.	0.	0.	0.	0.	0.	0.	0.	0.	0.	0.	0.	0.	0.	0.	0.	0.	0.	0.	0.	0.	0.	0.	0.	0.	0.	0.	0.	0.	0.	0.	0.	0.	0.	0.	0.	0.	0.	0.	0.	0.	0.	0.	0.	0.	0.	0.	0.	0.
AB-13-1-1-3_genotype15	0.	0.	0.	0.	0.	0.	0.	0.	0.	0.	0.	0.	0.	0.	0.	0.	0.	0.	0.	0.	0.	0.	0.	0.	0.	0.	0.	0.	0.	0.	0.	0.	0.	0.	0.	0.	0.	0.	0.	0.	0.	0.	0.	0.	0.	0.	0.	0.	0.
AB-13-2-1-1_genotype1	0.34227	0.10727	0.99691	0.99979	0.99993	0.99986	0.99997	0.99997	0.99953	0.99999	0.99998	1.	1.	0.99987	0.99989	1.	0.99999	0.99999	1.	0.99999	0.99997	0.99999	0.99999	0.99919	0.99915	0.99982	0.99991	0.9994	0.99993	0.99972	0.99932	0.99994	0.99955	0.99993	0.99841	0.99996	0.99994	0.99882	0.99778	0.99995	0.99881	0.99994	0.9977	0.99853	0.74571	0.0408	0.99542	0.43836	0.30904
AB-13-2-1-1_genotype2	0.006710000000000001	0.00033	0.00008	0.00001	0.	0.00002	0.	0.	0.	0.	0.	0.	0.	0.	0.	0.	0.	0.	0.	0.	0.	0.	0.	0.	0.	0.00002	0.	0.00004	0.	0.	0.	0.	0.00002	0.	0.00013	0.	0.	0.00005	0.00009	0.	0.	0.	0.	0.00002	0.00273	0.00018	0.00002	0.	0.00013
AB-13-2-1-1_genotype3	0.60596	0.88787	0.00286	0.00011	0.00004	0.00012	0.00003	0.	0.	0.00001	0.00002	0.	0.	0.00006	0.00005	0.	0.	0.	0.	0.	0.	0.	0.	0.	0.	0.00016	0.00008	0.00055	0.	0.	0.	0.00003	0.00021	0.00003	0.00145	0.00003	0.00002	0.00054	0.00101	0.00001	0.00001	0.00002	0.00001	0.00042	0.12399	0.47784	0.00058	0.00016	0.0052
AB-13-2-1-1_genotype4	0.00078	0.	0.	0.	0.	0.	0.	0.	0.00004	0.	0.	0.	0.	0.	0.	0.	0.	0.	0.	0.	0.	0.	0.	0.00006	0.00007000000000000001	0.	0.	0.	0.	0.00002	0.00006	0.	0.00002	0.	0.	0.	0.	0.00005	0.00009	0.	0.00011	0.	0.00017	0.00004	0.0027400000000000002	0.00018	0.00012	0.00801	0.007180000000000001
AB-13-2-1-1_genotype5	0.00193	0.00004	0.	0.	0.	0.	0.	0.	0.	0.	0.	0.	0.	0.	0.	0.	0.	0.	0.	0.	0.	0.	0.	0.	0.	0.	0.	0.	0.	0.	0.	0.	0.	0.	0.	0.	0.	0.	0.	0.	0.	0.	0.	0.	0.00032	0.00268	0.	0.00002	0.00037
AB-13-2-1-1_genotype6	0.04234	0.00448	0.00015	0.00008	0.00003	0.	0.	0.00003	0.00043	0.	0.	0.	0.	0.00006	0.00005	0.	0.00001	0.	0.	0.	0.00003	0.00001	0.00001	0.00075	0.00079	0.	0.	0.	0.00006	0.00026	0.00062	0.00003	0.0002	0.00003	0.00001	0.	0.00002	0.00054	0.00103	0.00004	0.00108	0.00003	0.00212	0.00097	0.12452	0.47833	0.00385	0.55345	0.67809
AB-13-2-1-1_genotype7	0.	0.	0.	0.	0.	0.	0.	0.	0.	0.	0.	0.	0.	0.	0.	0.	0.	0.	0.	0.	0.	0.	0.	0.	0.	0.	0.	0.	0.	0.	0.	0.	0.	0.	0.	0.	0.	0.	0.	0.	0.	0.	0.	0.	0.	0.	0.	0.	0.
AB-13-2-1-1_genotype8	0.	0.	0.	0.	0.	0.	0.	0.	0.	0.	0.	0.	0.	0.	0.	0.	0.	0.	0.	0.	0.	0.	0.	0.	0.	0.	0.	0.	0.	0.	0.	0.	0.	0.	0.	0.	0.	0.	0.	0.	0.	0.	0.	0.	0.	0.	0.	0.	0.
AB-13-2-1-1_genotype9	0.	0.	0.	0.	0.	0.	0.	0.	0.	0.	0.	0.	0.	0.	0.	0.	0.	0.	0.	0.	0.	0.	0.	0.	0.	0.	0.	0.	0.	0.	0.	0.	0.	0.	0.	0.	0.	0.	0.	0.	0.	0.	0.	0.	0.	0.	0.	0.	0.
AB-13-2-1-1_genotype10	0.	0.	0.	0.	0.	0.	0.	0.	0.	0.	0.	0.	0.	0.	0.	0.	0.	0.	0.	0.	0.	0.	0.	0.	0.	0.	0.	0.	0.	0.	0.	0.	0.	0.	0.	0.	0.	0.	0.	0.	0.	0.	0.	0.	0.	0.	0.	0.	0.
AB-13-2-1-1_genotype11	0.	0.	0.	0.	0.	0.	0.	0.	0.	0.	0.	0.	0.	0.	0.	0.	0.	0.	0.	0.	0.	0.	0.	0.	0.	0.	0.	0.	0.	0.	0.	0.	0.	0.	0.	0.	0.	0.	0.	0.	0.	0.	0.	0.	0.	0.	0.	0.	0.
AB-13-2-1-1_genotype12	0.	0.	0.	0.	0.	0.	0.	0.	0.	0.	0.	0.	0.	0.	0.	0.	0.	0.	0.	0.	0.	0.	0.	0.	0.	0.	0.	0.	0.	0.	0.	0.	0.	0.	0.	0.	0.	0.	0.	0.	0.	0.	0.	0.	0.	0.	0.	0.	0.
AB-13-2-1-1_genotype13	0.	0.	0.	0.	0.	0.	0.	0.	0.	0.	0.	0.	0.	0.	0.	0.	0.	0.	0.	0.	0.	0.	0.	0.	0.	0.	0.	0.	0.	0.	0.	0.	0.	0.	0.	0.	0.	0.	0.	0.	0.	0.	0.	0.	0.	0.	0.	0.	0.
AB-13-2-1-1_genotype14	0.	0.	0.	0.	0.	0.	0.	0.	0.	0.	0.	0.	0.	0.	0.	0.	0.	0.	0.	0.	0.	0.	0.	0.	0.	0.	0.	0.	0.	0.	0.	0.	0.	0.	0.	0.	0.	0.	0.	0.	0.	0.	0.	0.	0.	0.	0.	0.	0.
AB-13-2-1-1_genotype15	0.	0.	0.	0.	0.	0.	0.	0.	0.	0.	0.	0.	0.	0.	0.	0.	0.	0.	0.	0.	0.	0.	0.	0.	0.	0.	0.	0.	0.	0.	0.	0.	0.	0.	0.	0.	0.	0.	0.	0.	0.	0.	0.	0.	0.	0.	0.	0.	0.
AB-13-2-1-2_genotype1	0.88012	0.95823	0.99976	0.99982	0.99994	0.99986	0.99997	0.99997	0.99953	0.99999	0.99998	1.	1.	0.99987	0.99989	1.	0.99999	0.99999	1.	0.99999	0.99997	0.99999	0.99999	0.99919	0.99915	0.99982	0.99991	0.9994	0.99993	0.99972	0.99932	0.99994	0.99955	0.99993	0.99841	0.99996	0.99994	0.99882	0.99778	0.99995	0.99881	0.99994	0.9977	0.99853	0.74571	0.0408	0.99541	0.43727	0.30827
AB-13-2-1-2_genotype2	0.00158	0.00002	0.	0.	0.	0.00002	0.	0.	0.	0.	0.	0.	0.	0.	0.	0.	0.	0.	0.	0.	0.	0.	0.	0.	0.	0.00002	0.	0.00004	0.	0.	0.	0.	0.00002	0.	0.00013	0.	0.	0.00005	0.00009	0.	0.	0.	0.	0.00002	0.00273	0.00018	0.00002	0.	0.00012
AB-13-2-1-2_genotype3	0.04501	0.0002	0.00005	0.00008	0.00003	0.00012	0.00003	0.	0.	0.00001	0.00002	0.	0.	0.00006	0.00005	0.	0.	0.	0.	0.	0.	0.	0.	0.	0.	0.00016	0.00008	0.00055	0.	0.	0.	0.00003	0.00021	0.00003	0.00145	0.00003	0.00002	0.00054	0.00101	0.00001	0.00001	0.00002	0.00001	0.00042	0.12399	0.47784	0.00058	0.00015	0.00458
AB-13-2-1-2_genotype4	0.0021799999999999996	0.0015	0.00002	0.	0.	0.	0.	0.	0.00004	0.	0.	0.	0.	0.	0.	0.	0.	0.	0.	0.	0.	0.	0.	0.00006	0.00007000000000000001	0.	0.	0.	0.	0.00002	0.00006	0.	0.00002	0.	0.	0.	0.	0.00005	0.00009	0.	0.00011	0.	0.00017	0.00004	0.0027400000000000002	0.00018	0.00012	0.00803	0.00719
AB-13-2-1-2_genotype5	0.00032	0.	0.	0.	0.	0.	0.	0.	0.	0.	0.	0.	0.	0.	0.	0.	0.	0.	0.	0.	0.	0.	0.	0.	0.	0.	0.	0.	0.	0.	0.	0.	0.	0.	0.	0.	0.	0.	0.	0.	0.	0.	0.	0.	0.00032	0.00268	0.	0.00002	0.00037
AB-13-2-1-2_genotype6	0.07079	0.04005	0.00017	0.00008	0.00003	0.	0.	0.00003	0.00043	0.	0.	0.	0.	0.00006	0.00005	0.	0.00001	0.	0.	0.	0.00003	0.00001	0.00001	0.00075	0.00079	0.	0.	0.	0.00006	0.00026	0.00062	0.00003	0.0002	0.00003	0.00001	0.	0.00002	0.00054	0.00103	0.00004	0.00108	0.00003	0.00212	0.00097	0.12452	0.47833	0.00386	0.55454	0.67948
AB-13-2-1-2_genotype7	0.	0.	0.	0.	0.	0.	0.	0.	0.	0.	0.	0.	0.	0.	0.	0.	0.	0.	0.	0.	0.	0.	0.	0.	0.	0.	0.	0.	0.	0.	0.	0.	0.	0.	0.	0.	0.	0.	0.	0.	0.	0.	0.	0.	0.	0.	0.	0.	0.
AB-13-2-1-2_genotype8	0.	0.	0.	0.	0.	0.	0.	0.	0.	0.	0.	0.	0.	0.	0.	0.	0.	0.	0.	0.	0.	0.	0.	0.	0.	0.	0.	0.	0.	0.	0.	0.	0.	0.	0.	0.	0.	0.	0.	0.	0.	0.	0.	0.	0.	0.	0.	0.	0.
AB-13-2-1-2_genotype9	0.	0.	0.	0.	0.	0.	0.	0.	0.	0.	0.	0.	0.	0.	0.	0.	0.	0.	0.	0.	0.	0.	0.	0.	0.	0.	0.	0.	0.	0.	0.	0.	0.	0.	0.	0.	0.	0.	0.	0.	0.	0.	0.	0.	0.	0.	0.	0.	0.
AB-13-2-1-2_genotype10	0.	0.	0.	0.	0.	0.	0.	0.	0.	0.	0.	0.	0.	0.	0.	0.	0.	0.	0.	0.	0.	0.	0.	0.	0.	0.	0.	0.	0.	0.	0.	0.	0.	0.	0.	0.	0.	0.	0.	0.	0.	0.	0.	0.	0.	0.	0.	0.	0.
AB-13-2-1-2_genotype11	0.	0.	0.	0.	0.	0.	0.	0.	0.	0.	0.	0.	0.	0.	0.	0.	0.	0.	0.	0.	0.	0.	0.	0.	0.	0.	0.	0.	0.	0.	0.	0.	0.	0.	0.	0.	0.	0.	0.	0.	0.	0.	0.	0.	0.	0.	0.	0.	0.
AB-13-2-1-2_genotype12	0.	0.	0.	0.	0.	0.	0.	0.	0.	0.	0.	0.	0.	0.	0.	0.	0.	0.	0.	0.	0.	0.	0.	0.	0.	0.	0.	0.	0.	0.	0.	0.	0.	0.	0.	0.	0.	0.	0.	0.	0.	0.	0.	0.	0.	0.	0.	0.	0.
AB-13-2-1-2_genotype13	0.	0.	0.	0.	0.	0.	0.	0.	0.	0.	0.	0.	0.	0.	0.	0.	0.	0.	0.	0.	0.	0.	0.	0.	0.	0.	0.	0.	0.	0.	0.	0.	0.	0.	0.	0.	0.	0.	0.	0.	0.	0.	0.	0.	0.	0.	0.	0.	0.
AB-13-2-1-2_genotype14	0.	0.	0.	0.	0.	0.	0.	0.	0.	0.	0.	0.	0.	0.	0.	0.	0.	0.	0.	0.	0.	0.	0.	0.	0.	0.	0.	0.	0.	0.	0.	0.	0.	0.	0.	0.	0.	0.	0.	0.	0.	0.	0.	0.	0.	0.	0.	0.	0.
AB-13-2-1-2_genotype15	0.	0.	0.	0.	0.	0.	0.	0.	0.	0.	0.	0.	0.	0.	0.	0.	0.	0.	0.	0.	0.	0.	0.	0.	0.	0.	0.	0.	0.	0.	0.	0.	0.	0.	0.	0.	0.	0.	0.	0.	0.	0.	0.	0.	0.	0.	0.	0.	0.
AB-13-2-1-3_genotype1	0.34214	0.10707	0.99498	0.98719	0.98724	0.99965	0.99992	0.99997	0.99953	0.99999	0.99998	1.	1.	0.99987	0.99989	1.	0.99999	0.99999	1.	0.99999	0.99997	0.99999	0.99999	0.99919	0.99915	0.99982	0.99991	0.9989	0.99993	0.99972	0.99932	0.99994	0.99955	0.99993	0.99841	0.99996	0.99994	0.99882	0.99778	0.99995	0.99881	0.99994	0.9977	0.99853	0.74571	0.0408	0.99903	0.97743	0.97849
AB-13-2-1-3_genotype2	0.006710000000000001	0.00033	0.00012	0.00044	0.00044	0.00002	0.	0.	0.	0.	0.	0.	0.	0.	0.	0.	0.	0.	0.	0.	0.	0.	0.	0.	0.	0.00002	0.	0.00004	0.	0.	0.	0.	0.00002	0.	0.00013	0.	0.	0.00005	0.00009	0.	0.	0.	0.	0.00002	0.00273	0.00018	0.00002	0.00002	0.00026999999999999995
AB-13-2-1-3_genotype3	0.60608	0.88807	0.00466	0.00688	0.00685	0.00032	0.00007	0.	0.	0.00001	0.00002	0.	0.	0.00006	0.00005	0.	0.	0.	0.	0.	0.	0.	0.	0.	0.	0.00016	0.00008	0.00055	0.	0.	0.	0.00003	0.00021	0.00003	0.00145	0.00003	0.00002	0.00054	0.00101	0.00001	0.00001	0.00002	0.00001	0.00042	0.12399	0.47784	0.00039	0.00011	0.00342
AB-13-2-1-3_genotype4	0.00078	0.	0.00002	0.00038	0.00038	0.	0.	0.	0.00004	0.	0.	0.	0.	0.	0.	0.	0.	0.	0.	0.	0.	0.	0.	0.00006	0.00007000000000000001	0.	0.	0.00004	0.	0.00002	0.00006	0.	0.00002	0.	0.	0.	0.	0.00005	0.00009	0.	0.00011	0.	0.00017	0.00004	0.0027400000000000002	0.00018	0.00002	0.0010999999999999998	0.0009
AB-13-2-1-3_genotype5	0.00193	0.00004	0.	0.	0.	0.	0.	0.	0.	0.	0.	0.	0.	0.	0.	0.	0.	0.	0.	0.	0.	0.	0.	0.	0.	0.	0.	0.	0.	0.	0.	0.	0.	0.	0.	0.	0.	0.	0.	0.	0.	0.	0.	0.	0.00032	0.00268	0.	0.	0.00002
AB-13-2-1-3_genotype6	0.04234	0.00448	0.00024	0.0051	0.00508	0.	0.	0.00003	0.00043	0.	0.	0.	0.	0.00006	0.00005	0.	0.00001	0.	0.	0.	0.00003	0.00001	0.00001	0.00075	0.00079	0.	0.	0.00047	0.00006	0.00026	0.00062	0.00003	0.0002	0.00003	0.00001	0.	0.00002	0.00054	0.00103	0.00004	0.00108	0.00003	0.00212	0.00097	0.12452	0.47833	0.00052	0.02135	0.01692
AB-13-2-1-3_genotype7	0.	0.	0.	0.	0.	0.	0.	0.	0.	0.	0.	0.	0.	0.	0.	0.	0.	0.	0.	0.	0.	0.	0.	0.	0.	0.	0.	0.	0.	0.	0.	0.	0.	0.	0.	0.	0.	0.	0.	0.	0.	0.	0.	0.	0.	0.	0.	0.	0.
AB-13-2-1-3_genotype8	0.	0.	0.	0.	0.	0.	0.	0.	0.	0.	0.	0.	0.	0.	0.	0.	0.	0.	0.	0.	0.	0.	0.	0.	0.	0.	0.	0.	0.	0.	0.	0.	0.	0.	0.	0.	0.	0.	0.	0.	0.	0.	0.	0.	0.	0.	0.	0.	0.
AB-13-2-1-3_genotype9	0.	0.	0.	0.	0.	0.	0.	0.	0.	0.	0.	0.	0.	0.	0.	0.	0.	0.	0.	0.	0.	0.	0.	0.	0.	0.	0.	0.	0.	0.	0.	0.	0.	0.	0.	0.	0.	0.	0.	0.	0.	0.	0.	0.	0.	0.	0.	0.	0.
AB-13-2-1-3_genotype10	0.	0.	0.	0.	0.	0.	0.	0.	0.	0.	0.	0.	0.	0.	0.	0.	0.	0.	0.	0.	0.	0.	0.	0.	0.	0.	0.	0.	0.	0.	0.	0.	0.	0.	0.	0.	0.	0.	0.	0.	0.	0.	0.	0.	0.	0.	0.	0.	0.
AB-13-2-1-3_genotype11	0.	0.	0.	0.	0.	0.	0.	0.	0.	0.	0.	0.	0.	0.	0.	0.	0.	0.	0.	0.	0.	0.	0.	0.	0.	0.	0.	0.	0.	0.	0.	0.	0.	0.	0.	0.	0.	0.	0.	0.	0.	0.	0.	0.	0.	0.	0.	0.	0.
AB-13-2-1-3_genotype12	0.	0.	0.	0.	0.	0.	0.	0.	0.	0.	0.	0.	0.	0.	0.	0.	0.	0.	0.	0.	0.	0.	0.	0.	0.	0.	0.	0.	0.	0.	0.	0.	0.	0.	0.	0.	0.	0.	0.	0.	0.	0.	0.	0.	0.	0.	0.	0.	0.
AB-13-2-1-3_genotype13	0.	0.	0.	0.	0.	0.	0.	0.	0.	0.	0.	0.	0.	0.	0.	0.	0.	0.	0.	0.	0.	0.	0.	0.	0.	0.	0.	0.	0.	0.	0.	0.	0.	0.	0.	0.	0.	0.	0.	0.	0.	0.	0.	0.	0.	0.	0.	0.	0.
AB-13-2-1-3_genotype14	0.	0.	0.	0.	0.	0.	0.	0.	0.	0.	0.	0.	0.	0.	0.	0.	0.	0.	0.	0.	0.	0.	0.	0.	0.	0.	0.	0.	0.	0.	0.	0.	0.	0.	0.	0.	0.	0.	0.	0.	0.	0.	0.	0.	0.	0.	0.	0.	0.
AB-13-2-1-3_genotype15	0.	0.	0.	0.	0.	0.	0.	0.	0.	0.	0.	0.	0.	0.	0.	0.	0.	0.	0.	0.	0.	0.	0.	0.	0.	0.	0.	0.	0.	0.	0.	0.	0.	0.	0.	0.	0.	0.	0.	0.	0.	0.	0.	0.	0.	0.	0.	0.	0.
AB-13-2-1-4_genotype1	0.88012	0.95823	0.99976	0.99982	0.99994	0.99986	0.99997	0.99997	0.99953	0.99999	0.99998	1.	1.	0.99987	0.99989	1.	0.99999	0.99999	1.	0.99999	0.99997	0.99999	0.99999	0.99919	0.99915	0.99982	0.99991	0.9994	0.99993	0.99972	0.99932	0.99994	0.99955	0.99993	0.99841	0.99996	0.99994	0.99882	0.99778	0.99995	0.99881	0.99995	0.99825	0.99991	0.98908	0.99936	0.99541	0.43727	0.30827
AB-13-2-1-4_genotype2	0.00158	0.00002	0.	0.	0.	0.00002	0.	0.	0.	0.	0.	0.	0.	0.	0.	0.	0.	0.	0.	0.	0.	0.	0.	0.	0.	0.00002	0.	0.00004	0.	0.	0.	0.	0.00002	0.	0.00013	0.	0.	0.00005	0.00009	0.	0.	0.	0.	0.	0.00038	0.00002	0.00002	0.	0.00012
AB-13-2-1-4_genotype3	0.04501	0.0002	0.00005	0.00008	0.00003	0.00012	0.00003	0.	0.	0.00001	0.00002	0.	0.	0.00006	0.00005	0.	0.	0.	0.	0.	0.	0.	0.	0.	0.	0.00016	0.00008	0.00055	0.	0.	0.	0.00003	0.00021	0.00003	0.00145	0.00003	0.00002	0.00054	0.00101	0.00001	0.00001	0.00002	0.00001	0.00002	0.00506	0.0003	0.00058	0.00015	0.00458
AB-13-2-1-4_genotype4	0.0021799999999999996	0.0015	0.00002	0.	0.	0.	0.	0.	0.00004	0.	0.	0.	0.	0.	0.	0.	0.	0.	0.	0.	0.	0.	0.	0.00006	0.00007000000000000001	0.	0.	0.	0.	0.00002	0.00006	0.	0.00002	0.	0.	0.	0.	0.00005	0.00009	0.	0.00011	0.	0.00015000000000000001	0.	0.00038	0.00002	0.00012	0.00803	0.00719
AB-13-2-1-4_genotype5	0.00032	0.	0.	0.	0.	0.	0.	0.	0.	0.	0.	0.	0.	0.	0.	0.	0.	0.	0.	0.	0.	0.	0.	0.	0.	0.	0.	0.	0.	0.	0.	0.	0.	0.	0.	0.	0.	0.	0.	0.	0.	0.	0.	0.	0.	0.	0.	0.00002	0.00037
AB-13-2-1-4_genotype6	0.07079	0.04005	0.00017	0.00008	0.00003	0.	0.	0.00003	0.00043	0.	0.	0.	0.	0.00006	0.00005	0.	0.00001	0.	0.	0.	0.00003	0.00001	0.00001	0.00075	0.00079	0.	0.	0.	0.00006	0.00026	0.00062	0.00003	0.0002	0.00003	0.00001	0.	0.00002	0.00054	0.00103	0.00004	0.00108	0.00003	0.00159	0.00006	0.00508	0.0003	0.00386	0.55454	0.67948
AB-13-2-1-4_genotype7	0.	0.	0.	0.	0.	0.	0.	0.	0.	0.	0.	0.	0.	0.	0.	0.	0.	0.	0.	0.	0.	0.	0.	0.	0.	0.	0.	0.	0.	0.	0.	0.	0.	0.	0.	0.	0.	0.	0.	0.	0.	0.	0.	0.	0.	0.	0.	0.	0.
AB-13-2-1-4_genotype8	0.	0.	0.	0.	0.	0.	0.	0.	0.	0.	0.	0.	0.	0.	0.	0.	0.	0.	0.	0.	0.	0.	0.	0.	0.	0.	0.	0.	0.	0.	0.	0.	0.	0.	0.	0.	0.	0.	0.	0.	0.	0.	0.	0.	0.	0.	0.	0.	0.
AB-13-2-1-4_genotype9	0.	0.	0.	0.	0.	0.	0.	0.	0.	0.	0.	0.	0.	0.	0.	0.	0.	0.	0.	0.	0.	0.	0.	0.	0.	0.	0.	0.	0.	0.	0.	0.	0.	0.	0.	0.	0.	0.	0.	0.	0.	0.	0.	0.	0.	0.	0.	0.	0.
AB-13-2-1-4_genotype10	0.	0.	0.	0.	0.	0.	0.	0.	0.	0.	0.	0.	0.	0.	0.	0.	0.	0.	0.	0.	0.	0.	0.	0.	0.	0.	0.	0.	0.	0.	0.	0.	0.	0.	0.	0.	0.	0.	0.	0.	0.	0.	0.	0.	0.	0.	0.	0.	0.
AB-13-2-1-4_genotype11	0.	0.	0.	0.	0.	0.	0.	0.	0.	0.	0.	0.	0.	0.	0.	0.	0.	0.	0.	0.	0.	0.	0.	0.	0.	0.	0.	0.	0.	0.	0.	0.	0.	0.	0.	0.	0.	0.	0.	0.	0.	0.	0.	0.	0.	0.	0.	0.	0.
AB-13-2-1-4_genotype12	0.	0.	0.	0.	0.	0.	0.	0.	0.	0.	0.	0.	0.	0.	0.	0.	0.	0.	0.	0.	0.	0.	0.	0.	0.	0.	0.	0.	0.	0.	0.	0.	0.	0.	0.	0.	0.	0.	0.	0.	0.	0.	0.	0.	0.	0.	0.	0.	0.
AB-13-2-1-4_genotype13	0.	0.	0.	0.	0.	0.	0.	0.	0.	0.	0.	0.	0.	0.	0.	0.	0.	0.	0.	0.	0.	0.	0.	0.	0.	0.	0.	0.	0.	0.	0.	0.	0.	0.	0.	0.	0.	0.	0.	0.	0.	0.	0.	0.	0.	0.	0.	0.	0.
AB-13-2-1-4_genotype14	0.	0.	0.	0.	0.	0.	0.	0.	0.	0.	0.	0.	0.	0.	0.	0.	0.	0.	0.	0.	0.	0.	0.	0.	0.	0.	0.	0.	0.	0.	0.	0.	0.	0.	0.	0.	0.	0.	0.	0.	0.	0.	0.	0.	0.	0.	0.	0.	0.
AB-13-2-1-4_genotype15	0.	0.	0.	0.	0.	0.	0.	0.	0.	0.	0.	0.	0.	0.	0.	0.	0.	0.	0.	0.	0.	0.	0.	0.	0.	0.	0.	0.	0.	0.	0.	0.	0.	0.	0.	0.	0.	0.	0.	0.	0.	0.	0.	0.	0.	0.	0.	0.	0.
AB-13-3-1-1_genotype1	0.87685	0.95303	0.99074	0.33402	0.32862	0.99	0.99781	0.99996	0.99953	0.99999	0.99998	1.	1.	0.99987	0.99989	1.	0.99999	0.99999	1.	0.99998	0.99984	0.99968	0.99968	0.95738	0.95514	0.00004	0.00001	0.00013	0.99776	0.99761	0.99734	0.99993	0.99955	0.99993	0.99841	0.99996	0.99994	0.99882	0.99778	0.99995	0.99881	0.99994	0.9977	0.99853	0.74571	0.0408	0.99903	0.97743	0.97849
AB-13-3-1-1_genotype2	0.00158	0.00002	0.00006	0.00031	0.00026	0.00014000000000000001	0.00004	0.	0.	0.	0.	0.	0.	0.	0.	0.	0.	0.	0.	0.	0.	0.	0.	0.	0.	0.	0.	0.	0.	0.	0.	0.	0.00002	0.	0.00013	0.	0.	0.00005	0.00009	0.	0.	0.	0.	0.00002	0.00273	0.00018	0.00002	0.00002	0.00026999999999999995
AB-13-3-1-1_genotype3	0.04499	0.00023	0.00202	0.3347	0.33749	0.00981	0.00214	0.	0.	0.00001	0.00002	0.	0.	0.00006	0.00005	0.	0.	0.	0.	0.	0.	0.	0.	0.	0.	0.00003	0.00003	0.00003	0.	0.	0.	0.00003	0.00021	0.00003	0.00145	0.00003	0.00002	0.00054	0.00101	0.00001	0.00001	0.00002	0.00001	0.00042	0.12399	0.47784	0.00039	0.00011	0.00342
AB-13-3-1-1_genotype4	0.0022199999999999998	0.00157	0.00012	0.00030000000000000003	0.00025	0.	0.	0.	0.00004	0.	0.	0.	0.	0.	0.	0.	0.	0.	0.	0.	0.	0.00002	0.00002	0.001	0.0010400000000000001	0.	0.	0.	0.00008	0.00009	0.00012	0.	0.00002	0.	0.	0.	0.	0.00005	0.00009	0.	0.00011	0.	0.00017	0.00004	0.0027400000000000002	0.00018	0.00002	0.0010999999999999998	0.0009
AB-13-3-1-1_genotype5	0.00034	0.	0.	0.00048	0.00048	0.	0.	0.	0.	0.	0.	0.	0.	0.	0.	0.	0.	0.	0.	0.	0.	0.	0.	0.	0.	0.	0.	0.	0.	0.	0.	0.	0.	0.	0.	0.	0.	0.	0.	0.	0.	0.	0.	0.	0.00032	0.00268	0.	0.	0.00002
AB-13-3-1-1_genotype6	0.07402	0.04515	0.00706	0.33018	0.33289	0.00005	0.00001	0.00003	0.00043	0.	0.	0.	0.	0.00006	0.00005	0.	0.00001	0.	0.	0.00002	0.00016	0.00031	0.00031	0.04163	0.04381	0.99993	0.99996	0.99983	0.00217	0.0023	0.00254	0.00004	0.0002	0.00003	0.00001	0.	0.00002	0.00054	0.00103	0.00004	0.00108	0.00003	0.00212	0.00097	0.12452	0.47833	0.00052	0.02135	0.01692
AB-13-3-1-1_genotype7	0.	0.	0.	0.	0.	0.	0.	0.	0.	0.	0.	0.	0.	0.	0.	0.	0.	0.	0.	0.	0.	0.	0.	0.	0.	0.	0.	0.	0.	0.	0.	0.	0.	0.	0.	0.	0.	0.	0.	0.	0.	0.	0.	0.	0.	0.	0.	0.	0.
AB-13-3-1-1_genotype8	0.	0.	0.	0.	0.	0.	0.	0.	0.	0.	0.	0.	0.	0.	0.	0.	0.	0.	0.	0.	0.	0.	0.	0.	0.	0.	0.	0.	0.	0.	0.	0.	0.	0.	0.	0.	0.	0.	0.	0.	0.	0.	0.	0.	0.	0.	0.	0.	0.
AB-13-3-1-1_genotype9	0.	0.	0.	0.	0.	0.	0.	0.	0.	0.	0.	0.	0.	0.	0.	0.	0.	0.	0.	0.	0.	0.	0.	0.	0.	0.	0.	0.	0.	0.	0.	0.	0.	0.	0.	0.	0.	0.	0.	0.	0.	0.	0.	0.	0.	0.	0.	0.	0.
AB-13-3-1-1_genotype10	0.	0.	0.	0.	0.	0.	0.	0.	0.	0.	0.	0.	0.	0.	0.	0.	0.	0.	0.	0.	0.	0.	0.	0.	0.	0.	0.	0.	0.	0.	0.	0.	0.	0.	0.	0.	0.	0.	0.	0.	0.	0.	0.	0.	0.	0.	0.	0.	0.
AB-13-3-1-1_genotype11	0.	0.	0.	0.	0.	0.	0.	0.	0.	0.	0.	0.	0.	0.	0.	0.	0.	0.	0.	0.	0.	0.	0.	0.	0.	0.	0.	0.	0.	0.	0.	0.	0.	0.	0.	0.	0.	0.	0.	0.	0.	0.	0.	0.	0.	0.	0.	0.	0.
AB-13-3-1-1_genotype12	0.	0.	0.	0.	0.	0.	0.	0.	0.	0.	0.	0.	0.	0.	0.	0.	0.	0.	0.	0.	0.	0.	0.	0.	0.	0.	0.	0.	0.	0.	0.	0.	0.	0.	0.	0.	0.	0.	0.	0.	0.	0.	0.	0.	0.	0.	0.	0.	0.
AB-13-3-1-1_genotype13	0.	0.	0.	0.	0.	0.	0.	0.	0.	0.	0.	0.	0.	0.	0.	0.	0.	0.	0.	0.	0.	0.	0.	0.	0.	0.	0.	0.	0.	0.	0.	0.	0.	0.	0.	0.	0.	0.	0.	0.	0.	0.	0.	0.	0.	0.	0.	0.	0.
AB-13-3-1-1_genotype14	0.	0.	0.	0.	0.	0.	0.	0.	0.	0.	0.	0.	0.	0.	0.	0.	0.	0.	0.	0.	0.	0.	0.	0.	0.	0.	0.	0.	0.	0.	0.	0.	0.	0.	0.	0.	0.	0.	0.	0.	0.	0.	0.	0.	0.	0.	0.	0.	0.
AB-13-3-1-1_genotype15	0.	0.	0.	0.	0.	0.	0.	0.	0.	0.	0.	0.	0.	0.	0.	0.	0.	0.	0.	0.	0.	0.	0.	0.	0.	0.	0.	0.	0.	0.	0.	0.	0.	0.	0.	0.	0.	0.	0.	0.	0.	0.	0.	0.	0.	0.	0.	0.	0.
AB-13-3-1-2_genotype1	0.84724	0.90577	0.97883	0.01204	0.00402	0.	0.	0.00004	0.00051	0.	0.	0.	0.	0.00006	0.00005	0.	0.00001	0.	0.	0.	0.00003	0.00001	0.00001	0.001	0.00104	0.	0.	0.00012	0.99776	0.99761	0.99734	0.99993	0.99955	0.99993	0.99841	0.99996	0.99994	0.99882	0.99778	0.99995	0.99881	0.99994	0.9977	0.99853	0.74571	0.0408	0.99903	0.97743	0.97849
AB-13-3-1-2_genotype2	0.0021200000000000004	0.0014399999999999999	0.000030000000000000004	0.00002	0.	0.	0.	0.	0.	0.	0.	0.	0.	0.	0.	0.	0.	0.	0.	0.	0.	0.	0.	0.	0.	0.	0.	0.	0.	0.	0.	0.	0.00002	0.	0.00013	0.	0.	0.00005	0.00009	0.	0.	0.	0.	0.00002	0.00273	0.00018	0.00002	0.00002	0.00026999999999999995
AB-13-3-1-2_genotype3	0.06981	0.03902	0.00115	0.02311	0.02309	0.0002	0.00022	0.00013	0.	0.00001	0.	0.0001	0.00011	0.00009	0.00009	0.00008	0.	0.	0.	0.	0.	0.00001	0.00001	0.	0.	0.	0.	0.00001	0.	0.	0.	0.00003	0.00021	0.00003	0.00145	0.00003	0.00002	0.00054	0.00101	0.00001	0.00001	0.00002	0.00001	0.00042	0.12399	0.47784	0.00039	0.00011	0.00342
AB-13-3-1-2_genotype4	0.0022500000000000003	0.00164	0.00031999999999999997	0.00026	0.00011	0.	0.	0.00002	0.0002	0.	0.	0.	0.	0.000030000000000000004	0.00002	0.	0.	0.	0.	0.	0.00002	0.	0.	0.00029	0.00030000000000000003	0.	0.	0.	0.00008	0.00009	0.00012	0.	0.00002	0.	0.	0.	0.	0.00005	0.00009	0.	0.00011	0.	0.00017	0.00004	0.0027400000000000002	0.00018	0.00002	0.0010999999999999998	0.0009
AB-13-3-1-2_genotype5	0.00048	0.00022	0.	0.00087	0.00088	0.00002	0.00004	0.0001	0.	0.	0.	0.0001	0.00012	0.0001	0.0001	0.00008	0.	0.	0.	0.	0.	0.	0.	0.	0.	0.	0.	0.	0.	0.	0.	0.	0.	0.	0.	0.	0.	0.	0.	0.	0.	0.	0.	0.	0.00032	0.00268	0.	0.	0.00002
AB-13-3-1-2_genotype6	0.07809	0.05193	0.01967	0.96371	0.9719	0.99978	0.99974	0.99972	0.99927	0.99998	0.99999	0.99979	0.99978	0.99972	0.99974	0.99983	0.99998	1.	0.99999	0.99999	0.99996	0.99998	0.99998	0.99871	0.99865	1.	1.	0.99986	0.00217	0.0023	0.00254	0.00004	0.0002	0.00003	0.00001	0.	0.00002	0.00054	0.00103	0.00004	0.00108	0.00003	0.00212	0.00097	0.12452	0.47833	0.00052	0.02135	0.01692
AB-13-3-1-2_genotype7	0.	0.	0.	0.	0.	0.	0.	0.	0.	0.	0.	0.	0.	0.	0.	0.	0.	0.	0.	0.	0.	0.	0.	0.	0.	0.	0.	0.	0.	0.	0.	0.	0.	0.	0.	0.	0.	0.	0.	0.	0.	0.	0.	0.	0.	0.	0.	0.	0.
AB-13-3-1-2_genotype8	0.	0.	0.	0.	0.	0.	0.	0.	0.	0.	0.	0.	0.	0.	0.	0.	0.	0.	0.	0.	0.	0.	0.	0.	0.	0.	0.	0.	0.	0.	0.	0.	0.	0.	0.	0.	0.	0.	0.	0.	0.	0.	0.	0.	0.	0.	0.	0.	0.
AB-13-3-1-2_genotype9	0.	0.	0.	0.	0.	0.	0.	0.	0.	0.	0.	0.	0.	0.	0.	0.	0.	0.	0.	0.	0.	0.	0.	0.	0.	0.	0.	0.	0.	0.	0.	0.	0.	0.	0.	0.	0.	0.	0.	0.	0.	0.	0.	0.	0.	0.	0.	0.	0.
AB-13-3-1-2_genotype10	0.	0.	0.	0.	0.	0.	0.	0.	0.	0.	0.	0.	0.	0.	0.	0.	0.	0.	0.	0.	0.	0.	0.	0.	0.	0.	0.	0.	0.	0.	0.	0.	0.	0.	0.	0.	0.	0.	0.	0.	0.	0.	0.	0.	0.	0.	0.	0.	0.
AB-13-3-1-2_genotype11	0.	0.	0.	0.	0.	0.	0.	0.	0.	0.	0.	0.	0.	0.	0.	0.	0.	0.	0.	0.	0.	0.	0.	0.	0.	0.	0.	0.	0.	0.	0.	0.	0.	0.	0.	0.	0.	0.	0.	0.	0.	0.	0.	0.	0.	0.	0.	0.	0.
AB-13-3-1-2_genotype12	0.	0.	0.	0.	0.	0.	0.	0.	0.	0.	0.	0.	0.	0.	0.	0.	0.	0.	0.	0.	0.	0.	0.	0.	0.	0.	0.	0.	0.	0.	0.	0.	0.	0.	0.	0.	0.	0.	0.	0.	0.	0.	0.	0.	0.	0.	0.	0.	0.
AB-13-3-1-2_genotype13	0.	0.	0.	0.	0.	0.	0.	0.	0.	0.	0.	0.	0.	0.	0.	0.	0.	0.	0.	0.	0.	0.	0.	0.	0.	0.	0.	0.	0.	0.	0.	0.	0.	0.	0.	0.	0.	0.	0.	0.	0.	0.	0.	0.	0.	0.	0.	0.	0.
AB-13-3-1-2_genotype14	0.	0.	0.	0.	0.	0.	0.	0.	0.	0.	0.	0.	0.	0.	0.	0.	0.	0.	0.	0.	0.	0.	0.	0.	0.	0.	0.	0.	0.	0.	0.	0.	0.	0.	0.	0.	0.	0.	0.	0.	0.	0.	0.	0.	0.	0.	0.	0.	0.
AB-13-3-1-2_genotype15	0.	0.	0.	0.	0.	0.	0.	0.	0.	0.	0.	0.	0.	0.	0.	0.	0.	0.	0.	0.	0.	0.	0.	0.	0.	0.	0.	0.	0.	0.	0.	0.	0.	0.	0.	0.	0.	0.	0.	0.	0.	0.	0.	0.	0.	0.	0.	0.	0.
AB-13-3-1-3_genotype1	0.87114	0.94396	0.97956	0.01205	0.00403	0.	0.	0.00004	0.00051	0.	0.	0.	0.	0.00006	0.00005	0.	0.00001	0.	0.	0.	0.00003	0.00001	0.00001	0.001	0.00104	0.	0.	0.00012	0.99776	0.99761	0.99734	0.99993	0.99955	0.99993	0.99841	0.99996	0.99994	0.99882	0.99778	0.99995	0.99881	0.99995	0.99819	0.99975	0.96169	0.89037	0.99903	0.97743	0.97849
AB-13-3-1-3_genotype2	0.00157	0.00002	0.00002	0.00002	0.	0.	0.	0.	0.	0.	0.	0.	0.	0.	0.	0.	0.	0.	0.	0.	0.	0.	0.	0.	0.	0.	0.	0.	0.	0.	0.	0.	0.00002	0.	0.00013	0.	0.	0.00005	0.00009	0.	0.	0.	0.	0.	0.00089	0.00197	0.00002	0.00002	0.00026999999999999995
AB-13-3-1-3_genotype3	0.04492	0.00021	0.00032	0.02279	0.02276	0.0002	0.00022	0.00013	0.	0.00001	0.	0.0001	0.00011	0.00009	0.00009	0.00008	0.	0.	0.	0.	0.	0.00001	0.00001	0.	0.	0.	0.	0.00001	0.	0.	0.	0.00003	0.00021	0.00003	0.00145	0.00003	0.00002	0.00054	0.00101	0.00001	0.00001	0.00002	0.00001	0.00007	0.0182	0.05266	0.00039	0.00011	0.00342
AB-13-3-1-3_genotype4	0.00231	0.0017000000000000001	0.00031999999999999997	0.00026	0.00011	0.	0.	0.00002	0.0002	0.	0.	0.	0.	0.000030000000000000004	0.00002	0.	0.	0.	0.	0.	0.00002	0.	0.	0.00029	0.00030000000000000003	0.	0.	0.	0.00008	0.00009	0.00012	0.	0.00002	0.	0.	0.	0.	0.00005	0.00009	0.	0.00011	0.	0.00015000000000000001	0.00002	0.00089	0.00197	0.00002	0.0010999999999999998	0.0009
AB-13-3-1-3_genotype5	0.00034	0.	0.	0.00086	0.00086	0.00002	0.00004	0.0001	0.	0.	0.	0.0001	0.00012	0.0001	0.0001	0.00008	0.	0.	0.	0.	0.	0.	0.	0.	0.	0.	0.	0.	0.	0.	0.	0.	0.	0.	0.	0.	0.	0.	0.	0.	0.	0.	0.	0.	0.00004	0.0003	0.	0.	0.00002
AB-13-3-1-3_genotype6	0.07972	0.05411	0.01978	0.96403	0.97223	0.99978	0.99974	0.99972	0.99927	0.99998	0.99999	0.99979	0.99978	0.99972	0.99974	0.99983	0.99998	1.	0.99999	0.99999	0.99996	0.99998	0.99998	0.99871	0.99865	1.	1.	0.99986	0.00217	0.0023	0.00254	0.00004	0.0002	0.00003	0.00001	0.	0.00002	0.00054	0.00103	0.00004	0.00108	0.00003	0.00165	0.00016	0.01828	0.05271	0.00052	0.02135	0.01692
AB-13-3-1-3_genotype7	0.	0.	0.	0.	0.	0.	0.	0.	0.	0.	0.	0.	0.	0.	0.	0.	0.	0.	0.	0.	0.	0.	0.	0.	0.	0.	0.	0.	0.	0.	0.	0.	0.	0.	0.	0.	0.	0.	0.	0.	0.	0.	0.	0.	0.	0.	0.	0.	0.
AB-13-3-1-3_genotype8	0.	0.	0.	0.	0.	0.	0.	0.	0.	0.	0.	0.	0.	0.	0.	0.	0.	0.	0.	0.	0.	0.	0.	0.	0.	0.	0.	0.	0.	0.	0.	0.	0.	0.	0.	0.	0.	0.	0.	0.	0.	0.	0.	0.	0.	0.	0.	0.	0.
AB-13-3-1-3_genotype9	0.	0.	0.	0.	0.	0.	0.	0.	0.	0.	0.	0.	0.	0.	0.	0.	0.	0.	0.	0.	0.	0.	0.	0.	0.	0.	0.	0.	0.	0.	0.	0.	0.	0.	0.	0.	0.	0.	0.	0.	0.	0.	0.	0.	0.	0.	0.	0.	0.
AB-13-3-1-3_genotype10	0.	0.	0.	0.	0.	0.	0.	0.	0.	0.	0.	0.	0.	0.	0.	0.	0.	0.	0.	0.	0.	0.	0.	0.	0.	0.	0.	0.	0.	0.	0.	0.	0.	0.	0.	0.	0.	0.	0.	0.	0.	0.	0.	0.	0.	0.	0.	0.	0.
AB-13-3-1-3_genotype11	0.	0.	0.	0.	0.	0.	0.	0.	0.	0.	0.	0.	0.	0.	0.	0.	0.	0.	0.	0.	0.	0.	0.	0.	0.	0.	0.	0.	0.	0.	0.	0.	0.	0.	0.	0.	0.	0.	0.	0.	0.	0.	0.	0.	0.	0.	0.	0.	0.
AB-13-3-1-3_genotype12	0.	0.	0.	0.	0.	0.	0.	0.	0.	0.	0.	0.	0.	0.	0.	0.	0.	0.	0.	0.	0.	0.	0.	0.	0.	0.	0.	0.	0.	0.	0.	0.	0.	0.	0.	0.	0.	0.	0.	0.	0.	0.	0.	0.	0.	0.	0.	0.	0.
AB-13-3-1-3_genotype13	0.	0.	0.	0.	0.	0.	0.	0.	0.	0.	0.	0.	0.	0.	0.	0.	0.	0.	0.	0.	0.	0.	0.	0.	0.	0.	0.	0.	0.	0.	0.	0.	0.	0.	0.	0.	0.	0.	0.	0.	0.	0.	0.	0.	0.	0.	0.	0.	0.
AB-13-3-1-3_genotype14	0.	0.	0.	0.	0.	0.	0.	0.	0.	0.	0.	0.	0.	0.	0.	0.	0.	0.	0.	0.	0.	0.	0.	0.	0.	0.	0.	0.	0.	0.	0.	0.	0.	0.	0.	0.	0.	0.	0.	0.	0.	0.	0.	0.	0.	0.	0.	0.	0.
AB-13-3-1-3_genotype15	0.	0.	0.	0.	0.	0.	0.	0.	0.	0.	0.	0.	0.	0.	0.	0.	0.	0.	0.	0.	0.	0.	0.	0.	0.	0.	0.	0.	0.	0.	0.	0.	0.	0.	0.	0.	0.	0.	0.	0.	0.	0.	0.	0.	0.	0.	0.	0.	0.
AB-16-1-1-1_genotype1	0.43453	0.25134	0.00124	0.00014	0.00005	0.	0.	0.00004	0.00051	0.	0.	0.	0.	0.00006	0.00005	0.	0.00001	0.	0.	0.	0.00003	0.00001	0.00001	0.001	0.00104	0.	0.	0.00012	0.99776	0.99761	0.99734	0.99993	0.99955	0.99993	0.99841	0.99996	0.99994	0.99882	0.99778	0.99995	0.99881	0.99995	0.99825	0.99991	0.98908	0.99936	0.99541	0.43727	0.30827
AB-16-1-1-1_genotype2	0.00091	0.00002	0.	0.	0.	0.	0.	0.	0.	0.	0.	0.	0.	0.	0.	0.	0.	0.	0.	0.	0.	0.	0.	0.	0.	0.	0.	0.	0.	0.	0.	0.	0.00002	0.	0.00013	0.	0.	0.00005	0.00009	0.	0.	0.	0.	0.	0.00038	0.00002	0.00002	0.	0.00012
AB-16-1-1-1_genotype3	0.04057	0.00039	0.01597	0.0074	0.00733	0.00007	0.00009	0.00012	0.	0.00001	0.	0.0001	0.00011	0.00009	0.00009	0.00008	0.	0.	0.	0.	0.	0.00001	0.00001	0.	0.	0.	0.	0.00001	0.	0.	0.	0.00003	0.00021	0.00003	0.00145	0.00003	0.00002	0.00054	0.00101	0.00001	0.00001	0.00002	0.00001	0.00002	0.00506	0.0003	0.00058	0.00015	0.00458
AB-16-1-1-1_genotype4	0.00745	0.00717	0.00008	0.00004	0.00002	0.	0.	0.00002	0.0002	0.	0.	0.	0.	0.000030000000000000004	0.00002	0.	0.	0.	0.	0.	0.00002	0.	0.	0.00029	0.00030000000000000003	0.	0.	0.	0.00008	0.00009	0.00012	0.	0.00002	0.	0.	0.	0.	0.00005	0.00009	0.	0.00011	0.	0.00015000000000000001	0.	0.00038	0.00002	0.00012	0.00803	0.00719
AB-16-1-1-1_genotype5	0.00175	0.00004	0.00142	0.00104	0.00103	0.00002	0.00004	0.0001	0.	0.	0.	0.0001	0.00012	0.0001	0.0001	0.00008	0.	0.	0.	0.	0.	0.	0.	0.	0.	0.	0.	0.	0.	0.	0.	0.	0.	0.	0.	0.	0.	0.	0.	0.	0.	0.	0.	0.	0.	0.	0.	0.00002	0.00037
AB-16-1-1-1_genotype6	0.5148	0.74106	0.98129	0.99138	0.99157	0.99991	0.99988	0.99973	0.99927	0.99998	0.99999	0.99979	0.99978	0.99972	0.99974	0.99983	0.99998	1.	0.99999	0.99999	0.99996	0.99998	0.99998	0.99871	0.99865	1.	1.	0.99986	0.00217	0.0023	0.00254	0.00004	0.0002	0.00003	0.00001	0.	0.00002	0.00054	0.00103	0.00004	0.00108	0.00003	0.00159	0.00006	0.00508	0.0003	0.00386	0.55454	0.67948
AB-16-1-1-1_genotype7	0.	0.	0.	0.	0.	0.	0.	0.	0.	0.	0.	0.	0.	0.	0.	0.	0.	0.	0.	0.	0.	0.	0.	0.	0.	0.	0.	0.	0.	0.	0.	0.	0.	0.	0.	0.	0.	0.	0.	0.	0.	0.	0.	0.	0.	0.	0.	0.	0.
AB-16-1-1-1_genotype8	0.	0.	0.	0.	0.	0.	0.	0.	0.	0.	0.	0.	0.	0.	0.	0.	0.	0.	0.	0.	0.	0.	0.	0.	0.	0.	0.	0.	0.	0.	0.	0.	0.	0.	0.	0.	0.	0.	0.	0.	0.	0.	0.	0.	0.	0.	0.	0.	0.
AB-16-1-1-1_genotype9	0.	0.	0.	0.	0.	0.	0.	0.	0.	0.	0.	0.	0.	0.	0.	0.	0.	0.	0.	0.	0.	0.	0.	0.	0.	0.	0.	0.	0.	0.	0.	0.	0.	0.	0.	0.	0.	0.	0.	0.	0.	0.	0.	0.	0.	0.	0.	0.	0.
AB-16-1-1-1_genotype10	0.	0.	0.	0.	0.	0.	0.	0.	0.	0.	0.	0.	0.	0.	0.	0.	0.	0.	0.	0.	0.	0.	0.	0.	0.	0.	0.	0.	0.	0.	0.	0.	0.	0.	0.	0.	0.	0.	0.	0.	0.	0.	0.	0.	0.	0.	0.	0.	0.
AB-16-1-1-1_genotype11	0.	0.	0.	0.	0.	0.	0.	0.	0.	0.	0.	0.	0.	0.	0.	0.	0.	0.	0.	0.	0.	0.	0.	0.	0.	0.	0.	0.	0.	0.	0.	0.	0.	0.	0.	0.	0.	0.	0.	0.	0.	0.	0.	0.	0.	0.	0.	0.	0.
AB-16-1-1-1_genotype12	0.	0.	0.	0.	0.	0.	0.	0.	0.	0.	0.	0.	0.	0.	0.	0.	0.	0.	0.	0.	0.	0.	0.	0.	0.	0.	0.	0.	0.	0.	0.	0.	0.	0.	0.	0.	0.	0.	0.	0.	0.	0.	0.	0.	0.	0.	0.	0.	0.
AB-16-1-1-1_genotype13	0.	0.	0.	0.	0.	0.	0.	0.	0.	0.	0.	0.	0.	0.	0.	0.	0.	0.	0.	0.	0.	0.	0.	0.	0.	0.	0.	0.	0.	0.	0.	0.	0.	0.	0.	0.	0.	0.	0.	0.	0.	0.	0.	0.	0.	0.	0.	0.	0.
AB-16-1-1-1_genotype14	0.	0.	0.	0.	0.	0.	0.	0.	0.	0.	0.	0.	0.	0.	0.	0.	0.	0.	0.	0.	0.	0.	0.	0.	0.	0.	0.	0.	0.	0.	0.	0.	0.	0.	0.	0.	0.	0.	0.	0.	0.	0.	0.	0.	0.	0.	0.	0.	0.
AB-16-1-1-1_genotype15	0.	0.	0.	0.	0.	0.	0.	0.	0.	0.	0.	0.	0.	0.	0.	0.	0.	0.	0.	0.	0.	0.	0.	0.	0.	0.	0.	0.	0.	0.	0.	0.	0.	0.	0.	0.	0.	0.	0.	0.	0.	0.	0.	0.	0.	0.	0.	0.	0.
AB-16-1-1-2_genotype1	0.88012	0.95823	0.99976	0.99982	0.99994	0.99986	0.99997	0.99997	0.99953	0.99999	0.99998	1.	1.	0.99987	0.99989	1.	0.99999	0.99999	1.	0.99999	0.99997	0.99999	0.99999	0.99919	0.99915	0.99982	0.99991	0.9994	0.99993	0.99972	0.99932	0.99994	0.99955	0.99993	0.99841	0.99996	0.99994	0.99882	0.99778	0.99995	0.99881	0.99995	0.99825	0.99991	0.98908	0.99936	0.99872	0.93081	0.65877
AB-16-1-1-2_genotype2	0.00158	0.00002	0.	0.	0.	0.00002	0.	0.	0.	0.	0.	0.	0.	0.	0.	0.	0.	0.	0.	0.	0.	0.	0.	0.	0.	0.00002	0.	0.00004	0.	0.	0.	0.	0.00002	0.	0.00013	0.	0.	0.00005	0.00009	0.	0.	0.	0.	0.	0.00038	0.00002	0.00002	0.00017	0.00455
AB-16-1-1-2_genotype3	0.04501	0.0002	0.00005	0.00008	0.00003	0.00012	0.00003	0.	0.	0.00001	0.00002	0.	0.	0.00006	0.00005	0.	0.	0.	0.	0.	0.	0.	0.	0.	0.	0.00016	0.00008	0.00055	0.	0.	0.	0.00003	0.00021	0.00003	0.00145	0.00003	0.00002	0.00054	0.00101	0.00001	0.00001	0.00002	0.00001	0.00002	0.00506	0.0003	0.00044	0.00591	0.28667
AB-16-1-1-2_genotype4	0.0021799999999999996	0.0015	0.00002	0.	0.	0.	0.	0.	0.00004	0.	0.	0.	0.	0.	0.	0.	0.	0.	0.	0.	0.	0.	0.	0.00006	0.00007000000000000001	0.	0.	0.	0.	0.00002	0.00006	0.	0.00002	0.	0.	0.	0.	0.00005	0.00009	0.	0.00011	0.	0.00015000000000000001	0.	0.00038	0.00002	0.00004	0.00141	0.00084
AB-16-1-1-2_genotype5	0.00032	0.	0.	0.	0.	0.	0.	0.	0.	0.	0.	0.	0.	0.	0.	0.	0.	0.	0.	0.	0.	0.	0.	0.	0.	0.	0.	0.	0.	0.	0.	0.	0.	0.	0.	0.	0.	0.	0.	0.	0.	0.	0.	0.	0.	0.	0.	0.00002	0.0007700000000000001
AB-16-1-1-2_genotype6	0.07079	0.04005	0.00017	0.00008	0.00003	0.	0.	0.00003	0.00043	0.	0.	0.	0.	0.00006	0.00005	0.	0.00001	0.	0.	0.	0.00003	0.00001	0.00001	0.00075	0.00079	0.	0.	0.	0.00006	0.00026	0.00062	0.00003	0.0002	0.00003	0.00001	0.	0.00002	0.00054	0.00103	0.00004	0.00108	0.00003	0.00159	0.00006	0.00508	0.0003	0.00078	0.06167	0.0484
AB-16-1-1-2_genotype7	0.	0.	0.	0.	0.	0.	0.	0.	0.	0.	0.	0.	0.	0.	0.	0.	0.	0.	0.	0.	0.	0.	0.	0.	0.	0.	0.	0.	0.	0.	0.	0.	0.	0.	0.	0.	0.	0.	0.	0.	0.	0.	0.	0.	0.	0.	0.	0.	0.
AB-16-1-1-2_genotype8	0.	0.	0.	0.	0.	0.	0.	0.	0.	0.	0.	0.	0.	0.	0.	0.	0.	0.	0.	0.	0.	0.	0.	0.	0.	0.	0.	0.	0.	0.	0.	0.	0.	0.	0.	0.	0.	0.	0.	0.	0.	0.	0.	0.	0.	0.	0.	0.	0.
AB-16-1-1-2_genotype9	0.	0.	0.	0.	0.	0.	0.	0.	0.	0.	0.	0.	0.	0.	0.	0.	0.	0.	0.	0.	0.	0.	0.	0.	0.	0.	0.	0.	0.	0.	0.	0.	0.	0.	0.	0.	0.	0.	0.	0.	0.	0.	0.	0.	0.	0.	0.	0.	0.
AB-16-1-1-2_genotype10	0.	0.	0.	0.	0.	0.	0.	0.	0.	0.	0.	0.	0.	0.	0.	0.	0.	0.	0.	0.	0.	0.	0.	0.	0.	0.	0.	0.	0.	0.	0.	0.	0.	0.	0.	0.	0.	0.	0.	0.	0.	0.	0.	0.	0.	0.	0.	0.	0.
AB-16-1-1-2_genotype11	0.	0.	0.	0.	0.	0.	0.	0.	0.	0.	0.	0.	0.	0.	0.	0.	0.	0.	0.	0.	0.	0.	0.	0.	0.	0.	0.	0.	0.	0.	0.	0.	0.	0.	0.	0.	0.	0.	0.	0.	0.	0.	0.	0.	0.	0.	0.	0.	0.
AB-16-1-1-2_genotype12	0.	0.	0.	0.	0.	0.	0.	0.	0.	0.	0.	0.	0.	0.	0.	0.	0.	0.	0.	0.	0.	0.	0.	0.	0.	0.	0.	0.	0.	0.	0.	0.	0.	0.	0.	0.	0.	0.	0.	0.	0.	0.	0.	0.	0.	0.	0.	0.	0.
AB-16-1-1-2_genotype13	0.	0.	0.	0.	0.	0.	0.	0.	0.	0.	0.	0.	0.	0.	0.	0.	0.	0.	0.	0.	0.	0.	0.	0.	0.	0.	0.	0.	0.	0.	0.	0.	0.	0.	0.	0.	0.	0.	0.	0.	0.	0.	0.	0.	0.	0.	0.	0.	0.
AB-16-1-1-2_genotype14	0.	0.	0.	0.	0.	0.	0.	0.	0.	0.	0.	0.	0.	0.	0.	0.	0.	0.	0.	0.	0.	0.	0.	0.	0.	0.	0.	0.	0.	0.	0.	0.	0.	0.	0.	0.	0.	0.	0.	0.	0.	0.	0.	0.	0.	0.	0.	0.	0.
AB-16-1-1-2_genotype15	0.	0.	0.	0.	0.	0.	0.	0.	0.	0.	0.	0.	0.	0.	0.	0.	0.	0.	0.	0.	0.	0.	0.	0.	0.	0.	0.	0.	0.	0.	0.	0.	0.	0.	0.	0.	0.	0.	0.	0.	0.	0.	0.	0.	0.	0.	0.	0.	0.
AB-16-1-1-3_genotype1	0.43453	0.25134	0.00124	0.00014	0.00005	0.	0.	0.00004	0.00051	0.	0.	0.	0.	0.00006	0.00005	0.	0.00001	0.	0.	0.	0.00003	0.00001	0.00001	0.001	0.00104	0.	0.	0.00012	0.99776	0.99761	0.99734	0.99993	0.99955	0.99993	0.99841	0.99996	0.99994	0.99882	0.99778	0.99995	0.99881	0.99995	0.99825	0.99991	0.98908	0.99936	0.99541	0.43727	0.30827
AB-16-1-1-3_genotype2	0.00091	0.00002	0.	0.	0.	0.	0.	0.	0.	0.	0.	0.	0.	0.	0.	0.	0.	0.	0.	0.	0.	0.	0.	0.	0.	0.	0.	0.	0.	0.	0.	0.	0.00002	0.	0.00013	0.	0.	0.00005	0.00009	0.	0.	0.	0.	0.	0.00038	0.00002	0.00002	0.	0.00012
AB-16-1-1-3_genotype3	0.04057	0.00039	0.01597	0.0074	0.00733	0.00007	0.00009	0.00012	0.	0.00001	0.	0.0001	0.00011	0.00009	0.00009	0.00008	0.	0.	0.	0.	0.	0.00001	0.00001	0.	0.	0.	0.	0.00001	0.	0.	0.	0.00003	0.00021	0.00003	0.00145	0.00003	0.00002	0.00054	0.00101	0.00001	0.00001	0.00002	0.00001	0.00002	0.00506	0.0003	0.00058	0.00015	0.00458
AB-16-1-1-3_genotype4	0.00745	0.00717	0.00008	0.00004	0.00002	0.	0.	0.00002	0.0002	0.	0.	0.	0.	0.000030000000000000004	0.00002	0.	0.	0.	0.	0.	0.00002	0.	0.	0.00029	0.00030000000000000003	0.	0.	0.	0.00008	0.00009	0.00012	0.	0.00002	0.	0.	0.	0.	0.00005	0.00009	0.	0.00011	0.	0.00015000000000000001	0.	0.00038	0.00002	0.00012	0.00803	0.00719
AB-16-1-1-3_genotype5	0.00175	0.00004	0.00142	0.00104	0.00103	0.00002	0.00004	0.0001	0.	0.	0.	0.0001	0.00012	0.0001	0.0001	0.00008	0.	0.	0.	0.	0.	0.	0.	0.	0.	0.	0.	0.	0.	0.	0.	0.	0.	0.	0.	0.	0.	0.	0.	0.	0.	0.	0.	0.	0.	0.	0.	0.00002	0.00037
AB-16-1-1-3_genotype6	0.5148	0.74106	0.98129	0.99138	0.99157	0.99991	0.99988	0.99973	0.99927	0.99998	0.99999	0.99979	0.99978	0.99972	0.99974	0.99983	0.99998	1.	0.99999	0.99999	0.99996	0.99998	0.99998	0.99871	0.99865	1.	1.	0.99986	0.00217	0.0023	0.00254	0.00004	0.0002	0.00003	0.00001	0.	0.00002	0.00054	0.00103	0.00004	0.00108	0.00003	0.00159	0.00006	0.00508	0.0003	0.00386	0.55454	0.67948
AB-16-1-1-3_genotype7	0.	0.	0.	0.	0.	0.	0.	0.	0.	0.	0.	0.	0.	0.	0.	0.	0.	0.	0.	0.	0.	0.	0.	0.	0.	0.	0.	0.	0.	0.	0.	0.	0.	0.	0.	0.	0.	0.	0.	0.	0.	0.	0.	0.	0.	0.	0.	0.	0.
AB-16-1-1-3_genotype8	0.	0.	0.	0.	0.	0.	0.	0.	0.	0.	0.	0.	0.	0.	0.	0.	0.	0.	0.	0.	0.	0.	0.	0.	0.	0.	0.	0.	0.	0.	0.	0.	0.	0.	0.	0.	0.	0.	0.	0.	0.	0.	0.	0.	0.	0.	0.	0.	0.
AB-16-1-1-3_genotype9	0.	0.	0.	0.	0.	0.	0.	0.	0.	0.	0.	0.	0.	0.	0.	0.	0.	0.	0.	0.	0.	0.	0.	0.	0.	0.	0.	0.	0.	0.	0.	0.	0.	0.	0.	0.	0.	0.	0.	0.	0.	0.	0.	0.	0.	0.	0.	0.	0.
AB-16-1-1-3_genotype10	0.	0.	0.	0.	0.	0.	0.	0.	0.	0.	0.	0.	0.	0.	0.	0.	0.	0.	0.	0.	0.	0.	0.	0.	0.	0.	0.	0.	0.	0.	0.	0.	0.	0.	0.	0.	0.	0.	0.	0.	0.	0.	0.	0.	0.	0.	0.	0.	0.
AB-16-1-1-3_genotype11	0.	0.	0.	0.	0.	0.	0.	0.	0.	0.	0.	0.	0.	0.	0.	0.	0.	0.	0.	0.	0.	0.	0.	0.	0.	0.	0.	0.	0.	0.	0.	0.	0.	0.	0.	0.	0.	0.	0.	0.	0.	0.	0.	0.	0.	0.	0.	0.	0.
AB-16-1-1-3_genotype12	0.	0.	0.	0.	0.	0.	0.	0.	0.	0.	0.	0.	0.	0.	0.	0.	0.	0.	0.	0.	0.	0.	0.	0.	0.	0.	0.	0.	0.	0.	0.	0.	0.	0.	0.	0.	0.	0.	0.	0.	0.	0.	0.	0.	0.	0.	0.	0.	0.
AB-16-1-1-3_genotype13	0.	0.	0.	0.	0.	0.	0.	0.	0.	0.	0.	0.	0.	0.	0.	0.	0.	0.	0.	0.	0.	0.	0.	0.	0.	0.	0.	0.	0.	0.	0.	0.	0.	0.	0.	0.	0.	0.	0.	0.	0.	0.	0.	0.	0.	0.	0.	0.	0.
AB-16-1-1-3_genotype14	0.	0.	0.	0.	0.	0.	0.	0.	0.	0.	0.	0.	0.	0.	0.	0.	0.	0.	0.	0.	0.	0.	0.	0.	0.	0.	0.	0.	0.	0.	0.	0.	0.	0.	0.	0.	0.	0.	0.	0.	0.	0.	0.	0.	0.	0.	0.	0.	0.
AB-16-1-1-3_genotype15	0.	0.	0.	0.	0.	0.	0.	0.	0.	0.	0.	0.	0.	0.	0.	0.	0.	0.	0.	0.	0.	0.	0.	0.	0.	0.	0.	0.	0.	0.	0.	0.	0.	0.	0.	0.	0.	0.	0.	0.	0.	0.	0.	0.	0.	0.	0.	0.	0.
AB-16-1-1-4_genotype1	0.4346	0.25145	0.00124	0.00015	0.00005	0.	0.	0.00876	0.13662	0.9999	0.99994	1.	1.	0.99987	0.99989	1.	0.99999	0.99999	1.	0.99999	0.99997	0.99999	0.99999	0.99919	0.99915	0.99982	0.99991	0.9994	0.99993	0.99972	0.99932	0.99994	0.99955	0.99993	0.99841	0.99996	0.99994	0.99882	0.99778	0.99995	0.99881	0.99995	0.99825	0.99991	0.98908	0.99936	0.99872	0.93081	0.65877
AB-16-1-1-4_genotype2	0.00091	0.00002	0.	0.	0.	0.	0.	0.	0.	0.	0.	0.	0.	0.	0.	0.	0.	0.	0.	0.	0.	0.	0.	0.	0.	0.00002	0.	0.00004	0.	0.	0.	0.	0.00002	0.	0.00013	0.	0.	0.00005	0.00009	0.	0.	0.	0.	0.	0.00038	0.00002	0.00002	0.00017	0.00455
AB-16-1-1-4_genotype3	0.04057	0.00039	0.01615	0.00761	0.00754	0.00029	0.00039	0.00501	0.00018	0.00003	0.00005	0.	0.	0.00006	0.00005	0.	0.	0.	0.	0.	0.	0.	0.	0.	0.	0.00016	0.00008	0.00055	0.	0.	0.	0.00003	0.00021	0.00003	0.00145	0.00003	0.00002	0.00054	0.00101	0.00001	0.00001	0.00002	0.00001	0.00002	0.00506	0.0003	0.00044	0.00591	0.28667
AB-16-1-1-4_genotype4	0.00745	0.00717	0.00008	0.00004	0.00002	0.	0.	0.00013	0.00133	0.	0.	0.	0.	0.	0.	0.	0.	0.	0.	0.	0.	0.	0.	0.00006	0.00007000000000000001	0.	0.	0.	0.	0.00002	0.00006	0.	0.00002	0.	0.	0.	0.	0.00005	0.00009	0.	0.00011	0.	0.00015000000000000001	0.	0.00038	0.00002	0.00004	0.00141	0.00084
AB-16-1-1-4_genotype5	0.00175	0.00004	0.00142	0.00104	0.00103	0.00002	0.00004	0.00013	0.	0.	0.	0.	0.	0.	0.	0.	0.	0.	0.	0.	0.	0.	0.	0.	0.	0.	0.	0.	0.	0.	0.	0.	0.	0.	0.	0.	0.	0.	0.	0.	0.	0.	0.	0.	0.	0.	0.	0.00002	0.0007700000000000001
AB-16-1-1-4_genotype6	0.51472	0.74095	0.98111	0.99117	0.99136	0.99969	0.99957	0.98597	0.86186	0.00006	0.00001	0.	0.	0.00006	0.00005	0.	0.00001	0.	0.	0.	0.00003	0.00001	0.00001	0.00075	0.00079	0.	0.	0.	0.00006	0.00026	0.00062	0.00003	0.0002	0.00003	0.00001	0.	0.00002	0.00054	0.00103	0.00004	0.00108	0.00003	0.00159	0.00006	0.00508	0.0003	0.00078	0.06167	0.0484
AB-16-1-1-4_genotype7	0.	0.	0.	0.	0.	0.	0.	0.	0.	0.	0.	0.	0.	0.	0.	0.	0.	0.	0.	0.	0.	0.	0.	0.	0.	0.	0.	0.	0.	0.	0.	0.	0.	0.	0.	0.	0.	0.	0.	0.	0.	0.	0.	0.	0.	0.	0.	0.	0.
AB-16-1-1-4_genotype8	0.	0.	0.	0.	0.	0.	0.	0.	0.	0.	0.	0.	0.	0.	0.	0.	0.	0.	0.	0.	0.	0.	0.	0.	0.	0.	0.	0.	0.	0.	0.	0.	0.	0.	0.	0.	0.	0.	0.	0.	0.	0.	0.	0.	0.	0.	0.	0.	0.
AB-16-1-1-4_genotype9	0.	0.	0.	0.	0.	0.	0.	0.	0.	0.	0.	0.	0.	0.	0.	0.	0.	0.	0.	0.	0.	0.	0.	0.	0.	0.	0.	0.	0.	0.	0.	0.	0.	0.	0.	0.	0.	0.	0.	0.	0.	0.	0.	0.	0.	0.	0.	0.	0.
AB-16-1-1-4_genotype10	0.	0.	0.	0.	0.	0.	0.	0.	0.	0.	0.	0.	0.	0.	0.	0.	0.	0.	0.	0.	0.	0.	0.	0.	0.	0.	0.	0.	0.	0.	0.	0.	0.	0.	0.	0.	0.	0.	0.	0.	0.	0.	0.	0.	0.	0.	0.	0.	0.
AB-16-1-1-4_genotype11	0.	0.	0.	0.	0.	0.	0.	0.	0.	0.	0.	0.	0.	0.	0.	0.	0.	0.	0.	0.	0.	0.	0.	0.	0.	0.	0.	0.	0.	0.	0.	0.	0.	0.	0.	0.	0.	0.	0.	0.	0.	0.	0.	0.	0.	0.	0.	0.	0.
AB-16-1-1-4_genotype12	0.	0.	0.	0.	0.	0.	0.	0.	0.	0.	0.	0.	0.	0.	0.	0.	0.	0.	0.	0.	0.	0.	0.	0.	0.	0.	0.	0.	0.	0.	0.	0.	0.	0.	0.	0.	0.	0.	0.	0.	0.	0.	0.	0.	0.	0.	0.	0.	0.
AB-16-1-1-4_genotype13	0.	0.	0.	0.	0.	0.	0.	0.	0.	0.	0.	0.	0.	0.	0.	0.	0.	0.	0.	0.	0.	0.	0.	0.	0.	0.	0.	0.	0.	0.	0.	0.	0.	0.	0.	0.	0.	0.	0.	0.	0.	0.	0.	0.	0.	0.	0.	0.	0.
AB-16-1-1-4_genotype14	0.	0.	0.	0.	0.	0.	0.	0.	0.	0.	0.	0.	0.	0.	0.	0.	0.	0.	0.	0.	0.	0.	0.	0.	0.	0.	0.	0.	0.	0.	0.	0.	0.	0.	0.	0.	0.	0.	0.	0.	0.	0.	0.	0.	0.	0.	0.	0.	0.
AB-16-1-1-4_genotype15	0.	0.	0.	0.	0.	0.	0.	0.	0.	0.	0.	0.	0.	0.	0.	0.	0.	0.	0.	0.	0.	0.	0.	0.	0.	0.	0.	0.	0.	0.	0.	0.	0.	0.	0.	0.	0.	0.	0.	0.	0.	0.	0.	0.	0.	0.	0.	0.	0.
AB-16-2-1-1_genotype1	0.43453	0.25134	0.00124	0.00014	0.00005	0.	0.	0.00004	0.00051	0.	0.	0.	0.	0.00006	0.00005	0.	0.00001	0.	0.	0.	0.00003	0.00001	0.00001	0.001	0.00104	0.	0.	0.	0.0001	0.00037	0.00084	0.00004	0.00025	0.00004	0.00001	0.00001	0.00003	0.00069	0.00132	0.00005	0.00142	0.00006	0.00387	0.00019	0.01403	0.00238	0.99903	0.97743	0.97849
AB-16-2-1-1_genotype2	0.00091	0.00002	0.	0.	0.	0.	0.	0.	0.	0.	0.	0.	0.	0.	0.	0.	0.	0.	0.	0.	0.	0.	0.	0.	0.	0.	0.	0.	0.	0.	0.	0.	0.	0.	0.	0.	0.	0.	0.	0.	0.	0.	0.	0.	0.00011	0.00002	0.00002	0.00002	0.00026999999999999995
AB-16-2-1-1_genotype3	0.04057	0.00039	0.01597	0.0074	0.00733	0.00007	0.00009	0.00012	0.	0.00001	0.	0.0001	0.00011	0.00009	0.00009	0.00008	0.	0.	0.	0.	0.	0.00001	0.00001	0.	0.	0.	0.	0.	0.00007	0.	0.	0.00198	0.00208	0.00207	0.00003	0.00043	0.00125	0.00126	0.0007	0.00049	0.00002	0.00069	0.00022	0.01383	0.03011	0.07976	0.00039	0.00011	0.00342
AB-16-2-1-1_genotype4	0.00745	0.00717	0.00008	0.00004	0.00002	0.	0.	0.00002	0.0002	0.	0.	0.	0.	0.000030000000000000004	0.00002	0.	0.	0.	0.	0.	0.00002	0.	0.	0.00029	0.00030000000000000003	0.	0.	0.	0.00004	0.00013	0.00028	0.00002	0.0001	0.00002	0.	0.	0.00002	0.00023999999999999998	0.00045	0.00002	0.0005	0.00002	0.0007700000000000001	0.00004	0.0018800000000000002	0.00009	0.00002	0.0010999999999999998	0.0009
AB-16-2-1-1_genotype5	0.00175	0.00004	0.00142	0.00104	0.00103	0.00002	0.00004	0.0001	0.	0.	0.	0.0001	0.00012	0.0001	0.0001	0.00008	0.	0.	0.	0.	0.	0.	0.	0.	0.	0.	0.	0.	0.00004	0.	0.	0.00091	0.00095	0.00095	0.00002	0.00026	0.0007	0.00071	0.0004	0.00026	0.00002	0.00038	0.00002	0.00115	0.00212	0.00346	0.	0.	0.00002
AB-16-2-1-1_genotype6	0.5148	0.74106	0.98129	0.99138	0.99157	0.99991	0.99988	0.99973	0.99927	0.99998	0.99999	0.99979	0.99978	0.99972	0.99974	0.99983	0.99998	1.	0.99999	0.99999	0.99996	0.99998	0.99998	0.99871	0.99865	1.	1.	0.99999	0.99975	0.9995	0.99888	0.99705	0.99661	0.99692	0.99993	0.99931	0.998	0.9971	0.99713	0.99917	0.99805	0.99885	0.99511	0.98479	0.95174	0.91429	0.00052	0.02135	0.01692
AB-16-2-1-1_genotype7	0.	0.	0.	0.	0.	0.	0.	0.	0.	0.	0.	0.	0.	0.	0.	0.	0.	0.	0.	0.	0.	0.	0.	0.	0.	0.	0.	0.	0.	0.	0.	0.	0.	0.	0.	0.	0.	0.	0.	0.	0.	0.	0.	0.	0.	0.	0.	0.	0.
AB-16-2-1-1_genotype8	0.	0.	0.	0.	0.	0.	0.	0.	0.	0.	0.	0.	0.	0.	0.	0.	0.	0.	0.	0.	0.	0.	0.	0.	0.	0.	0.	0.	0.	0.	0.	0.	0.	0.	0.	0.	0.	0.	0.	0.	0.	0.	0.	0.	0.	0.	0.	0.	0.
AB-16-2-1-1_genotype9	0.	0.	0.	0.	0.	0.	0.	0.	0.	0.	0.	0.	0.	0.	0.	0.	0.	0.	0.	0.	0.	0.	0.	0.	0.	0.	0.	0.	0.	0.	0.	0.	0.	0.	0.	0.	0.	0.	0.	0.	0.	0.	0.	0.	0.	0.	0.	0.	0.
AB-16-2-1-1_genotype10	0.	0.	0.	0.	0.	0.	0.	0.	0.	0.	0.	0.	0.	0.	0.	0.	0.	0.	0.	0.	0.	0.	0.	0.	0.	0.	0.	0.	0.	0.	0.	0.	0.	0.	0.	0.	0.	0.	0.	0.	0.	0.	0.	0.	0.	0.	0.	0.	0.
AB-16-2-1-1_genotype11	0.	0.	0.	0.	0.	0.	0.	0.	0.	0.	0.	0.	0.	0.	0.	0.	0.	0.	0.	0.	0.	0.	0.	0.	0.	0.	0.	0.	0.	0.	0.	0.	0.	0.	0.	0.	0.	0.	0.	0.	0.	0.	0.	0.	0.	0.	0.	0.	0.
AB-16-2-1-1_genotype12	0.	0.	0.	0.	0.	0.	0.	0.	0.	0.	0.	0.	0.	0.	0.	0.	0.	0.	0.	0.	0.	0.	0.	0.	0.	0.	0.	0.	0.	0.	0.	0.	0.	0.	0.	0.	0.	0.	0.	0.	0.	0.	0.	0.	0.	0.	0.	0.	0.
AB-16-2-1-1_genotype13	0.	0.	0.	0.	0.	0.	0.	0.	0.	0.	0.	0.	0.	0.	0.	0.	0.	0.	0.	0.	0.	0.	0.	0.	0.	0.	0.	0.	0.	0.	0.	0.	0.	0.	0.	0.	0.	0.	0.	0.	0.	0.	0.	0.	0.	0.	0.	0.	0.
AB-16-2-1-1_genotype14	0.	0.	0.	0.	0.	0.	0.	0.	0.	0.	0.	0.	0.	0.	0.	0.	0.	0.	0.	0.	0.	0.	0.	0.	0.	0.	0.	0.	0.	0.	0.	0.	0.	0.	0.	0.	0.	0.	0.	0.	0.	0.	0.	0.	0.	0.	0.	0.	0.
AB-16-2-1-1_genotype15	0.	0.	0.	0.	0.	0.	0.	0.	0.	0.	0.	0.	0.	0.	0.	0.	0.	0.	0.	0.	0.	0.	0.	0.	0.	0.	0.	0.	0.	0.	0.	0.	0.	0.	0.	0.	0.	0.	0.	0.	0.	0.	0.	0.	0.	0.	0.	0.	0.
AB-16-2-1-2_genotype1	0.88012	0.95823	0.99976	0.99982	0.99994	0.99986	0.99997	0.99997	0.99953	0.99999	0.99998	1.	0.99996	0.91086	0.90776	0.89705	0.8294	0.82621	0.79584	0.79424	0.77611	0.7493	0.7493	0.71789	0.71622	0.00002	0.	0.	0.0001	0.00037	0.00084	0.00004	0.00025	0.00004	0.00001	0.00001	0.00003	0.00069	0.00132	0.00005	0.00142	0.00006	0.00387	0.00019	0.01403	0.00238	0.99903	0.97743	0.97848
AB-16-2-1-2_genotype2	0.00158	0.00002	0.	0.	0.	0.00002	0.	0.	0.	0.	0.	0.	0.	0.00004	0.000030000000000000004	0.000030000000000000004	0.	0.	0.	0.	0.	0.	0.	0.	0.	0.	0.	0.	0.	0.	0.	0.	0.	0.	0.	0.	0.	0.	0.	0.	0.	0.	0.	0.	0.00011	0.00002	0.00002	0.00002	0.00026999999999999995
AB-16-2-1-2_genotype3	0.04501	0.0002	0.00005	0.00008	0.00003	0.00012	0.00003	0.	0.	0.00001	0.00002	0.	0.	0.00081	0.0008	0.00077	0.	0.00002	0.00007	0.00007	0.	0.00009	0.00009	0.	0.	0.00001	0.00001	0.	0.00007	0.	0.	0.00198	0.00208	0.00207	0.00003	0.00043	0.00125	0.00126	0.0007	0.00049	0.00002	0.00069	0.00022	0.01383	0.03011	0.07976	0.00039	0.00011	0.00342
AB-16-2-1-2_genotype4	0.0021799999999999996	0.0015	0.00002	0.	0.	0.	0.	0.	0.00004	0.	0.	0.	0.	0.00223	0.0023	0.0025399999999999997	0.00387	0.00393	0.0044399999999999995	0.00446	0.004739999999999999	0.00511	0.00511	0.005520000000000001	0.00554	0.	0.	0.	0.00004	0.00013	0.00028	0.00002	0.0001	0.00002	0.	0.	0.00002	0.00023999999999999998	0.00045	0.00002	0.0005	0.00002	0.0007700000000000001	0.00004	0.0018800000000000002	0.00009	0.00002	0.0010999999999999998	0.0009
AB-16-2-1-2_genotype5	0.00032	0.	0.	0.	0.	0.	0.	0.	0.	0.	0.	0.	0.	0.	0.	0.	0.	0.	0.	0.	0.	0.	0.	0.	0.	0.	0.	0.	0.00004	0.	0.	0.00091	0.00095	0.00095	0.00002	0.00026	0.0007	0.00071	0.0004	0.00026	0.00002	0.00038	0.00002	0.00115	0.00212	0.00346	0.	0.	0.00002
AB-16-2-1-2_genotype6	0.07079	0.04005	0.00017	0.00008	0.00003	0.	0.	0.00003	0.00043	0.	0.	0.	0.00004	0.08606	0.08909	0.0996	0.16672	0.16984	0.19965	0.20123	0.21915	0.24549	0.24549	0.27659	0.27823	0.99997	0.99999	0.99999	0.99975	0.9995	0.99888	0.99705	0.99661	0.99692	0.99993	0.99931	0.998	0.9971	0.99713	0.99917	0.99805	0.99885	0.99511	0.98479	0.95174	0.91429	0.00052	0.02135	0.01692
AB-16-2-1-2_genotype7	0.	0.	0.	0.	0.	0.	0.	0.	0.	0.	0.	0.	0.	0.	0.	0.	0.	0.	0.	0.	0.	0.	0.	0.	0.	0.	0.	0.	0.	0.	0.	0.	0.	0.	0.	0.	0.	0.	0.	0.	0.	0.	0.	0.	0.	0.	0.	0.	0.
AB-16-2-1-2_genotype8	0.	0.	0.	0.	0.	0.	0.	0.	0.	0.	0.	0.	0.	0.	0.	0.	0.	0.	0.	0.	0.	0.	0.	0.	0.	0.	0.	0.	0.	0.	0.	0.	0.	0.	0.	0.	0.	0.	0.	0.	0.	0.	0.	0.	0.	0.	0.	0.	0.
AB-16-2-1-2_genotype9	0.	0.	0.	0.	0.	0.	0.	0.	0.	0.	0.	0.	0.	0.	0.	0.	0.	0.	0.	0.	0.	0.	0.	0.	0.	0.	0.	0.	0.	0.	0.	0.	0.	0.	0.	0.	0.	0.	0.	0.	0.	0.	0.	0.	0.	0.	0.	0.	0.
AB-16-2-1-2_genotype10	0.	0.	0.	0.	0.	0.	0.	0.	0.	0.	0.	0.	0.	0.	0.	0.	0.	0.	0.	0.	0.	0.	0.	0.	0.	0.	0.	0.	0.	0.	0.	0.	0.	0.	0.	0.	0.	0.	0.	0.	0.	0.	0.	0.	0.	0.	0.	0.	0.
AB-16-2-1-2_genotype11	0.	0.	0.	0.	0.	0.	0.	0.	0.	0.	0.	0.	0.	0.	0.	0.	0.	0.	0.	0.	0.	0.	0.	0.	0.	0.	0.	0.	0.	0.	0.	0.	0.	0.	0.	0.	0.	0.	0.	0.	0.	0.	0.	0.	0.	0.	0.	0.	0.
AB-16-2-1-2_genotype12	0.	0.	0.	0.	0.	0.	0.	0.	0.	0.	0.	0.	0.	0.	0.	0.	0.	0.	0.	0.	0.	0.	0.	0.	0.	0.	0.	0.	0.	0.	0.	0.	0.	0.	0.	0.	0.	0.	0.	0.	0.	0.	0.	0.	0.	0.	0.	0.	0.
AB-16-2-1-2_genotype13	0.	0.	0.	0.	0.	0.	0.	0.	0.	0.	0.	0.	0.	0.	0.	0.	0.	0.	0.	0.	0.	0.	0.	0.	0.	0.	0.	0.	0.	0.	0.	0.	0.	0.	0.	0.	0.	0.	0.	0.	0.	0.	0.	0.	0.	0.	0.	0.	0.
AB-16-2-1-2_genotype14	0.	0.	0.	0.	0.	0.	0.	0.	0.	0.	0.	0.	0.	0.	0.	0.	0.	0.	0.	0.	0.	0.	0.	0.	0.	0.	0.	0.	0.	0.	0.	0.	0.	0.	0.	0.	0.	0.	0.	0.	0.	0.	0.	0.	0.	0.	0.	0.	0.
AB-16-2-1-2_genotype15	0.	0.	0.	0.	0.	0.	0.	0.	0.	0.	0.	0.	0.	0.	0.	0.	0.	0.	0.	0.	0.	0.	0.	0.	0.	0.	0.	0.	0.	0.	0.	0.	0.	0.	0.	0.	0.	0.	0.	0.	0.	0.	0.	0.	0.	0.	0.	0.	0.
AB-16-2-1-4_genotype1	0.88012	0.95823	0.99976	0.99982	0.99994	0.99986	0.99997	0.99997	0.99953	0.99999	0.99998	1.	1.	0.99987	0.99989	1.	0.99999	0.99999	1.	0.99999	0.99995	0.99993	0.99993	0.99152	0.99108	0.79507	0.79403	0.78888	0.52483	0.52029	0.51041	0.00328	0.00476	0.00433	0.79849	0.83469	0.00836	0.009	0.00332	0.00003	0.00001	0.00002	0.00002	0.00007	0.01395	0.00238	0.99541	0.43727	0.30827
AB-16-2-1-4_genotype2	0.00158	0.00002	0.	0.	0.	0.00002	0.	0.	0.	0.	0.	0.	0.	0.	0.	0.	0.	0.	0.	0.	0.	0.	0.	0.	0.	0.0008600000000000001	0.0008600000000000001	0.0008500000000000001	0.00002	0.	0.	0.00004	0.00007000000000000001	0.00004	0.00129	0.00075	0.00015000000000000001	0.00036	0.00047000000000000004	0.	0.	0.00002	0.	0.00002	0.0018700000000000001	0.00009	0.00002	0.	0.00012
AB-16-2-1-4_genotype3	0.04501	0.0002	0.00005	0.00008	0.00003	0.00012	0.00003	0.	0.	0.00001	0.00002	0.	0.	0.00006	0.00005	0.	0.	0.	0.	0.	0.	0.	0.	0.	0.	0.02003	0.02005	0.02015	0.00069	0.00003	0.00012	0.35126	0.37601	0.37728	0.19952	0.16427	0.95487	0.95604	0.98694	0.99445	0.99976	0.99896	0.99971	0.98679	0.95361	0.91593	0.00058	0.00015	0.00458
AB-16-2-1-4_genotype4	0.0021799999999999996	0.0015	0.00002	0.	0.	0.	0.	0.	0.00004	0.	0.	0.	0.	0.	0.	0.	0.	0.	0.	0.	0.	0.	0.	0.00034	0.00035000000000000005	0.0046	0.0046099999999999995	0.00469	0.00541	0.00535	0.00524	0.00006	0.00011	0.00006	0.00002	0.	0.00001	0.00002	0.	0.	0.	0.	0.	0.	0.00011	0.00002	0.00012	0.00803	0.00719
AB-16-2-1-4_genotype5	0.00032	0.	0.	0.	0.	0.	0.	0.	0.	0.	0.	0.	0.	0.	0.	0.	0.	0.	0.	0.	0.	0.	0.	0.	0.	0.00042	0.00042	0.00042	0.00004	0.	0.	0.0020800000000000003	0.00197	0.00195	0.	0.	0.00088	0.00093	0.00062	0.0004	0.00002	0.00036	0.00002	0.0011	0.00208	0.00344	0.	0.00002	0.00037
AB-16-2-1-4_genotype6	0.07079	0.04005	0.00017	0.00008	0.00003	0.	0.	0.00003	0.00043	0.	0.	0.	0.	0.00006	0.00005	0.	0.00001	0.	0.	0.00001	0.00005	0.00006	0.00006	0.00815	0.00857	0.17904	0.18004	0.18501	0.46902	0.47432	0.48422	0.64327	0.61708	0.61635	0.00067	0.00028	0.03574	0.03366	0.00865	0.00511	0.0002	0.00065	0.00024	0.01202	0.02837	0.07814	0.00386	0.55454	0.67948
AB-16-2-1-4_genotype7	0.	0.	0.	0.	0.	0.	0.	0.	0.	0.	0.	0.	0.	0.	0.	0.	0.	0.	0.	0.	0.	0.	0.	0.	0.	0.	0.	0.	0.	0.	0.	0.	0.	0.	0.	0.	0.	0.	0.	0.	0.	0.	0.	0.	0.	0.	0.	0.	0.
AB-16-2-1-4_genotype8	0.	0.	0.	0.	0.	0.	0.	0.	0.	0.	0.	0.	0.	0.	0.	0.	0.	0.	0.	0.	0.	0.	0.	0.	0.	0.	0.	0.	0.	0.	0.	0.	0.	0.	0.	0.	0.	0.	0.	0.	0.	0.	0.	0.	0.	0.	0.	0.	0.
AB-16-2-1-4_genotype9	0.	0.	0.	0.	0.	0.	0.	0.	0.	0.	0.	0.	0.	0.	0.	0.	0.	0.	0.	0.	0.	0.	0.	0.	0.	0.	0.	0.	0.	0.	0.	0.	0.	0.	0.	0.	0.	0.	0.	0.	0.	0.	0.	0.	0.	0.	0.	0.	0.
AB-16-2-1-4_genotype10	0.	0.	0.	0.	0.	0.	0.	0.	0.	0.	0.	0.	0.	0.	0.	0.	0.	0.	0.	0.	0.	0.	0.	0.	0.	0.	0.	0.	0.	0.	0.	0.	0.	0.	0.	0.	0.	0.	0.	0.	0.	0.	0.	0.	0.	0.	0.	0.	0.
AB-16-2-1-4_genotype11	0.	0.	0.	0.	0.	0.	0.	0.	0.	0.	0.	0.	0.	0.	0.	0.	0.	0.	0.	0.	0.	0.	0.	0.	0.	0.	0.	0.	0.	0.	0.	0.	0.	0.	0.	0.	0.	0.	0.	0.	0.	0.	0.	0.	0.	0.	0.	0.	0.
AB-16-2-1-4_genotype12	0.	0.	0.	0.	0.	0.	0.	0.	0.	0.	0.	0.	0.	0.	0.	0.	0.	0.	0.	0.	0.	0.	0.	0.	0.	0.	0.	0.	0.	0.	0.	0.	0.	0.	0.	0.	0.	0.	0.	0.	0.	0.	0.	0.	0.	0.	0.	0.	0.
AB-16-2-1-4_genotype13	0.	0.	0.	0.	0.	0.	0.	0.	0.	0.	0.	0.	0.	0.	0.	0.	0.	0.	0.	0.	0.	0.	0.	0.	0.	0.	0.	0.	0.	0.	0.	0.	0.	0.	0.	0.	0.	0.	0.	0.	0.	0.	0.	0.	0.	0.	0.	0.	0.
AB-16-2-1-4_genotype14	0.	0.	0.	0.	0.	0.	0.	0.	0.	0.	0.	0.	0.	0.	0.	0.	0.	0.	0.	0.	0.	0.	0.	0.	0.	0.	0.	0.	0.	0.	0.	0.	0.	0.	0.	0.	0.	0.	0.	0.	0.	0.	0.	0.	0.	0.	0.	0.	0.
AB-16-2-1-4_genotype15	0.	0.	0.	0.	0.	0.	0.	0.	0.	0.	0.	0.	0.	0.	0.	0.	0.	0.	0.	0.	0.	0.	0.	0.	0.	0.	0.	0.	0.	0.	0.	0.	0.	0.	0.	0.	0.	0.	0.	0.	0.	0.	0.	0.	0.	0.	0.	0.	0.
AB-16-3-1-1_genotype1	0.88012	0.95823	0.99976	0.99982	0.99994	0.99986	0.99997	0.9935	0.88202	0.00007	0.00001	0.	0.00004	0.07763	0.08025	0.08926	0.14482	0.14728	0.17047	0.17168	0.1853	0.2049	0.20491	0.22745	0.22863	0.60398	0.60577	0.61453	0.99914	0.99895	0.9986	0.99993	0.99951	0.99989	0.98677	0.98344	0.97971	0.97996	0.9954	0.99991	0.99879	0.99994	0.9977	0.99853	0.74571	0.0408	0.02699	0.82828	0.88177
AB-16-3-1-1_genotype2	0.00158	0.00002	0.	0.	0.	0.00002	0.	0.	0.	0.	0.	0.	0.	0.00001	0.00001	0.00001	0.	0.	0.	0.	0.	0.	0.	0.	0.	0.00066	0.00066	0.00068	0.	0.	0.	0.	0.00002	0.	0.0007700000000000001	0.00082	0.00078	0.00076	0.00016	0.	0.	0.	0.	0.00002	0.00273	0.00018	0.00013	0.00004	0.00026
AB-16-3-1-1_genotype3	0.04501	0.0002	0.00005	0.00008	0.00003	0.00012	0.00003	0.00002	0.00001	0.00093	0.00073	0.00187	0.00196	0.00139	0.00135	0.00122	0.00001	0.00002	0.00005	0.00004	0.	0.00005	0.00005	0.	0.	0.02244	0.02247	0.0226	0.	0.	0.	0.00003	0.00024	0.00007	0.01239	0.01318	0.01266	0.01232	0.00248	0.00002	0.00001	0.00002	0.00001	0.00042	0.12399	0.47784	0.41736	0.00085	0.0048
AB-16-3-1-1_genotype4	0.0021799999999999996	0.0015	0.00002	0.	0.	0.	0.	0.00014	0.00156	0.	0.	0.	0.	0.0021	0.00216	0.00238	0.00354	0.00358	0.0039900000000000005	0.00402	0.00424	0.00454	0.00454	0.00486	0.00488	0.00591	0.00591	0.00585	0.00004	0.00006	0.00008	0.	0.00002	0.	0.	0.00019	0.00046	0.00047000000000000004	0.00014	0.	0.00011	0.	0.00017	0.00004	0.0027400000000000002	0.00018	0.00016	0.00352	0.0026699999999999996
AB-16-3-1-1_genotype5	0.00032	0.	0.	0.	0.	0.	0.	0.	0.	0.00002	0.	0.00015000000000000001	0.00016	0.00012	0.00012	0.0001	0.	0.	0.	0.	0.	0.	0.	0.	0.	0.00076	0.00076	0.00075	0.	0.	0.	0.	0.	0.	0.	0.	0.00002	0.00002	0.	0.	0.	0.	0.	0.	0.00032	0.00268	0.00319	0.	0.00008
AB-16-3-1-1_genotype6	0.07079	0.04005	0.00017	0.00008	0.00003	0.	0.	0.00634	0.11641	0.99898	0.99925	0.99797	0.99785	0.91874	0.9161	0.90702	0.85163	0.84911	0.82548	0.82425	0.81045	0.79049	0.79049	0.76768	0.76649	0.36624	0.36444	0.3556	0.00082	0.00099	0.00131	0.00003	0.0002	0.00003	0.00006	0.00238	0.00638	0.00648	0.00182	0.00006	0.0011	0.00003	0.00212	0.00097	0.12452	0.47833	0.55217	0.1673	0.11042
AB-16-3-1-1_genotype7	0.	0.	0.	0.	0.	0.	0.	0.	0.	0.	0.	0.	0.	0.	0.	0.	0.	0.	0.	0.	0.	0.	0.	0.	0.	0.	0.	0.	0.	0.	0.	0.	0.	0.	0.	0.	0.	0.	0.	0.	0.	0.	0.	0.	0.	0.	0.	0.	0.
AB-16-3-1-1_genotype8	0.	0.	0.	0.	0.	0.	0.	0.	0.	0.	0.	0.	0.	0.	0.	0.	0.	0.	0.	0.	0.	0.	0.	0.	0.	0.	0.	0.	0.	0.	0.	0.	0.	0.	0.	0.	0.	0.	0.	0.	0.	0.	0.	0.	0.	0.	0.	0.	0.
AB-16-3-1-1_genotype9	0.	0.	0.	0.	0.	0.	0.	0.	0.	0.	0.	0.	0.	0.	0.	0.	0.	0.	0.	0.	0.	0.	0.	0.	0.	0.	0.	0.	0.	0.	0.	0.	0.	0.	0.	0.	0.	0.	0.	0.	0.	0.	0.	0.	0.	0.	0.	0.	0.
AB-16-3-1-1_genotype10	0.	0.	0.	0.	0.	0.	0.	0.	0.	0.	0.	0.	0.	0.	0.	0.	0.	0.	0.	0.	0.	0.	0.	0.	0.	0.	0.	0.	0.	0.	0.	0.	0.	0.	0.	0.	0.	0.	0.	0.	0.	0.	0.	0.	0.	0.	0.	0.	0.
AB-16-3-1-1_genotype11	0.	0.	0.	0.	0.	0.	0.	0.	0.	0.	0.	0.	0.	0.	0.	0.	0.	0.	0.	0.	0.	0.	0.	0.	0.	0.	0.	0.	0.	0.	0.	0.	0.	0.	0.	0.	0.	0.	0.	0.	0.	0.	0.	0.	0.	0.	0.	0.	0.
AB-16-3-1-1_genotype12	0.	0.	0.	0.	0.	0.	0.	0.	0.	0.	0.	0.	0.	0.	0.	0.	0.	0.	0.	0.	0.	0.	0.	0.	0.	0.	0.	0.	0.	0.	0.	0.	0.	0.	0.	0.	0.	0.	0.	0.	0.	0.	0.	0.	0.	0.	0.	0.	0.
AB-16-3-1-1_genotype13	0.	0.	0.	0.	0.	0.	0.	0.	0.	0.	0.	0.	0.	0.	0.	0.	0.	0.	0.	0.	0.	0.	0.	0.	0.	0.	0.	0.	0.	0.	0.	0.	0.	0.	0.	0.	0.	0.	0.	0.	0.	0.	0.	0.	0.	0.	0.	0.	0.
AB-16-3-1-1_genotype14	0.	0.	0.	0.	0.	0.	0.	0.	0.	0.	0.	0.	0.	0.	0.	0.	0.	0.	0.	0.	0.	0.	0.	0.	0.	0.	0.	0.	0.	0.	0.	0.	0.	0.	0.	0.	0.	0.	0.	0.	0.	0.	0.	0.	0.	0.	0.	0.	0.
AB-16-3-1-1_genotype15	0.	0.	0.	0.	0.	0.	0.	0.	0.	0.	0.	0.	0.	0.	0.	0.	0.	0.	0.	0.	0.	0.	0.	0.	0.	0.	0.	0.	0.	0.	0.	0.	0.	0.	0.	0.	0.	0.	0.	0.	0.	0.	0.	0.	0.	0.	0.	0.	0.
AB-16-3-1-2_genotype1	0.88012	0.95823	0.99976	0.99982	0.99994	0.99986	0.99997	0.99997	0.99953	0.99999	0.99998	1.	1.	0.99987	0.99989	1.	0.99999	0.99999	1.	0.99999	0.99997	0.99999	0.99999	0.99919	0.99915	0.99982	0.99991	0.9994	0.99993	0.99972	0.99932	0.99994	0.99955	0.99993	0.99841	0.99996	0.99994	0.99882	0.99778	0.99995	0.99881	0.99995	0.99825	0.99991	0.98908	0.99936	0.99903	0.97743	0.97849
AB-16-3-1-2_genotype2	0.00158	0.00002	0.	0.	0.	0.00002	0.	0.	0.	0.	0.	0.	0.	0.	0.	0.	0.	0.	0.	0.	0.	0.	0.	0.	0.	0.00002	0.	0.00004	0.	0.	0.	0.	0.00002	0.	0.00013	0.	0.	0.00005	0.00009	0.	0.	0.	0.	0.	0.00038	0.00002	0.00002	0.00002	0.00026999999999999995
AB-16-3-1-2_genotype3	0.04501	0.0002	0.00005	0.00008	0.00003	0.00012	0.00003	0.	0.	0.00001	0.00002	0.	0.	0.00006	0.00005	0.	0.	0.	0.	0.	0.	0.	0.	0.	0.	0.00016	0.00008	0.00055	0.	0.	0.	0.00003	0.00021	0.00003	0.00145	0.00003	0.00002	0.00054	0.00101	0.00001	0.00001	0.00002	0.00001	0.00002	0.00506	0.0003	0.00039	0.00011	0.00342
AB-16-3-1-2_genotype4	0.0021799999999999996	0.0015	0.00002	0.	0.	0.	0.	0.	0.00004	0.	0.	0.	0.	0.	0.	0.	0.	0.	0.	0.	0.	0.	0.	0.00006	0.00007000000000000001	0.	0.	0.	0.	0.00002	0.00006	0.	0.00002	0.	0.	0.	0.	0.00005	0.00009	0.	0.00011	0.	0.00015000000000000001	0.	0.00038	0.00002	0.00002	0.0010999999999999998	0.0009
AB-16-3-1-2_genotype5	0.00032	0.	0.	0.	0.	0.	0.	0.	0.	0.	0.	0.	0.	0.	0.	0.	0.	0.	0.	0.	0.	0.	0.	0.	0.	0.	0.	0.	0.	0.	0.	0.	0.	0.	0.	0.	0.	0.	0.	0.	0.	0.	0.	0.	0.	0.	0.	0.	0.00002
AB-16-3-1-2_genotype6	0.07079	0.04005	0.00017	0.00008	0.00003	0.	0.	0.00003	0.00043	0.	0.	0.	0.	0.00006	0.00005	0.	0.00001	0.	0.	0.	0.00003	0.00001	0.00001	0.00075	0.00079	0.	0.	0.	0.00006	0.00026	0.00062	0.00003	0.0002	0.00003	0.00001	0.	0.00002	0.00054	0.00103	0.00004	0.00108	0.00003	0.00159	0.00006	0.00508	0.0003	0.00052	0.02135	0.01692
AB-16-3-1-2_genotype7	0.	0.	0.	0.	0.	0.	0.	0.	0.	0.	0.	0.	0.	0.	0.	0.	0.	0.	0.	0.	0.	0.	0.	0.	0.	0.	0.	0.	0.	0.	0.	0.	0.	0.	0.	0.	0.	0.	0.	0.	0.	0.	0.	0.	0.	0.	0.	0.	0.
AB-16-3-1-2_genotype8	0.	0.	0.	0.	0.	0.	0.	0.	0.	0.	0.	0.	0.	0.	0.	0.	0.	0.	0.	0.	0.	0.	0.	0.	0.	0.	0.	0.	0.	0.	0.	0.	0.	0.	0.	0.	0.	0.	0.	0.	0.	0.	0.	0.	0.	0.	0.	0.	0.
AB-16-3-1-2_genotype9	0.	0.	0.	0.	0.	0.	0.	0.	0.	0.	0.	0.	0.	0.	0.	0.	0.	0.	0.	0.	0.	0.	0.	0.	0.	0.	0.	0.	0.	0.	0.	0.	0.	0.	0.	0.	0.	0.	0.	0.	0.	0.	0.	0.	0.	0.	0.	0.	0.
AB-16-3-1-2_genotype10	0.	0.	0.	0.	0.	0.	0.	0.	0.	0.	0.	0.	0.	0.	0.	0.	0.	0.	0.	0.	0.	0.	0.	0.	0.	0.	0.	0.	0.	0.	0.	0.	0.	0.	0.	0.	0.	0.	0.	0.	0.	0.	0.	0.	0.	0.	0.	0.	0.
AB-16-3-1-2_genotype11	0.	0.	0.	0.	0.	0.	0.	0.	0.	0.	0.	0.	0.	0.	0.	0.	0.	0.	0.	0.	0.	0.	0.	0.	0.	0.	0.	0.	0.	0.	0.	0.	0.	0.	0.	0.	0.	0.	0.	0.	0.	0.	0.	0.	0.	0.	0.	0.	0.
AB-16-3-1-2_genotype12	0.	0.	0.	0.	0.	0.	0.	0.	0.	0.	0.	0.	0.	0.	0.	0.	0.	0.	0.	0.	0.	0.	0.	0.	0.	0.	0.	0.	0.	0.	0.	0.	0.	0.	0.	0.	0.	0.	0.	0.	0.	0.	0.	0.	0.	0.	0.	0.	0.
AB-16-3-1-2_genotype13	0.	0.	0.	0.	0.	0.	0.	0.	0.	0.	0.	0.	0.	0.	0.	0.	0.	0.	0.	0.	0.	0.	0.	0.	0.	0.	0.	0.	0.	0.	0.	0.	0.	0.	0.	0.	0.	0.	0.	0.	0.	0.	0.	0.	0.	0.	0.	0.	0.
AB-16-3-1-2_genotype14	0.	0.	0.	0.	0.	0.	0.	0.	0.	0.	0.	0.	0.	0.	0.	0.	0.	0.	0.	0.	0.	0.	0.	0.	0.	0.	0.	0.	0.	0.	0.	0.	0.	0.	0.	0.	0.	0.	0.	0.	0.	0.	0.	0.	0.	0.	0.	0.	0.
AB-16-3-1-2_genotype15	0.	0.	0.	0.	0.	0.	0.	0.	0.	0.	0.	0.	0.	0.	0.	0.	0.	0.	0.	0.	0.	0.	0.	0.	0.	0.	0.	0.	0.	0.	0.	0.	0.	0.	0.	0.	0.	0.	0.	0.	0.	0.	0.	0.	0.	0.	0.	0.	0.
AB-16-3-1-3_genotype1	0.88012	0.95823	0.99976	0.99982	0.99994	0.99986	0.99997	0.99997	0.99953	0.99999	0.99998	1.	1.	0.99987	0.99989	1.	0.99999	0.99999	1.	0.99999	0.99997	0.99999	0.99999	0.99919	0.99915	0.9997	0.99978	0.99845	0.00384	0.00426	0.00453	0.00006	0.00026	0.00004	0.00001	0.00001	0.00003	0.00069	0.00132	0.00005	0.00142	0.00006	0.00387	0.00019	0.01403	0.00238	0.00411	0.02412	0.35711
AB-16-3-1-3_genotype2	0.00158	0.00002	0.	0.	0.	0.00002	0.	0.	0.	0.	0.	0.	0.	0.	0.	0.	0.	0.	0.	0.	0.	0.	0.	0.	0.	0.00002	0.00002	0.00006	0.	0.	0.	0.	0.	0.	0.	0.	0.	0.	0.	0.	0.	0.	0.	0.	0.00011	0.00002	0.00012	0.00021	0.00399
AB-16-3-1-3_genotype3	0.04501	0.0002	0.00005	0.00008	0.00003	0.00012	0.00003	0.	0.	0.00001	0.00002	0.	0.	0.00006	0.00005	0.	0.	0.	0.	0.	0.	0.	0.	0.	0.	0.00028	0.00021	0.00139	0.00109	0.00001	0.	0.00219	0.0022	0.00219	0.00004	0.00043	0.00125	0.00126	0.0007	0.00049	0.00002	0.00069	0.00022	0.01383	0.03011	0.07976	0.88049	0.97075	0.62613
AB-16-3-1-3_genotype4	0.0021799999999999996	0.0015	0.00002	0.	0.	0.	0.	0.	0.00004	0.	0.	0.	0.	0.	0.	0.	0.	0.	0.	0.	0.	0.	0.	0.00006	0.00007000000000000001	0.	0.	0.	0.00014	0.00022	0.00038	0.00002	0.0001	0.00002	0.	0.	0.00002	0.00023999999999999998	0.00045	0.00002	0.0005	0.00002	0.0007700000000000001	0.00004	0.0018800000000000002	0.00009	0.00002	0.	0.00015000000000000001
AB-16-3-1-3_genotype5	0.00032	0.	0.	0.	0.	0.	0.	0.	0.	0.	0.	0.	0.	0.	0.	0.	0.	0.	0.	0.	0.	0.	0.	0.	0.	0.	0.	0.	0.00006	0.	0.	0.00092	0.00096	0.00095	0.00002	0.00026	0.0007	0.00071	0.0004	0.00026	0.00002	0.00038	0.00002	0.00115	0.00212	0.00346	0.00371	0.00004	0.00038
AB-16-3-1-3_genotype6	0.07079	0.04005	0.00017	0.00008	0.00003	0.	0.	0.00003	0.00043	0.	0.	0.	0.	0.00006	0.00005	0.	0.00001	0.	0.	0.	0.00003	0.00001	0.00001	0.00075	0.00079	0.	0.	0.00009	0.99487	0.99551	0.99509	0.99681	0.99648	0.9968	0.99993	0.99931	0.998	0.9971	0.99713	0.99917	0.99805	0.99885	0.99511	0.98479	0.95174	0.91429	0.11154	0.00487	0.01225
AB-16-3-1-3_genotype7	0.	0.	0.	0.	0.	0.	0.	0.	0.	0.	0.	0.	0.	0.	0.	0.	0.	0.	0.	0.	0.	0.	0.	0.	0.	0.	0.	0.	0.	0.	0.	0.	0.	0.	0.	0.	0.	0.	0.	0.	0.	0.	0.	0.	0.	0.	0.	0.	0.
AB-16-3-1-3_genotype8	0.	0.	0.	0.	0.	0.	0.	0.	0.	0.	0.	0.	0.	0.	0.	0.	0.	0.	0.	0.	0.	0.	0.	0.	0.	0.	0.	0.	0.	0.	0.	0.	0.	0.	0.	0.	0.	0.	0.	0.	0.	0.	0.	0.	0.	0.	0.	0.	0.
AB-16-3-1-3_genotype9	0.	0.	0.	0.	0.	0.	0.	0.	0.	0.	0.	0.	0.	0.	0.	0.	0.	0.	0.	0.	0.	0.	0.	0.	0.	0.	0.	0.	0.	0.	0.	0.	0.	0.	0.	0.	0.	0.	0.	0.	0.	0.	0.	0.	0.	0.	0.	0.	0.
AB-16-3-1-3_genotype10	0.	0.	0.	0.	0.	0.	0.	0.	0.	0.	0.	0.	0.	0.	0.	0.	0.	0.	0.	0.	0.	0.	0.	0.	0.	0.	0.	0.	0.	0.	0.	0.	0.	0.	0.	0.	0.	0.	0.	0.	0.	0.	0.	0.	0.	0.	0.	0.	0.
AB-16-3-1-3_genotype11	0.	0.	0.	0.	0.	0.	0.	0.	0.	0.	0.	0.	0.	0.	0.	0.	0.	0.	0.	0.	0.	0.	0.	0.	0.	0.	0.	0.	0.	0.	0.	0.	0.	0.	0.	0.	0.	0.	0.	0.	0.	0.	0.	0.	0.	0.	0.	0.	0.
AB-16-3-1-3_genotype12	0.	0.	0.	0.	0.	0.	0.	0.	0.	0.	0.	0.	0.	0.	0.	0.	0.	0.	0.	0.	0.	0.	0.	0.	0.	0.	0.	0.	0.	0.	0.	0.	0.	0.	0.	0.	0.	0.	0.	0.	0.	0.	0.	0.	0.	0.	0.	0.	0.
AB-16-3-1-3_genotype13	0.	0.	0.	0.	0.	0.	0.	0.	0.	0.	0.	0.	0.	0.	0.	0.	0.	0.	0.	0.	0.	0.	0.	0.	0.	0.	0.	0.	0.	0.	0.	0.	0.	0.	0.	0.	0.	0.	0.	0.	0.	0.	0.	0.	0.	0.	0.	0.	0.
AB-16-3-1-3_genotype14	0.	0.	0.	0.	0.	0.	0.	0.	0.	0.	0.	0.	0.	0.	0.	0.	0.	0.	0.	0.	0.	0.	0.	0.	0.	0.	0.	0.	0.	0.	0.	0.	0.	0.	0.	0.	0.	0.	0.	0.	0.	0.	0.	0.	0.	0.	0.	0.	0.
AB-16-3-1-3_genotype15	0.	0.	0.	0.	0.	0.	0.	0.	0.	0.	0.	0.	0.	0.	0.	0.	0.	0.	0.	0.	0.	0.	0.	0.	0.	0.	0.	0.	0.	0.	0.	0.	0.	0.	0.	0.	0.	0.	0.	0.	0.	0.	0.	0.	0.	0.	0.	0.	0.
AB-18-1-1-1_genotype1	0.27553	0.00171	0.00008	0.00011	0.00004	0.0002	0.00005	0.00001	0.00012	0.00001	0.00001	0.	0.	0.00008	0.00006	0.	0.00001	0.	0.	0.	0.00003	0.00001	0.00001	0.001	0.00104	0.	0.	0.00012	0.99776	0.99761	0.99734	0.99993	0.99955	0.99993	0.99841	0.99996	0.99994	0.99882	0.99778	0.99995	0.99881	0.99995	0.99825	0.99991	0.98908	0.99936	0.02038	0.5958	0.44843
AB-18-1-1-1_genotype2	0.00728	0.0001	0.00002	0.00004	0.00002	0.00007000000000000001	0.00002	0.	0.	0.	0.	0.	0.	0.	0.	0.	0.	0.	0.	0.	0.	0.	0.	0.	0.	0.	0.	0.	0.	0.	0.	0.	0.00002	0.	0.00013	0.	0.	0.00005	0.00009	0.	0.	0.	0.	0.	0.00038	0.00002	0.0001	0.00042	0.00336
AB-18-1-1-1_genotype3	0.67525	0.99762	0.99571	0.99682	0.99693	0.99956	0.99955	0.99049	0.98992	0.01607	0.00511	0.00336	0.00322	0.00155	0.00149	0.00129	0.	0.	0.	0.	0.	0.00001	0.00001	0.	0.	0.	0.	0.00001	0.	0.	0.	0.00003	0.00021	0.00003	0.00145	0.00003	0.00002	0.00054	0.00101	0.00001	0.00001	0.00002	0.00001	0.00002	0.00506	0.0003	0.35555	0.03495	0.30439
AB-18-1-1-1_genotype4	0.00065	0.	0.	0.	0.	0.	0.	0.	0.	0.	0.	0.	0.	0.000030000000000000004	0.00002	0.	0.	0.	0.	0.	0.00002	0.	0.	0.00029	0.00030000000000000003	0.	0.	0.	0.00008	0.00009	0.00012	0.	0.00002	0.	0.	0.	0.	0.00005	0.00009	0.	0.00011	0.	0.00015000000000000001	0.	0.00038	0.00002	0.00014	0.00341	0.0018800000000000002
AB-18-1-1-1_genotype5	0.00213	0.00004	0.00112	0.0008500000000000001	0.00084	0.00002	0.00004	0.00032	0.00026	0.0004	0.00016	0.00022	0.00022	0.00016	0.00014	0.00014	0.	0.	0.	0.	0.	0.	0.	0.	0.	0.	0.	0.	0.	0.	0.	0.	0.	0.	0.	0.	0.	0.	0.	0.	0.	0.	0.	0.	0.	0.	0.0034	0.00022	0.00313
AB-18-1-1-1_genotype6	0.03915	0.00053	0.00307	0.00218	0.00216	0.00016	0.00034	0.00917	0.0097	0.98351	0.99472	0.99642	0.99655	0.99819	0.99827	0.99857	0.99998	1.	0.99999	0.99999	0.99996	0.99998	0.99998	0.99871	0.99865	1.	1.	0.99986	0.00217	0.0023	0.00254	0.00004	0.0002	0.00003	0.00001	0.	0.00002	0.00054	0.00103	0.00004	0.00108	0.00003	0.00159	0.00006	0.00508	0.0003	0.62042	0.3652	0.23882
AB-18-1-1-1_genotype7	0.	0.	0.	0.	0.	0.	0.	0.	0.	0.	0.	0.	0.	0.	0.	0.	0.	0.	0.	0.	0.	0.	0.	0.	0.	0.	0.	0.	0.	0.	0.	0.	0.	0.	0.	0.	0.	0.	0.	0.	0.	0.	0.	0.	0.	0.	0.	0.	0.
AB-18-1-1-1_genotype8	0.	0.	0.	0.	0.	0.	0.	0.	0.	0.	0.	0.	0.	0.	0.	0.	0.	0.	0.	0.	0.	0.	0.	0.	0.	0.	0.	0.	0.	0.	0.	0.	0.	0.	0.	0.	0.	0.	0.	0.	0.	0.	0.	0.	0.	0.	0.	0.	0.
AB-18-1-1-1_genotype9	0.	0.	0.	0.	0.	0.	0.	0.	0.	0.	0.	0.	0.	0.	0.	0.	0.	0.	0.	0.	0.	0.	0.	0.	0.	0.	0.	0.	0.	0.	0.	0.	0.	0.	0.	0.	0.	0.	0.	0.	0.	0.	0.	0.	0.	0.	0.	0.	0.
AB-18-1-1-1_genotype10	0.	0.	0.	0.	0.	0.	0.	0.	0.	0.	0.	0.	0.	0.	0.	0.	0.	0.	0.	0.	0.	0.	0.	0.	0.	0.	0.	0.	0.	0.	0.	0.	0.	0.	0.	0.	0.	0.	0.	0.	0.	0.	0.	0.	0.	0.	0.	0.	0.
AB-18-1-1-1_genotype11	0.	0.	0.	0.	0.	0.	0.	0.	0.	0.	0.	0.	0.	0.	0.	0.	0.	0.	0.	0.	0.	0.	0.	0.	0.	0.	0.	0.	0.	0.	0.	0.	0.	0.	0.	0.	0.	0.	0.	0.	0.	0.	0.	0.	0.	0.	0.	0.	0.
AB-18-1-1-1_genotype12	0.	0.	0.	0.	0.	0.	0.	0.	0.	0.	0.	0.	0.	0.	0.	0.	0.	0.	0.	0.	0.	0.	0.	0.	0.	0.	0.	0.	0.	0.	0.	0.	0.	0.	0.	0.	0.	0.	0.	0.	0.	0.	0.	0.	0.	0.	0.	0.	0.
AB-18-1-1-1_genotype13	0.	0.	0.	0.	0.	0.	0.	0.	0.	0.	0.	0.	0.	0.	0.	0.	0.	0.	0.	0.	0.	0.	0.	0.	0.	0.	0.	0.	0.	0.	0.	0.	0.	0.	0.	0.	0.	0.	0.	0.	0.	0.	0.	0.	0.	0.	0.	0.	0.
AB-18-1-1-1_genotype14	0.	0.	0.	0.	0.	0.	0.	0.	0.	0.	0.	0.	0.	0.	0.	0.	0.	0.	0.	0.	0.	0.	0.	0.	0.	0.	0.	0.	0.	0.	0.	0.	0.	0.	0.	0.	0.	0.	0.	0.	0.	0.	0.	0.	0.	0.	0.	0.	0.
AB-18-1-1-1_genotype15	0.	0.	0.	0.	0.	0.	0.	0.	0.	0.	0.	0.	0.	0.	0.	0.	0.	0.	0.	0.	0.	0.	0.	0.	0.	0.	0.	0.	0.	0.	0.	0.	0.	0.	0.	0.	0.	0.	0.	0.	0.	0.	0.	0.	0.	0.	0.	0.	0.
AB-18-2-1-2_genotype1	0.75118	0.75361	0.00372	0.00044	0.00015	0.0006	0.00015	0.00006	0.00081	0.9981	0.99814	1.	1.	0.99987	0.99989	1.	0.99999	0.99999	1.	0.99999	0.99997	0.99999	0.99999	0.99919	0.99915	0.99982	0.99991	0.9994	0.99993	0.99972	0.99932	0.99994	0.99955	0.99993	0.99841	0.99996	0.99994	0.99882	0.99778	0.99995	0.99881	0.99995	0.99825	0.99991	0.98908	0.99936	0.99903	0.97743	0.97849
AB-18-2-1-2_genotype2	0.00151	0.00021	0.0001	0.00005	0.00002	0.00008	0.00002	0.	0.00002	0.00004	0.00004	0.	0.	0.	0.	0.	0.	0.	0.	0.	0.	0.	0.	0.	0.	0.00002	0.	0.00004	0.	0.	0.	0.	0.00002	0.	0.00013	0.	0.	0.00005	0.00009	0.	0.	0.	0.	0.	0.00038	0.00002	0.00002	0.00002	0.00026999999999999995
AB-18-2-1-2_genotype3	0.05078	0.01122	0.81957	0.92459	0.9256	0.99859	0.99904	0.99941	0.99889	0.00187	0.00182	0.	0.	0.00006	0.00005	0.	0.	0.	0.	0.	0.	0.	0.	0.	0.	0.00016	0.00008	0.00055	0.	0.	0.	0.00003	0.00021	0.00003	0.00145	0.00003	0.00002	0.00054	0.00101	0.00001	0.00001	0.00002	0.00001	0.00002	0.00506	0.0003	0.00039	0.00011	0.00342
AB-18-2-1-2_genotype4	0.00365	0.0031999999999999997	0.00002	0.	0.	0.	0.	0.	0.	0.	0.	0.	0.	0.	0.	0.	0.	0.	0.	0.	0.	0.	0.	0.00006	0.00007000000000000001	0.	0.	0.	0.	0.00002	0.00006	0.	0.00002	0.	0.	0.	0.	0.00005	0.00009	0.	0.00011	0.	0.00015000000000000001	0.	0.00038	0.00002	0.00002	0.0010999999999999998	0.0009
AB-18-2-1-2_genotype5	0.00076	0.0001	0.00426	0.00311	0.0031	0.00004	0.00006	0.0001	0.	0.	0.	0.	0.	0.	0.	0.	0.	0.	0.	0.	0.	0.	0.	0.	0.	0.	0.	0.	0.	0.	0.	0.	0.	0.	0.	0.	0.	0.	0.	0.	0.	0.	0.	0.	0.	0.	0.	0.	0.00002
AB-18-2-1-2_genotype6	0.19213	0.23166	0.17232	0.0718	0.07113	0.00069	0.00072	0.00044	0.00028	0.	0.	0.	0.	0.00006	0.00005	0.	0.00001	0.	0.	0.	0.00003	0.00001	0.00001	0.00075	0.00079	0.	0.	0.	0.00006	0.00026	0.00062	0.00003	0.0002	0.00003	0.00001	0.	0.00002	0.00054	0.00103	0.00004	0.00108	0.00003	0.00159	0.00006	0.00508	0.0003	0.00052	0.02135	0.01692
AB-18-2-1-2_genotype7	0.	0.	0.	0.	0.	0.	0.	0.	0.	0.	0.	0.	0.	0.	0.	0.	0.	0.	0.	0.	0.	0.	0.	0.	0.	0.	0.	0.	0.	0.	0.	0.	0.	0.	0.	0.	0.	0.	0.	0.	0.	0.	0.	0.	0.	0.	0.	0.	0.
AB-18-2-1-2_genotype8	0.	0.	0.	0.	0.	0.	0.	0.	0.	0.	0.	0.	0.	0.	0.	0.	0.	0.	0.	0.	0.	0.	0.	0.	0.	0.	0.	0.	0.	0.	0.	0.	0.	0.	0.	0.	0.	0.	0.	0.	0.	0.	0.	0.	0.	0.	0.	0.	0.
AB-18-2-1-2_genotype9	0.	0.	0.	0.	0.	0.	0.	0.	0.	0.	0.	0.	0.	0.	0.	0.	0.	0.	0.	0.	0.	0.	0.	0.	0.	0.	0.	0.	0.	0.	0.	0.	0.	0.	0.	0.	0.	0.	0.	0.	0.	0.	0.	0.	0.	0.	0.	0.	0.
AB-18-2-1-2_genotype10	0.	0.	0.	0.	0.	0.	0.	0.	0.	0.	0.	0.	0.	0.	0.	0.	0.	0.	0.	0.	0.	0.	0.	0.	0.	0.	0.	0.	0.	0.	0.	0.	0.	0.	0.	0.	0.	0.	0.	0.	0.	0.	0.	0.	0.	0.	0.	0.	0.
AB-18-2-1-2_genotype11	0.	0.	0.	0.	0.	0.	0.	0.	0.	0.	0.	0.	0.	0.	0.	0.	0.	0.	0.	0.	0.	0.	0.	0.	0.	0.	0.	0.	0.	0.	0.	0.	0.	0.	0.	0.	0.	0.	0.	0.	0.	0.	0.	0.	0.	0.	0.	0.	0.
AB-18-2-1-2_genotype12	0.	0.	0.	0.	0.	0.	0.	0.	0.	0.	0.	0.	0.	0.	0.	0.	0.	0.	0.	0.	0.	0.	0.	0.	0.	0.	0.	0.	0.	0.	0.	0.	0.	0.	0.	0.	0.	0.	0.	0.	0.	0.	0.	0.	0.	0.	0.	0.	0.
AB-18-2-1-2_genotype13	0.	0.	0.	0.	0.	0.	0.	0.	0.	0.	0.	0.	0.	0.	0.	0.	0.	0.	0.	0.	0.	0.	0.	0.	0.	0.	0.	0.	0.	0.	0.	0.	0.	0.	0.	0.	0.	0.	0.	0.	0.	0.	0.	0.	0.	0.	0.	0.	0.
AB-18-2-1-2_genotype14	0.	0.	0.	0.	0.	0.	0.	0.	0.	0.	0.	0.	0.	0.	0.	0.	0.	0.	0.	0.	0.	0.	0.	0.	0.	0.	0.	0.	0.	0.	0.	0.	0.	0.	0.	0.	0.	0.	0.	0.	0.	0.	0.	0.	0.	0.	0.	0.	0.
AB-18-2-1-2_genotype15	0.	0.	0.	0.	0.	0.	0.	0.	0.	0.	0.	0.	0.	0.	0.	0.	0.	0.	0.	0.	0.	0.	0.	0.	0.	0.	0.	0.	0.	0.	0.	0.	0.	0.	0.	0.	0.	0.	0.	0.	0.	0.	0.	0.	0.	0.	0.	0.	0.
AB-18-3-1-2_genotype1	0.88012	0.95823	0.99976	0.99982	0.99994	0.99976	0.99978	0.00397	0.00444	0.	0.	0.	0.	0.00006	0.00005	0.	0.00001	0.	0.	0.	0.00003	0.00001	0.00001	0.001	0.00104	0.	0.	0.	0.01158	0.04231	0.09964	0.99653	0.9994	0.99991	0.99841	0.99996	0.99994	0.99882	0.99778	0.99995	0.99881	0.99995	0.99825	0.99991	0.98908	0.99936	0.99903	0.97743	0.97849
AB-18-3-1-2_genotype2	0.00158	0.00002	0.	0.	0.	0.00002	0.	0.	0.	0.	0.	0.	0.	0.	0.	0.	0.	0.	0.	0.	0.	0.	0.	0.	0.	0.	0.	0.	0.	0.	0.	0.	0.00002	0.	0.00013	0.	0.	0.00005	0.00009	0.	0.	0.	0.	0.	0.00038	0.00002	0.00002	0.00002	0.00026999999999999995
AB-18-3-1-2_genotype3	0.04501	0.0002	0.00005	0.00008	0.00003	0.00021	0.00012	0.0031	0.0001	0.00001	0.	0.0001	0.00011	0.00009	0.00009	0.00008	0.	0.	0.	0.	0.	0.00001	0.00001	0.	0.	0.	0.	0.	0.00204	0.00002	0.00001	0.00011	0.00021	0.00003	0.00145	0.00003	0.00002	0.00054	0.00101	0.00001	0.00001	0.00002	0.00001	0.00002	0.00506	0.0003	0.00039	0.00011	0.00342
AB-18-3-1-2_genotype4	0.0021799999999999996	0.0015	0.00002	0.	0.	0.	0.	0.00011	0.00030000000000000003	0.	0.	0.	0.	0.000030000000000000004	0.00002	0.	0.	0.	0.	0.	0.00002	0.	0.	0.00029	0.00030000000000000003	0.	0.	0.	0.00016	0.00058	0.00129	0.00008	0.00002	0.	0.	0.	0.	0.00005	0.00009	0.	0.00011	0.	0.00015000000000000001	0.	0.00038	0.00002	0.00002	0.0010999999999999998	0.0009
AB-18-3-1-2_genotype5	0.00032	0.	0.	0.	0.	0.	0.	0.00014	0.	0.	0.	0.0001	0.00012	0.0001	0.0001	0.00008	0.	0.	0.	0.	0.	0.	0.	0.	0.	0.	0.	0.	0.00006	0.	0.	0.	0.	0.	0.	0.	0.	0.	0.	0.	0.	0.	0.	0.	0.	0.	0.	0.	0.00002
AB-18-3-1-2_genotype6	0.07079	0.04005	0.00017	0.00008	0.00003	0.00002	0.00009	0.99267	0.99515	0.99998	0.99999	0.99979	0.99978	0.99972	0.99974	0.99983	0.99998	1.	0.99999	0.99999	0.99996	0.99998	0.99998	0.99871	0.99865	1.	1.	0.99999	0.98616	0.95709	0.89906	0.00328	0.00034	0.00005	0.00001	0.	0.00002	0.00054	0.00103	0.00004	0.00108	0.00003	0.00159	0.00006	0.00508	0.0003	0.00052	0.02135	0.01692
AB-18-3-1-2_genotype7	0.	0.	0.	0.	0.	0.	0.	0.	0.	0.	0.	0.	0.	0.	0.	0.	0.	0.	0.	0.	0.	0.	0.	0.	0.	0.	0.	0.	0.	0.	0.	0.	0.	0.	0.	0.	0.	0.	0.	0.	0.	0.	0.	0.	0.	0.	0.	0.	0.
AB-18-3-1-2_genotype8	0.	0.	0.	0.	0.	0.	0.	0.	0.	0.	0.	0.	0.	0.	0.	0.	0.	0.	0.	0.	0.	0.	0.	0.	0.	0.	0.	0.	0.	0.	0.	0.	0.	0.	0.	0.	0.	0.	0.	0.	0.	0.	0.	0.	0.	0.	0.	0.	0.
AB-18-3-1-2_genotype9	0.	0.	0.	0.	0.	0.	0.	0.	0.	0.	0.	0.	0.	0.	0.	0.	0.	0.	0.	0.	0.	0.	0.	0.	0.	0.	0.	0.	0.	0.	0.	0.	0.	0.	0.	0.	0.	0.	0.	0.	0.	0.	0.	0.	0.	0.	0.	0.	0.
AB-18-3-1-2_genotype10	0.	0.	0.	0.	0.	0.	0.	0.	0.	0.	0.	0.	0.	0.	0.	0.	0.	0.	0.	0.	0.	0.	0.	0.	0.	0.	0.	0.	0.	0.	0.	0.	0.	0.	0.	0.	0.	0.	0.	0.	0.	0.	0.	0.	0.	0.	0.	0.	0.
AB-18-3-1-2_genotype11	0.	0.	0.	0.	0.	0.	0.	0.	0.	0.	0.	0.	0.	0.	0.	0.	0.	0.	0.	0.	0.	0.	0.	0.	0.	0.	0.	0.	0.	0.	0.	0.	0.	0.	0.	0.	0.	0.	0.	0.	0.	0.	0.	0.	0.	0.	0.	0.	0.
AB-18-3-1-2_genotype12	0.	0.	0.	0.	0.	0.	0.	0.	0.	0.	0.	0.	0.	0.	0.	0.	0.	0.	0.	0.	0.	0.	0.	0.	0.	0.	0.	0.	0.	0.	0.	0.	0.	0.	0.	0.	0.	0.	0.	0.	0.	0.	0.	0.	0.	0.	0.	0.	0.
AB-18-3-1-2_genotype13	0.	0.	0.	0.	0.	0.	0.	0.	0.	0.	0.	0.	0.	0.	0.	0.	0.	0.	0.	0.	0.	0.	0.	0.	0.	0.	0.	0.	0.	0.	0.	0.	0.	0.	0.	0.	0.	0.	0.	0.	0.	0.	0.	0.	0.	0.	0.	0.	0.
AB-18-3-1-2_genotype14	0.	0.	0.	0.	0.	0.	0.	0.	0.	0.	0.	0.	0.	0.	0.	0.	0.	0.	0.	0.	0.	0.	0.	0.	0.	0.	0.	0.	0.	0.	0.	0.	0.	0.	0.	0.	0.	0.	0.	0.	0.	0.	0.	0.	0.	0.	0.	0.	0.
AB-18-3-1-2_genotype15	0.	0.	0.	0.	0.	0.	0.	0.	0.	0.	0.	0.	0.	0.	0.	0.	0.	0.	0.	0.	0.	0.	0.	0.	0.	0.	0.	0.	0.	0.	0.	0.	0.	0.	0.	0.	0.	0.	0.	0.	0.	0.	0.	0.	0.	0.	0.	0.	0.
AB-18-3-1-3_genotype1	0.88012	0.95823	0.99976	0.99982	0.99994	0.99986	0.99997	0.9998	0.99653	0.00222	0.00219	0.	0.	0.00006	0.00005	0.	0.	0.	0.	0.	0.	0.	0.	0.	0.00002	0.99055	0.99515	0.99476	0.99993	0.99972	0.99932	0.99994	0.99955	0.99993	0.99841	0.99996	0.99994	0.99882	0.99778	0.99995	0.99881	0.99995	0.99825	0.99991	0.98908	0.99936	0.99872	0.93078	0.65876
AB-18-3-1-3_genotype2	0.00158	0.00002	0.	0.	0.	0.00002	0.	0.	0.00002	0.00005	0.00006	0.	0.	0.000030000000000000004	0.00002	0.	0.	0.	0.	0.	0.	0.	0.	0.	0.	0.0002	0.00012	0.00016	0.	0.	0.	0.	0.00002	0.	0.00013	0.	0.	0.00005	0.00009	0.	0.	0.	0.	0.	0.00038	0.00002	0.00002	0.00017	0.00455
AB-18-3-1-3_genotype3	0.04501	0.0002	0.00005	0.00008	0.00003	0.00012	0.00003	0.00004	0.00066	0.99731	0.99762	0.99968	0.99968	0.99967	0.99969	0.99979	1.	0.99999	0.99999	0.99999	1.	0.99999	0.99999	1.	0.99998	0.00925	0.00473	0.00508	0.	0.	0.	0.00003	0.00021	0.00003	0.00145	0.00003	0.00002	0.00054	0.00101	0.00001	0.00001	0.00002	0.00001	0.00002	0.00506	0.0003	0.00044	0.00591	0.28664
AB-18-3-1-3_genotype4	0.0021799999999999996	0.0015	0.00002	0.	0.	0.	0.	0.	0.00006	0.	0.	0.	0.	0.	0.	0.	0.	0.	0.	0.	0.	0.	0.	0.	0.	0.	0.	0.	0.	0.00002	0.00006	0.	0.00002	0.	0.	0.	0.	0.00005	0.00009	0.	0.00011	0.	0.00015000000000000001	0.	0.00038	0.00002	0.00004	0.00141	0.00084
AB-18-3-1-3_genotype5	0.00032	0.	0.	0.	0.	0.	0.	0.	0.	0.00002	0.	0.00012	0.00012	0.0001	0.0001	0.00008	0.	0.	0.	0.	0.	0.	0.	0.	0.	0.	0.	0.	0.	0.	0.	0.	0.	0.	0.	0.	0.	0.	0.	0.	0.	0.	0.	0.	0.	0.	0.	0.00002	0.0007700000000000001
AB-18-3-1-3_genotype6	0.07079	0.04005	0.00017	0.00008	0.00003	0.	0.	0.00015	0.00273	0.0004	0.00012	0.00021	0.00021	0.00014	0.00013	0.00012	0.	0.	0.	0.	0.	0.	0.	0.	0.	0.	0.	0.	0.00006	0.00026	0.00062	0.00003	0.0002	0.00003	0.00001	0.	0.00002	0.00054	0.00103	0.00004	0.00108	0.00003	0.00159	0.00006	0.00508	0.0003	0.00078	0.0617	0.04844
AB-18-3-1-3_genotype7	0.	0.	0.	0.	0.	0.	0.	0.	0.	0.	0.	0.	0.	0.	0.	0.	0.	0.	0.	0.	0.	0.	0.	0.	0.	0.	0.	0.	0.	0.	0.	0.	0.	0.	0.	0.	0.	0.	0.	0.	0.	0.	0.	0.	0.	0.	0.	0.	0.
AB-18-3-1-3_genotype8	0.	0.	0.	0.	0.	0.	0.	0.	0.	0.	0.	0.	0.	0.	0.	0.	0.	0.	0.	0.	0.	0.	0.	0.	0.	0.	0.	0.	0.	0.	0.	0.	0.	0.	0.	0.	0.	0.	0.	0.	0.	0.	0.	0.	0.	0.	0.	0.	0.
AB-18-3-1-3_genotype9	0.	0.	0.	0.	0.	0.	0.	0.	0.	0.	0.	0.	0.	0.	0.	0.	0.	0.	0.	0.	0.	0.	0.	0.	0.	0.	0.	0.	0.	0.	0.	0.	0.	0.	0.	0.	0.	0.	0.	0.	0.	0.	0.	0.	0.	0.	0.	0.	0.
AB-18-3-1-3_genotype10	0.	0.	0.	0.	0.	0.	0.	0.	0.	0.	0.	0.	0.	0.	0.	0.	0.	0.	0.	0.	0.	0.	0.	0.	0.	0.	0.	0.	0.	0.	0.	0.	0.	0.	0.	0.	0.	0.	0.	0.	0.	0.	0.	0.	0.	0.	0.	0.	0.
AB-18-3-1-3_genotype11	0.	0.	0.	0.	0.	0.	0.	0.	0.	0.	0.	0.	0.	0.	0.	0.	0.	0.	0.	0.	0.	0.	0.	0.	0.	0.	0.	0.	0.	0.	0.	0.	0.	0.	0.	0.	0.	0.	0.	0.	0.	0.	0.	0.	0.	0.	0.	0.	0.
AB-18-3-1-3_genotype12	0.	0.	0.	0.	0.	0.	0.	0.	0.	0.	0.	0.	0.	0.	0.	0.	0.	0.	0.	0.	0.	0.	0.	0.	0.	0.	0.	0.	0.	0.	0.	0.	0.	0.	0.	0.	0.	0.	0.	0.	0.	0.	0.	0.	0.	0.	0.	0.	0.
AB-18-3-1-3_genotype13	0.	0.	0.	0.	0.	0.	0.	0.	0.	0.	0.	0.	0.	0.	0.	0.	0.	0.	0.	0.	0.	0.	0.	0.	0.	0.	0.	0.	0.	0.	0.	0.	0.	0.	0.	0.	0.	0.	0.	0.	0.	0.	0.	0.	0.	0.	0.	0.	0.
AB-18-3-1-3_genotype14	0.	0.	0.	0.	0.	0.	0.	0.	0.	0.	0.	0.	0.	0.	0.	0.	0.	0.	0.	0.	0.	0.	0.	0.	0.	0.	0.	0.	0.	0.	0.	0.	0.	0.	0.	0.	0.	0.	0.	0.	0.	0.	0.	0.	0.	0.	0.	0.	0.
AB-18-3-1-3_genotype15	0.	0.	0.	0.	0.	0.	0.	0.	0.	0.	0.	0.	0.	0.	0.	0.	0.	0.	0.	0.	0.	0.	0.	0.	0.	0.	0.	0.	0.	0.	0.	0.	0.	0.	0.	0.	0.	0.	0.	0.	0.	0.	0.	0.	0.	0.	0.	0.	0.
AB-4-1-1-3_genotype1	0.88012	0.95823	0.99976	0.99982	0.99994	0.99986	0.99997	0.99997	0.99953	0.99999	0.99998	1.	1.	0.99987	0.99989	1.	0.99999	0.99999	1.	0.99999	0.99997	0.99999	0.99999	0.99918	0.99914	0.99691	0.99697	0.97964	0.00009	0.	0.	0.00004	0.00027	0.00006	0.00386	0.00012	0.00332	0.06873	0.88001	0.99887	0.99796	0.9968	0.60086	0.01788	0.027	0.00307	0.99903	0.97743	0.97847
AB-4-1-1-3_genotype2	0.00158	0.00002	0.	0.	0.	0.00002	0.	0.	0.	0.	0.	0.	0.	0.	0.	0.	0.	0.	0.	0.	0.	0.	0.	0.	0.	0.00012	0.00012	0.00058	0.	0.	0.	0.00002	0.00011	0.00002	0.00066	0.00002	0.00008	0.001	0.0015600000000000002	0.00002	0.	0.	0.00004	0.00008	0.0007199999999999999	0.00004	0.00002	0.00002	0.00026999999999999995
AB-4-1-1-3_genotype3	0.04501	0.0002	0.00005	0.00008	0.00003	0.00012	0.00003	0.	0.	0.00001	0.00002	0.	0.	0.00006	0.00005	0.	0.	0.	0.	0.	0.	0.	0.	0.	0.	0.00297	0.00291	0.01978	0.99904	0.99999	0.99999	0.99683	0.99613	0.99643	0.99499	0.99123	0.96749	0.9012	0.11105	0.00077	0.00002	0.00006	0.00199	0.29784	0.30162	0.33121	0.00039	0.00011	0.00343
AB-4-1-1-3_genotype4	0.0021799999999999996	0.0015	0.00002	0.	0.	0.	0.	0.	0.00004	0.	0.	0.	0.	0.	0.	0.	0.	0.	0.	0.	0.	0.	0.	0.00006	0.00007000000000000001	0.	0.	0.	0.	0.	0.	0.	0.	0.	0.	0.	0.	0.00006	0.00017	0.00002	0.00013	0.00009	0.00331	0.00016	0.00146	0.00007000000000000001	0.00002	0.0010999999999999998	0.0009
AB-4-1-1-3_genotype5	0.00032	0.	0.	0.	0.	0.	0.	0.	0.	0.	0.	0.	0.	0.	0.	0.	0.	0.	0.	0.	0.	0.	0.	0.	0.	0.	0.	0.	0.00006	0.	0.	0.00092	0.00098	0.0009699999999999999	0.00002	0.00046	0.00099	0.00093	0.00004	0.	0.	0.	0.00002	0.00124	0.00215	0.00347	0.	0.	0.00002
AB-4-1-1-3_genotype6	0.07079	0.04005	0.00017	0.00008	0.00003	0.	0.	0.00003	0.00043	0.	0.	0.	0.	0.00006	0.00005	0.	0.00001	0.	0.	0.	0.00003	0.00001	0.00001	0.00075	0.00079	0.	0.	0.00001	0.00081	0.00001	0.	0.00219	0.00252	0.00251	0.00047	0.00818	0.02812	0.02808	0.00719	0.00032	0.0019	0.00304	0.3938	0.6828	0.66705	0.66214	0.00052	0.02135	0.01692
AB-4-1-1-3_genotype7	0.	0.	0.	0.	0.	0.	0.	0.	0.	0.	0.	0.	0.	0.	0.	0.	0.	0.	0.	0.	0.	0.	0.	0.	0.	0.	0.	0.	0.	0.	0.	0.	0.	0.	0.	0.	0.	0.	0.	0.	0.	0.	0.	0.	0.	0.	0.	0.	0.
AB-4-1-1-3_genotype8	0.	0.	0.	0.	0.	0.	0.	0.	0.	0.	0.	0.	0.	0.	0.	0.	0.	0.	0.	0.	0.	0.	0.	0.	0.	0.	0.	0.	0.	0.	0.	0.	0.	0.	0.	0.	0.	0.	0.	0.	0.	0.	0.	0.	0.	0.	0.	0.	0.
AB-4-1-1-3_genotype9	0.	0.	0.	0.	0.	0.	0.	0.	0.	0.	0.	0.	0.	0.	0.	0.	0.	0.	0.	0.	0.	0.	0.	0.	0.	0.	0.	0.	0.	0.	0.	0.	0.	0.	0.	0.	0.	0.	0.	0.	0.	0.	0.	0.	0.	0.	0.	0.	0.
AB-4-1-1-3_genotype10	0.	0.	0.	0.	0.	0.	0.	0.	0.	0.	0.	0.	0.	0.	0.	0.	0.	0.	0.	0.	0.	0.	0.	0.	0.	0.	0.	0.	0.	0.	0.	0.	0.	0.	0.	0.	0.	0.	0.	0.	0.	0.	0.	0.	0.	0.	0.	0.	0.
AB-4-1-1-3_genotype11	0.	0.	0.	0.	0.	0.	0.	0.	0.	0.	0.	0.	0.	0.	0.	0.	0.	0.	0.	0.	0.	0.	0.	0.	0.	0.	0.	0.	0.	0.	0.	0.	0.	0.	0.	0.	0.	0.	0.	0.	0.	0.	0.	0.	0.	0.	0.	0.	0.
AB-4-1-1-3_genotype12	0.	0.	0.	0.	0.	0.	0.	0.	0.	0.	0.	0.	0.	0.	0.	0.	0.	0.	0.	0.	0.	0.	0.	0.	0.	0.	0.	0.	0.	0.	0.	0.	0.	0.	0.	0.	0.	0.	0.	0.	0.	0.	0.	0.	0.	0.	0.	0.	0.
AB-4-1-1-3_genotype13	0.	0.	0.	0.	0.	0.	0.	0.	0.	0.	0.	0.	0.	0.	0.	0.	0.	0.	0.	0.	0.	0.	0.	0.	0.	0.	0.	0.	0.	0.	0.	0.	0.	0.	0.	0.	0.	0.	0.	0.	0.	0.	0.	0.	0.	0.	0.	0.	0.
AB-4-1-1-3_genotype14	0.	0.	0.	0.	0.	0.	0.	0.	0.	0.	0.	0.	0.	0.	0.	0.	0.	0.	0.	0.	0.	0.	0.	0.	0.	0.	0.	0.	0.	0.	0.	0.	0.	0.	0.	0.	0.	0.	0.	0.	0.	0.	0.	0.	0.	0.	0.	0.	0.
AB-4-1-1-3_genotype15	0.	0.	0.	0.	0.	0.	0.	0.	0.	0.	0.	0.	0.	0.	0.	0.	0.	0.	0.	0.	0.	0.	0.	0.	0.	0.	0.	0.	0.	0.	0.	0.	0.	0.	0.	0.	0.	0.	0.	0.	0.	0.	0.	0.	0.	0.	0.	0.	0.
AB-4-2-1-1_genotype1	0.88012	0.95823	0.99976	0.99982	0.99994	0.99986	0.99997	0.99997	0.99953	0.99999	0.99998	1.	1.	0.99987	0.99989	1.	0.99999	0.99999	1.	0.99999	0.99997	0.99999	0.99999	0.99919	0.99915	0.99982	0.99991	0.9994	0.99993	0.99972	0.99932	0.99994	0.99955	0.99993	0.99841	0.99996	0.99993	0.99853	0.99348	0.99496	0.80904	0.00835	0.01161	0.00042	0.0142	0.00239	0.99903	0.97743	0.97849
AB-4-2-1-1_genotype2	0.00158	0.00002	0.	0.	0.	0.00002	0.	0.	0.	0.	0.	0.	0.	0.	0.	0.	0.	0.	0.	0.	0.	0.	0.	0.	0.	0.00002	0.	0.00004	0.	0.	0.	0.	0.00002	0.	0.00013	0.	0.	0.00005	0.00009	0.	0.	0.	0.	0.	0.00013	0.00002	0.00002	0.00002	0.00026999999999999995
AB-4-2-1-1_genotype3	0.04501	0.0002	0.00005	0.00008	0.00003	0.00012	0.00003	0.	0.	0.00001	0.00002	0.	0.	0.00006	0.00005	0.	0.	0.	0.	0.	0.	0.	0.	0.	0.	0.00016	0.00008	0.00055	0.	0.	0.	0.00003	0.00021	0.00003	0.00145	0.00003	0.00003	0.00055	0.00104	0.00004	0.00005	0.02067	0.00405	0.02124	0.03716	0.08622	0.00039	0.00011	0.00342
AB-4-2-1-1_genotype4	0.0021799999999999996	0.0015	0.00002	0.	0.	0.	0.	0.	0.00004	0.	0.	0.	0.	0.	0.	0.	0.	0.	0.	0.	0.	0.	0.	0.00006	0.00007000000000000001	0.	0.	0.	0.	0.00002	0.00006	0.	0.00002	0.	0.	0.	0.	0.00006	0.00021	0.00013	0.00279	0.00014	0.00084	0.00004	0.0018700000000000001	0.00009	0.00002	0.0010999999999999998	0.0009
AB-4-2-1-1_genotype5	0.00032	0.	0.	0.	0.	0.	0.	0.	0.	0.	0.	0.	0.	0.	0.	0.	0.	0.	0.	0.	0.	0.	0.	0.	0.	0.	0.	0.	0.	0.	0.	0.	0.	0.	0.	0.	0.	0.	0.	0.	0.	0.0006	0.00004	0.00117	0.00213	0.00346	0.	0.	0.00002
AB-4-2-1-1_genotype6	0.07079	0.04005	0.00017	0.00008	0.00003	0.	0.	0.00003	0.00043	0.	0.	0.	0.	0.00006	0.00005	0.	0.00001	0.	0.	0.	0.00003	0.00001	0.00001	0.00075	0.00079	0.	0.	0.	0.00006	0.00026	0.00062	0.00003	0.0002	0.00003	0.00001	0.	0.00004	0.00081	0.00518	0.00487	0.18812	0.97023	0.98344	0.97714	0.94451	0.90781	0.00052	0.02135	0.01692
AB-4-2-1-1_genotype7	0.	0.	0.	0.	0.	0.	0.	0.	0.	0.	0.	0.	0.	0.	0.	0.	0.	0.	0.	0.	0.	0.	0.	0.	0.	0.	0.	0.	0.	0.	0.	0.	0.	0.	0.	0.	0.	0.	0.	0.	0.	0.	0.	0.	0.	0.	0.	0.	0.
AB-4-2-1-1_genotype8	0.	0.	0.	0.	0.	0.	0.	0.	0.	0.	0.	0.	0.	0.	0.	0.	0.	0.	0.	0.	0.	0.	0.	0.	0.	0.	0.	0.	0.	0.	0.	0.	0.	0.	0.	0.	0.	0.	0.	0.	0.	0.	0.	0.	0.	0.	0.	0.	0.
AB-4-2-1-1_genotype9	0.	0.	0.	0.	0.	0.	0.	0.	0.	0.	0.	0.	0.	0.	0.	0.	0.	0.	0.	0.	0.	0.	0.	0.	0.	0.	0.	0.	0.	0.	0.	0.	0.	0.	0.	0.	0.	0.	0.	0.	0.	0.	0.	0.	0.	0.	0.	0.	0.
AB-4-2-1-1_genotype10	0.	0.	0.	0.	0.	0.	0.	0.	0.	0.	0.	0.	0.	0.	0.	0.	0.	0.	0.	0.	0.	0.	0.	0.	0.	0.	0.	0.	0.	0.	0.	0.	0.	0.	0.	0.	0.	0.	0.	0.	0.	0.	0.	0.	0.	0.	0.	0.	0.
AB-4-2-1-1_genotype11	0.	0.	0.	0.	0.	0.	0.	0.	0.	0.	0.	0.	0.	0.	0.	0.	0.	0.	0.	0.	0.	0.	0.	0.	0.	0.	0.	0.	0.	0.	0.	0.	0.	0.	0.	0.	0.	0.	0.	0.	0.	0.	0.	0.	0.	0.	0.	0.	0.
AB-4-2-1-1_genotype12	0.	0.	0.	0.	0.	0.	0.	0.	0.	0.	0.	0.	0.	0.	0.	0.	0.	0.	0.	0.	0.	0.	0.	0.	0.	0.	0.	0.	0.	0.	0.	0.	0.	0.	0.	0.	0.	0.	0.	0.	0.	0.	0.	0.	0.	0.	0.	0.	0.
AB-4-2-1-1_genotype13	0.	0.	0.	0.	0.	0.	0.	0.	0.	0.	0.	0.	0.	0.	0.	0.	0.	0.	0.	0.	0.	0.	0.	0.	0.	0.	0.	0.	0.	0.	0.	0.	0.	0.	0.	0.	0.	0.	0.	0.	0.	0.	0.	0.	0.	0.	0.	0.	0.
AB-4-2-1-1_genotype14	0.	0.	0.	0.	0.	0.	0.	0.	0.	0.	0.	0.	0.	0.	0.	0.	0.	0.	0.	0.	0.	0.	0.	0.	0.	0.	0.	0.	0.	0.	0.	0.	0.	0.	0.	0.	0.	0.	0.	0.	0.	0.	0.	0.	0.	0.	0.	0.	0.
AB-4-2-1-1_genotype15	0.	0.	0.	0.	0.	0.	0.	0.	0.	0.	0.	0.	0.	0.	0.	0.	0.	0.	0.	0.	0.	0.	0.	0.	0.	0.	0.	0.	0.	0.	0.	0.	0.	0.	0.	0.	0.	0.	0.	0.	0.	0.	0.	0.	0.	0.	0.	0.	0.
AB-4-2-1-2_genotype1	0.27694	0.00394	0.00837	0.98957	0.99669	0.99978	0.99995	0.99997	0.99953	0.99999	0.99998	1.	1.	0.99987	0.99989	1.	0.99999	0.99999	1.	0.99999	0.99997	0.99999	0.99999	0.99919	0.99915	0.99982	0.99991	0.9994	0.99993	0.99972	0.99932	0.99994	0.99955	0.99993	0.99841	0.99996	0.99994	0.99882	0.99778	0.99995	0.99881	0.99995	0.99825	0.99991	0.98908	0.99936	0.00567	0.07813	0.05858
AB-4-2-1-2_genotype2	0.00724	0.0001	0.00013	0.00017	0.00008	0.00002	0.	0.	0.	0.	0.	0.	0.	0.	0.	0.	0.	0.	0.	0.	0.	0.	0.	0.	0.	0.00002	0.	0.00004	0.	0.	0.	0.	0.00002	0.	0.00013	0.	0.	0.00005	0.00009	0.	0.	0.	0.	0.	0.00038	0.00002	0.00004	0.	0.00002
AB-4-2-1-2_genotype3	0.67097	0.99089	0.94174	0.00943	0.00298	0.00021	0.00005	0.	0.	0.00001	0.00002	0.	0.	0.00006	0.00005	0.	0.	0.	0.	0.	0.	0.	0.	0.	0.	0.00016	0.00008	0.00055	0.	0.	0.	0.00003	0.00021	0.00003	0.00145	0.00003	0.00002	0.00054	0.00101	0.00001	0.00001	0.00002	0.00001	0.00002	0.00506	0.0003	0.12885	0.00024	0.00136
AB-4-2-1-2_genotype4	0.0006900000000000001	0.	0.00002	0.00002	0.00001	0.	0.	0.	0.00004	0.	0.	0.	0.	0.	0.	0.	0.	0.	0.	0.	0.	0.	0.	0.00006	0.00007000000000000001	0.	0.	0.	0.	0.00002	0.00006	0.	0.00002	0.	0.	0.	0.	0.00005	0.00009	0.	0.00011	0.	0.00015000000000000001	0.	0.00038	0.00002	0.00014	0.00543	0.00451
AB-4-2-1-2_genotype5	0.00213	0.00006	0.00123	0.	0.	0.	0.	0.	0.	0.	0.	0.	0.	0.	0.	0.	0.	0.	0.	0.	0.	0.	0.	0.	0.	0.	0.	0.	0.	0.	0.	0.	0.	0.	0.	0.	0.	0.	0.	0.	0.	0.	0.	0.	0.	0.	0.00379	0.00002	0.00041
AB-4-2-1-2_genotype6	0.04203	0.005	0.04851	0.0008	0.00025	0.	0.	0.00003	0.00043	0.	0.	0.	0.	0.00006	0.00005	0.	0.00001	0.	0.	0.	0.00003	0.00001	0.00001	0.00075	0.00079	0.	0.	0.	0.00006	0.00026	0.00062	0.00003	0.0002	0.00003	0.00001	0.	0.00002	0.00054	0.00103	0.00004	0.00108	0.00003	0.00159	0.00006	0.00508	0.0003	0.86151	0.91616	0.93512
AB-4-2-1-2_genotype7	0.	0.	0.	0.	0.	0.	0.	0.	0.	0.	0.	0.	0.	0.	0.	0.	0.	0.	0.	0.	0.	0.	0.	0.	0.	0.	0.	0.	0.	0.	0.	0.	0.	0.	0.	0.	0.	0.	0.	0.	0.	0.	0.	0.	0.	0.	0.	0.	0.
AB-4-2-1-2_genotype8	0.	0.	0.	0.	0.	0.	0.	0.	0.	0.	0.	0.	0.	0.	0.	0.	0.	0.	0.	0.	0.	0.	0.	0.	0.	0.	0.	0.	0.	0.	0.	0.	0.	0.	0.	0.	0.	0.	0.	0.	0.	0.	0.	0.	0.	0.	0.	0.	0.
AB-4-2-1-2_genotype9	0.	0.	0.	0.	0.	0.	0.	0.	0.	0.	0.	0.	0.	0.	0.	0.	0.	0.	0.	0.	0.	0.	0.	0.	0.	0.	0.	0.	0.	0.	0.	0.	0.	0.	0.	0.	0.	0.	0.	0.	0.	0.	0.	0.	0.	0.	0.	0.	0.
AB-4-2-1-2_genotype10	0.	0.	0.	0.	0.	0.	0.	0.	0.	0.	0.	0.	0.	0.	0.	0.	0.	0.	0.	0.	0.	0.	0.	0.	0.	0.	0.	0.	0.	0.	0.	0.	0.	0.	0.	0.	0.	0.	0.	0.	0.	0.	0.	0.	0.	0.	0.	0.	0.
AB-4-2-1-2_genotype11	0.	0.	0.	0.	0.	0.	0.	0.	0.	0.	0.	0.	0.	0.	0.	0.	0.	0.	0.	0.	0.	0.	0.	0.	0.	0.	0.	0.	0.	0.	0.	0.	0.	0.	0.	0.	0.	0.	0.	0.	0.	0.	0.	0.	0.	0.	0.	0.	0.
AB-4-2-1-2_genotype12	0.	0.	0.	0.	0.	0.	0.	0.	0.	0.	0.	0.	0.	0.	0.	0.	0.	0.	0.	0.	0.	0.	0.	0.	0.	0.	0.	0.	0.	0.	0.	0.	0.	0.	0.	0.	0.	0.	0.	0.	0.	0.	0.	0.	0.	0.	0.	0.	0.
AB-4-2-1-2_genotype13	0.	0.	0.	0.	0.	0.	0.	0.	0.	0.	0.	0.	0.	0.	0.	0.	0.	0.	0.	0.	0.	0.	0.	0.	0.	0.	0.	0.	0.	0.	0.	0.	0.	0.	0.	0.	0.	0.	0.	0.	0.	0.	0.	0.	0.	0.	0.	0.	0.
AB-4-2-1-2_genotype14	0.	0.	0.	0.	0.	0.	0.	0.	0.	0.	0.	0.	0.	0.	0.	0.	0.	0.	0.	0.	0.	0.	0.	0.	0.	0.	0.	0.	0.	0.	0.	0.	0.	0.	0.	0.	0.	0.	0.	0.	0.	0.	0.	0.	0.	0.	0.	0.	0.
AB-4-2-1-2_genotype15	0.	0.	0.	0.	0.	0.	0.	0.	0.	0.	0.	0.	0.	0.	0.	0.	0.	0.	0.	0.	0.	0.	0.	0.	0.	0.	0.	0.	0.	0.	0.	0.	0.	0.	0.	0.	0.	0.	0.	0.	0.	0.	0.	0.	0.	0.	0.	0.	0.
AB-4-2-1-3_genotype1	0.88012	0.95823	0.99976	0.99982	0.99994	0.99986	0.99997	0.99997	0.99953	0.99999	0.99998	1.	1.	0.99987	0.99989	1.	0.99999	0.99999	1.	0.99999	0.99997	0.99999	0.99999	0.99919	0.99915	0.99982	0.99991	0.9994	0.99993	0.99972	0.99932	0.99994	0.99955	0.99993	0.99841	0.99996	0.99993	0.99853	0.99348	0.99496	0.80904	0.00835	0.01161	0.00042	0.0142	0.00239	0.00567	0.07813	0.05858
AB-4-2-1-3_genotype2	0.00158	0.00002	0.	0.	0.	0.00002	0.	0.	0.	0.	0.	0.	0.	0.	0.	0.	0.	0.	0.	0.	0.	0.	0.	0.	0.	0.00002	0.	0.00004	0.	0.	0.	0.	0.00002	0.	0.00013	0.	0.	0.00005	0.00009	0.	0.	0.	0.	0.	0.00013	0.00002	0.00004	0.	0.00002
AB-4-2-1-3_genotype3	0.04501	0.0002	0.00005	0.00008	0.00003	0.00012	0.00003	0.	0.	0.00001	0.00002	0.	0.	0.00006	0.00005	0.	0.	0.	0.	0.	0.	0.	0.	0.	0.	0.00016	0.00008	0.00055	0.	0.	0.	0.00003	0.00021	0.00003	0.00145	0.00003	0.00003	0.00055	0.00104	0.00004	0.00005	0.02067	0.00405	0.02124	0.03716	0.08622	0.12885	0.00024	0.00136
AB-4-2-1-3_genotype4	0.0021799999999999996	0.0015	0.00002	0.	0.	0.	0.	0.	0.00004	0.	0.	0.	0.	0.	0.	0.	0.	0.	0.	0.	0.	0.	0.	0.00006	0.00007000000000000001	0.	0.	0.	0.	0.00002	0.00006	0.	0.00002	0.	0.	0.	0.	0.00006	0.00021	0.00013	0.00279	0.00014	0.00084	0.00004	0.0018700000000000001	0.00009	0.00014	0.00543	0.00451
AB-4-2-1-3_genotype5	0.00032	0.	0.	0.	0.	0.	0.	0.	0.	0.	0.	0.	0.	0.	0.	0.	0.	0.	0.	0.	0.	0.	0.	0.	0.	0.	0.	0.	0.	0.	0.	0.	0.	0.	0.	0.	0.	0.	0.	0.	0.	0.0006	0.00004	0.00117	0.00213	0.00346	0.00379	0.00002	0.00041
AB-4-2-1-3_genotype6	0.07079	0.04005	0.00017	0.00008	0.00003	0.	0.	0.00003	0.00043	0.	0.	0.	0.	0.00006	0.00005	0.	0.00001	0.	0.	0.	0.00003	0.00001	0.00001	0.00075	0.00079	0.	0.	0.	0.00006	0.00026	0.00062	0.00003	0.0002	0.00003	0.00001	0.	0.00004	0.00081	0.00518	0.00487	0.18812	0.97023	0.98344	0.97714	0.94451	0.90781	0.86151	0.91616	0.93512
AB-4-2-1-3_genotype7	0.	0.	0.	0.	0.	0.	0.	0.	0.	0.	0.	0.	0.	0.	0.	0.	0.	0.	0.	0.	0.	0.	0.	0.	0.	0.	0.	0.	0.	0.	0.	0.	0.	0.	0.	0.	0.	0.	0.	0.	0.	0.	0.	0.	0.	0.	0.	0.	0.
AB-4-2-1-3_genotype8	0.	0.	0.	0.	0.	0.	0.	0.	0.	0.	0.	0.	0.	0.	0.	0.	0.	0.	0.	0.	0.	0.	0.	0.	0.	0.	0.	0.	0.	0.	0.	0.	0.	0.	0.	0.	0.	0.	0.	0.	0.	0.	0.	0.	0.	0.	0.	0.	0.
AB-4-2-1-3_genotype9	0.	0.	0.	0.	0.	0.	0.	0.	0.	0.	0.	0.	0.	0.	0.	0.	0.	0.	0.	0.	0.	0.	0.	0.	0.	0.	0.	0.	0.	0.	0.	0.	0.	0.	0.	0.	0.	0.	0.	0.	0.	0.	0.	0.	0.	0.	0.	0.	0.
AB-4-2-1-3_genotype10	0.	0.	0.	0.	0.	0.	0.	0.	0.	0.	0.	0.	0.	0.	0.	0.	0.	0.	0.	0.	0.	0.	0.	0.	0.	0.	0.	0.	0.	0.	0.	0.	0.	0.	0.	0.	0.	0.	0.	0.	0.	0.	0.	0.	0.	0.	0.	0.	0.
AB-4-2-1-3_genotype11	0.	0.	0.	0.	0.	0.	0.	0.	0.	0.	0.	0.	0.	0.	0.	0.	0.	0.	0.	0.	0.	0.	0.	0.	0.	0.	0.	0.	0.	0.	0.	0.	0.	0.	0.	0.	0.	0.	0.	0.	0.	0.	0.	0.	0.	0.	0.	0.	0.
AB-4-2-1-3_genotype12	0.	0.	0.	0.	0.	0.	0.	0.	0.	0.	0.	0.	0.	0.	0.	0.	0.	0.	0.	0.	0.	0.	0.	0.	0.	0.	0.	0.	0.	0.	0.	0.	0.	0.	0.	0.	0.	0.	0.	0.	0.	0.	0.	0.	0.	0.	0.	0.	0.
AB-4-2-1-3_genotype13	0.	0.	0.	0.	0.	0.	0.	0.	0.	0.	0.	0.	0.	0.	0.	0.	0.	0.	0.	0.	0.	0.	0.	0.	0.	0.	0.	0.	0.	0.	0.	0.	0.	0.	0.	0.	0.	0.	0.	0.	0.	0.	0.	0.	0.	0.	0.	0.	0.
AB-4-2-1-3_genotype14	0.	0.	0.	0.	0.	0.	0.	0.	0.	0.	0.	0.	0.	0.	0.	0.	0.	0.	0.	0.	0.	0.	0.	0.	0.	0.	0.	0.	0.	0.	0.	0.	0.	0.	0.	0.	0.	0.	0.	0.	0.	0.	0.	0.	0.	0.	0.	0.	0.
AB-4-2-1-3_genotype15	0.	0.	0.	0.	0.	0.	0.	0.	0.	0.	0.	0.	0.	0.	0.	0.	0.	0.	0.	0.	0.	0.	0.	0.	0.	0.	0.	0.	0.	0.	0.	0.	0.	0.	0.	0.	0.	0.	0.	0.	0.	0.	0.	0.	0.	0.	0.	0.	0.
AB-4-2-1-4_genotype1	0.86459	0.93349	0.95663	0.99938	0.9998	0.99986	0.99997	0.99997	0.99953	0.99999	0.99998	1.	1.	0.99987	0.99989	1.	0.99999	0.99999	1.	0.99999	0.99997	0.99999	0.99999	0.99919	0.99915	0.99982	0.99991	0.9994	0.99993	0.99972	0.99932	0.99994	0.99955	0.99993	0.99841	0.99996	0.99994	0.99882	0.99778	0.99995	0.99881	0.99994	0.9977	0.99853	0.74571	0.0408	0.99903	0.97743	0.97849
AB-4-2-1-4_genotype2	0.00156	0.00002	0.00057	0.00002	0.	0.00002	0.	0.	0.	0.	0.	0.	0.	0.	0.	0.	0.	0.	0.	0.	0.	0.	0.	0.	0.	0.00002	0.	0.00004	0.	0.	0.	0.	0.00002	0.	0.00013	0.	0.	0.00005	0.00009	0.	0.	0.	0.	0.00002	0.00273	0.00018	0.00002	0.00002	0.00026999999999999995
AB-4-2-1-4_genotype3	0.04492	0.00032	0.00904	0.00018	0.00006	0.00012	0.00003	0.	0.	0.00001	0.00002	0.	0.	0.00006	0.00005	0.	0.	0.	0.	0.	0.	0.	0.	0.	0.	0.00016	0.00008	0.00055	0.	0.	0.	0.00003	0.00021	0.00003	0.00145	0.00003	0.00002	0.00054	0.00101	0.00001	0.00001	0.00002	0.00001	0.00042	0.12399	0.47784	0.00039	0.00011	0.00342
AB-4-2-1-4_genotype4	0.00246	0.0020800000000000003	0.0012699999999999999	0.00002	0.00001	0.	0.	0.	0.00004	0.	0.	0.	0.	0.	0.	0.	0.	0.	0.	0.	0.	0.	0.	0.00006	0.00007000000000000001	0.	0.	0.	0.	0.00002	0.00006	0.	0.00002	0.	0.	0.	0.	0.00005	0.00009	0.	0.00011	0.	0.00017	0.00004	0.0027400000000000002	0.00018	0.00002	0.0010999999999999998	0.0009
AB-4-2-1-4_genotype5	0.00038	0.	0.00006	0.	0.	0.	0.	0.	0.	0.	0.	0.	0.	0.	0.	0.	0.	0.	0.	0.	0.	0.	0.	0.	0.	0.	0.	0.	0.	0.	0.	0.	0.	0.	0.	0.	0.	0.	0.	0.	0.	0.	0.	0.	0.00032	0.00268	0.	0.	0.00002
AB-4-2-1-4_genotype6	0.08609	0.06408	0.03243	0.0004	0.00013	0.	0.	0.00003	0.00043	0.	0.	0.	0.	0.00006	0.00005	0.	0.00001	0.	0.	0.	0.00003	0.00001	0.00001	0.00075	0.00079	0.	0.	0.	0.00006	0.00026	0.00062	0.00003	0.0002	0.00003	0.00001	0.	0.00002	0.00054	0.00103	0.00004	0.00108	0.00003	0.00212	0.00097	0.12452	0.47833	0.00052	0.02135	0.01692
AB-4-2-1-4_genotype7	0.	0.	0.	0.	0.	0.	0.	0.	0.	0.	0.	0.	0.	0.	0.	0.	0.	0.	0.	0.	0.	0.	0.	0.	0.	0.	0.	0.	0.	0.	0.	0.	0.	0.	0.	0.	0.	0.	0.	0.	0.	0.	0.	0.	0.	0.	0.	0.	0.
AB-4-2-1-4_genotype8	0.	0.	0.	0.	0.	0.	0.	0.	0.	0.	0.	0.	0.	0.	0.	0.	0.	0.	0.	0.	0.	0.	0.	0.	0.	0.	0.	0.	0.	0.	0.	0.	0.	0.	0.	0.	0.	0.	0.	0.	0.	0.	0.	0.	0.	0.	0.	0.	0.
AB-4-2-1-4_genotype9	0.	0.	0.	0.	0.	0.	0.	0.	0.	0.	0.	0.	0.	0.	0.	0.	0.	0.	0.	0.	0.	0.	0.	0.	0.	0.	0.	0.	0.	0.	0.	0.	0.	0.	0.	0.	0.	0.	0.	0.	0.	0.	0.	0.	0.	0.	0.	0.	0.
AB-4-2-1-4_genotype10	0.	0.	0.	0.	0.	0.	0.	0.	0.	0.	0.	0.	0.	0.	0.	0.	0.	0.	0.	0.	0.	0.	0.	0.	0.	0.	0.	0.	0.	0.	0.	0.	0.	0.	0.	0.	0.	0.	0.	0.	0.	0.	0.	0.	0.	0.	0.	0.	0.
AB-4-2-1-4_genotype11	0.	0.	0.	0.	0.	0.	0.	0.	0.	0.	0.	0.	0.	0.	0.	0.	0.	0.	0.	0.	0.	0.	0.	0.	0.	0.	0.	0.	0.	0.	0.	0.	0.	0.	0.	0.	0.	0.	0.	0.	0.	0.	0.	0.	0.	0.	0.	0.	0.
AB-4-2-1-4_genotype12	0.	0.	0.	0.	0.	0.	0.	0.	0.	0.	0.	0.	0.	0.	0.	0.	0.	0.	0.	0.	0.	0.	0.	0.	0.	0.	0.	0.	0.	0.	0.	0.	0.	0.	0.	0.	0.	0.	0.	0.	0.	0.	0.	0.	0.	0.	0.	0.	0.
AB-4-2-1-4_genotype13	0.	0.	0.	0.	0.	0.	0.	0.	0.	0.	0.	0.	0.	0.	0.	0.	0.	0.	0.	0.	0.	0.	0.	0.	0.	0.	0.	0.	0.	0.	0.	0.	0.	0.	0.	0.	0.	0.	0.	0.	0.	0.	0.	0.	0.	0.	0.	0.	0.
AB-4-2-1-4_genotype14	0.	0.	0.	0.	0.	0.	0.	0.	0.	0.	0.	0.	0.	0.	0.	0.	0.	0.	0.	0.	0.	0.	0.	0.	0.	0.	0.	0.	0.	0.	0.	0.	0.	0.	0.	0.	0.	0.	0.	0.	0.	0.	0.	0.	0.	0.	0.	0.	0.
AB-4-2-1-4_genotype15	0.	0.	0.	0.	0.	0.	0.	0.	0.	0.	0.	0.	0.	0.	0.	0.	0.	0.	0.	0.	0.	0.	0.	0.	0.	0.	0.	0.	0.	0.	0.	0.	0.	0.	0.	0.	0.	0.	0.	0.	0.	0.	0.	0.	0.	0.	0.	0.	0.
AB-4-3-1-1_genotype1	0.88012	0.95823	0.99976	0.99982	0.99994	0.99986	0.99997	0.99997	0.99953	0.99999	0.99998	1.	1.	0.99987	0.99989	1.	0.99999	0.99999	0.99994	0.9994	0.99329	0.00611	0.00587	0.00001	0.	0.00025	0.00015	0.00081	0.	0.	0.	0.00009	0.00407	0.00384	0.86085	0.99781	0.99993	0.99881	0.99778	0.99995	0.99881	0.99995	0.99825	0.99991	0.98908	0.99936	0.99541	0.43727	0.30827
AB-4-3-1-1_genotype2	0.00158	0.00002	0.	0.	0.	0.00002	0.	0.	0.	0.	0.	0.	0.	0.	0.	0.	0.	0.	0.	0.	0.00002	0.00002	0.00002	0.	0.	0.00008	0.00004	0.00021	0.	0.	0.	0.00002	0.00017	0.00009	0.002	0.00006	0.	0.00005	0.00009	0.	0.	0.	0.	0.	0.00038	0.00002	0.00002	0.	0.00012
AB-4-3-1-1_genotype3	0.04501	0.0002	0.00005	0.00008	0.00003	0.00012	0.00003	0.	0.	0.00001	0.00002	0.	0.	0.00006	0.00005	0.	0.	0.00001	0.00003	0.00033	0.0037	0.99009	0.99033	0.99999	0.99999	0.99967	0.9998	0.99898	0.9999	1.	0.99998	0.972	0.94811	0.94755	0.13709	0.00211	0.00004	0.00055	0.00101	0.00001	0.00001	0.00002	0.00001	0.00002	0.00506	0.0003	0.00058	0.00015	0.00458
AB-4-3-1-1_genotype4	0.0021799999999999996	0.0015	0.00002	0.	0.	0.	0.	0.	0.00004	0.	0.	0.	0.	0.	0.	0.	0.	0.	0.	0.	0.00001	0.	0.	0.	0.	0.	0.	0.	0.	0.	0.	0.	0.00002	0.	0.	0.	0.	0.00005	0.00009	0.	0.00011	0.	0.00015000000000000001	0.	0.00038	0.00002	0.00012	0.00803	0.00719
AB-4-3-1-1_genotype5	0.00032	0.	0.	0.	0.	0.	0.	0.	0.	0.	0.	0.	0.	0.	0.	0.	0.	0.	0.	0.	0.	0.00002	0.00002	0.	0.	0.	0.	0.	0.00004	0.	0.	0.00146	0.00141	0.0014	0.	0.	0.	0.	0.	0.	0.	0.	0.	0.	0.	0.	0.	0.00002	0.00037
AB-4-3-1-1_genotype6	0.07079	0.04005	0.00017	0.00008	0.00003	0.	0.	0.00003	0.00043	0.	0.	0.	0.	0.00006	0.00005	0.	0.00001	0.	0.00002	0.00026	0.00298	0.00376	0.00376	0.	0.	0.	0.	0.	0.00006	0.	0.00001	0.02643	0.04623	0.04712	0.00006	0.00002	0.00003	0.00054	0.00103	0.00004	0.00108	0.00003	0.00159	0.00006	0.00508	0.0003	0.00386	0.55453	0.67948
AB-4-3-1-1_genotype7	0.	0.	0.	0.	0.	0.	0.	0.	0.	0.	0.	0.	0.	0.	0.	0.	0.	0.	0.	0.	0.	0.	0.	0.	0.	0.	0.	0.	0.	0.	0.	0.	0.	0.	0.	0.	0.	0.	0.	0.	0.	0.	0.	0.	0.	0.	0.	0.	0.
AB-4-3-1-1_genotype8	0.	0.	0.	0.	0.	0.	0.	0.	0.	0.	0.	0.	0.	0.	0.	0.	0.	0.	0.	0.	0.	0.	0.	0.	0.	0.	0.	0.	0.	0.	0.	0.	0.	0.	0.	0.	0.	0.	0.	0.	0.	0.	0.	0.	0.	0.	0.	0.	0.
AB-4-3-1-1_genotype9	0.	0.	0.	0.	0.	0.	0.	0.	0.	0.	0.	0.	0.	0.	0.	0.	0.	0.	0.	0.	0.	0.	0.	0.	0.	0.	0.	0.	0.	0.	0.	0.	0.	0.	0.	0.	0.	0.	0.	0.	0.	0.	0.	0.	0.	0.	0.	0.	0.
AB-4-3-1-1_genotype10	0.	0.	0.	0.	0.	0.	0.	0.	0.	0.	0.	0.	0.	0.	0.	0.	0.	0.	0.	0.	0.	0.	0.	0.	0.	0.	0.	0.	0.	0.	0.	0.	0.	0.	0.	0.	0.	0.	0.	0.	0.	0.	0.	0.	0.	0.	0.	0.	0.
AB-4-3-1-1_genotype11	0.	0.	0.	0.	0.	0.	0.	0.	0.	0.	0.	0.	0.	0.	0.	0.	0.	0.	0.	0.	0.	0.	0.	0.	0.	0.	0.	0.	0.	0.	0.	0.	0.	0.	0.	0.	0.	0.	0.	0.	0.	0.	0.	0.	0.	0.	0.	0.	0.
AB-4-3-1-1_genotype12	0.	0.	0.	0.	0.	0.	0.	0.	0.	0.	0.	0.	0.	0.	0.	0.	0.	0.	0.	0.	0.	0.	0.	0.	0.	0.	0.	0.	0.	0.	0.	0.	0.	0.	0.	0.	0.	0.	0.	0.	0.	0.	0.	0.	0.	0.	0.	0.	0.
AB-4-3-1-1_genotype13	0.	0.	0.	0.	0.	0.	0.	0.	0.	0.	0.	0.	0.	0.	0.	0.	0.	0.	0.	0.	0.	0.	0.	0.	0.	0.	0.	0.	0.	0.	0.	0.	0.	0.	0.	0.	0.	0.	0.	0.	0.	0.	0.	0.	0.	0.	0.	0.	0.
AB-4-3-1-1_genotype14	0.	0.	0.	0.	0.	0.	0.	0.	0.	0.	0.	0.	0.	0.	0.	0.	0.	0.	0.	0.	0.	0.	0.	0.	0.	0.	0.	0.	0.	0.	0.	0.	0.	0.	0.	0.	0.	0.	0.	0.	0.	0.	0.	0.	0.	0.	0.	0.	0.
AB-4-3-1-1_genotype15	0.	0.	0.	0.	0.	0.	0.	0.	0.	0.	0.	0.	0.	0.	0.	0.	0.	0.	0.	0.	0.	0.	0.	0.	0.	0.	0.	0.	0.	0.	0.	0.	0.	0.	0.	0.	0.	0.	0.	0.	0.	0.	0.	0.	0.	0.	0.	0.	0.
AB-4-3-1-2_genotype1	0.88012	0.95823	0.99976	0.9998	0.99992	0.99692	0.99695	0.00046	0.00002	0.00001	0.00002	0.	0.	0.00006	0.00005	0.	0.	0.	0.	0.	0.	0.	0.	0.	0.	0.00025	0.00015	0.00081	0.	0.	0.	0.00009	0.00407	0.00384	0.86085	0.99781	0.99993	0.99881	0.99778	0.99995	0.99881	0.99995	0.99825	0.99991	0.98908	0.99936	0.00567	0.07813	0.05858
AB-4-3-1-2_genotype2	0.00158	0.00002	0.	0.00001	0.	0.0001	0.0001	0.00002	0.	0.	0.00002	0.	0.	0.000030000000000000004	0.00002	0.	0.	0.	0.	0.	0.	0.	0.	0.	0.	0.00008	0.00004	0.00021	0.	0.	0.	0.00002	0.00017	0.00009	0.002	0.00006	0.	0.00005	0.00009	0.	0.	0.	0.	0.	0.00038	0.00002	0.00004	0.	0.00002
AB-4-3-1-2_genotype3	0.04501	0.0002	0.00005	0.0001	0.00004	0.00297	0.00295	0.99675	0.99986	0.99997	0.99996	0.99979	0.99978	0.99972	0.99974	0.99983	1.	0.99999	0.99999	0.99999	1.	0.99999	0.99999	1.	1.	0.99967	0.9998	0.99898	0.9999	1.	0.99998	0.972	0.94811	0.94755	0.13709	0.00211	0.00004	0.00055	0.00101	0.00001	0.00001	0.00002	0.00001	0.00002	0.00506	0.0003	0.12885	0.00024	0.00136
AB-4-3-1-2_genotype4	0.0021799999999999996	0.0015	0.00002	0.	0.	0.	0.	0.	0.	0.	0.	0.	0.	0.	0.	0.	0.	0.	0.	0.	0.	0.	0.	0.	0.	0.	0.	0.	0.	0.	0.	0.	0.00002	0.	0.	0.	0.	0.00005	0.00009	0.	0.00011	0.	0.00015000000000000001	0.	0.00038	0.00002	0.00014	0.00543	0.00451
AB-4-3-1-2_genotype5	0.00032	0.	0.	0.	0.	0.	0.	0.00014	0.	0.	0.	0.0001	0.00012	0.0001	0.0001	0.00008	0.	0.	0.	0.	0.	0.	0.	0.	0.	0.	0.	0.	0.00004	0.	0.	0.00146	0.00141	0.0014	0.	0.	0.	0.	0.	0.	0.	0.	0.	0.	0.	0.	0.00379	0.00002	0.00041
AB-4-3-1-2_genotype6	0.07079	0.04005	0.00017	0.00008	0.00003	0.	0.	0.00264	0.0001	0.00001	0.	0.0001	0.00011	0.00009	0.00009	0.00008	0.	0.	0.	0.	0.	0.	0.	0.	0.	0.	0.	0.	0.00006	0.	0.00001	0.02643	0.04623	0.04712	0.00006	0.00002	0.00003	0.00054	0.00103	0.00004	0.00108	0.00003	0.00159	0.00006	0.00508	0.0003	0.86151	0.91616	0.93512
AB-4-3-1-2_genotype7	0.	0.	0.	0.	0.	0.	0.	0.	0.	0.	0.	0.	0.	0.	0.	0.	0.	0.	0.	0.	0.	0.	0.	0.	0.	0.	0.	0.	0.	0.	0.	0.	0.	0.	0.	0.	0.	0.	0.	0.	0.	0.	0.	0.	0.	0.	0.	0.	0.
AB-4-3-1-2_genotype8	0.	0.	0.	0.	0.	0.	0.	0.	0.	0.	0.	0.	0.	0.	0.	0.	0.	0.	0.	0.	0.	0.	0.	0.	0.	0.	0.	0.	0.	0.	0.	0.	0.	0.	0.	0.	0.	0.	0.	0.	0.	0.	0.	0.	0.	0.	0.	0.	0.
AB-4-3-1-2_genotype9	0.	0.	0.	0.	0.	0.	0.	0.	0.	0.	0.	0.	0.	0.	0.	0.	0.	0.	0.	0.	0.	0.	0.	0.	0.	0.	0.	0.	0.	0.	0.	0.	0.	0.	0.	0.	0.	0.	0.	0.	0.	0.	0.	0.	0.	0.	0.	0.	0.
AB-4-3-1-2_genotype10	0.	0.	0.	0.	0.	0.	0.	0.	0.	0.	0.	0.	0.	0.	0.	0.	0.	0.	0.	0.	0.	0.	0.	0.	0.	0.	0.	0.	0.	0.	0.	0.	0.	0.	0.	0.	0.	0.	0.	0.	0.	0.	0.	0.	0.	0.	0.	0.	0.
AB-4-3-1-2_genotype11	0.	0.	0.	0.	0.	0.	0.	0.	0.	0.	0.	0.	0.	0.	0.	0.	0.	0.	0.	0.	0.	0.	0.	0.	0.	0.	0.	0.	0.	0.	0.	0.	0.	0.	0.	0.	0.	0.	0.	0.	0.	0.	0.	0.	0.	0.	0.	0.	0.
AB-4-3-1-2_genotype12	0.	0.	0.	0.	0.	0.	0.	0.	0.	0.	0.	0.	0.	0.	0.	0.	0.	0.	0.	0.	0.	0.	0.	0.	0.	0.	0.	0.	0.	0.	0.	0.	0.	0.	0.	0.	0.	0.	0.	0.	0.	0.	0.	0.	0.	0.	0.	0.	0.
AB-4-3-1-2_genotype13	0.	0.	0.	0.	0.	0.	0.	0.	0.	0.	0.	0.	0.	0.	0.	0.	0.	0.	0.	0.	0.	0.	0.	0.	0.	0.	0.	0.	0.	0.	0.	0.	0.	0.	0.	0.	0.	0.	0.	0.	0.	0.	0.	0.	0.	0.	0.	0.	0.
AB-4-3-1-2_genotype14	0.	0.	0.	0.	0.	0.	0.	0.	0.	0.	0.	0.	0.	0.	0.	0.	0.	0.	0.	0.	0.	0.	0.	0.	0.	0.	0.	0.	0.	0.	0.	0.	0.	0.	0.	0.	0.	0.	0.	0.	0.	0.	0.	0.	0.	0.	0.	0.	0.
AB-4-3-1-2_genotype15	0.	0.	0.	0.	0.	0.	0.	0.	0.	0.	0.	0.	0.	0.	0.	0.	0.	0.	0.	0.	0.	0.	0.	0.	0.	0.	0.	0.	0.	0.	0.	0.	0.	0.	0.	0.	0.	0.	0.	0.	0.	0.	0.	0.	0.	0.	0.	0.	0.
AB-4-3-1-3_genotype1	0.88012	0.95823	0.99976	0.99982	0.99994	0.99986	0.99997	0.99997	0.99953	0.99999	0.99998	1.	1.	0.99987	0.99989	1.	0.99999	0.99999	1.	0.99999	0.99997	0.99998	0.99998	0.99767	0.99754	0.01452	0.00865	0.00916	0.	0.	0.	0.00009	0.00407	0.00384	0.86085	0.99781	0.99993	0.99881	0.99778	0.99995	0.99881	0.99995	0.99825	0.99991	0.98908	0.99936	0.00567	0.07813	0.05858
AB-4-3-1-3_genotype2	0.00158	0.00002	0.	0.	0.	0.00002	0.	0.	0.	0.	0.	0.	0.	0.	0.	0.	0.	0.	0.	0.	0.	0.	0.	0.	0.	0.00033	0.0002	0.00036	0.	0.	0.	0.00002	0.00017	0.00009	0.002	0.00006	0.	0.00005	0.00009	0.	0.	0.	0.	0.	0.00038	0.00002	0.00004	0.	0.00002
AB-4-3-1-3_genotype3	0.04501	0.0002	0.00005	0.00008	0.00003	0.00012	0.00003	0.	0.	0.00001	0.00002	0.	0.	0.00006	0.00005	0.	0.	0.	0.	0.	0.	0.	0.	0.	0.00001	0.98514	0.99112	0.99047	0.99989	1.	0.99998	0.972	0.94811	0.94755	0.13709	0.00211	0.00004	0.00055	0.00101	0.00001	0.00001	0.00002	0.00001	0.00002	0.00506	0.0003	0.12885	0.00024	0.00136
AB-4-3-1-3_genotype4	0.0021799999999999996	0.0015	0.00002	0.	0.	0.	0.	0.	0.00004	0.	0.	0.	0.	0.	0.	0.	0.	0.	0.	0.	0.	0.	0.	0.00008	0.00009	0.	0.	0.	0.	0.	0.	0.	0.00002	0.	0.	0.	0.	0.00005	0.00009	0.	0.00011	0.	0.00015000000000000001	0.	0.00038	0.00002	0.00014	0.00543	0.00451
AB-4-3-1-3_genotype5	0.00032	0.	0.	0.	0.	0.	0.	0.	0.	0.	0.	0.	0.	0.	0.	0.	0.	0.	0.	0.	0.	0.	0.	0.	0.	0.	0.	0.	0.00004	0.	0.	0.00146	0.00141	0.0014	0.	0.	0.	0.	0.	0.	0.	0.	0.	0.	0.	0.	0.00379	0.00002	0.00041
AB-4-3-1-3_genotype6	0.07079	0.04005	0.00017	0.00008	0.00003	0.	0.	0.00003	0.00043	0.	0.	0.	0.	0.00006	0.00005	0.	0.00001	0.	0.	0.	0.00003	0.00002	0.00002	0.00224	0.00236	0.00001	0.00002	0.	0.00006	0.	0.00001	0.02643	0.04623	0.04712	0.00006	0.00002	0.00003	0.00054	0.00103	0.00004	0.00108	0.00003	0.00159	0.00006	0.00508	0.0003	0.86151	0.91616	0.93512
AB-4-3-1-3_genotype7	0.	0.	0.	0.	0.	0.	0.	0.	0.	0.	0.	0.	0.	0.	0.	0.	0.	0.	0.	0.	0.	0.	0.	0.	0.	0.	0.	0.	0.	0.	0.	0.	0.	0.	0.	0.	0.	0.	0.	0.	0.	0.	0.	0.	0.	0.	0.	0.	0.
AB-4-3-1-3_genotype8	0.	0.	0.	0.	0.	0.	0.	0.	0.	0.	0.	0.	0.	0.	0.	0.	0.	0.	0.	0.	0.	0.	0.	0.	0.	0.	0.	0.	0.	0.	0.	0.	0.	0.	0.	0.	0.	0.	0.	0.	0.	0.	0.	0.	0.	0.	0.	0.	0.
AB-4-3-1-3_genotype9	0.	0.	0.	0.	0.	0.	0.	0.	0.	0.	0.	0.	0.	0.	0.	0.	0.	0.	0.	0.	0.	0.	0.	0.	0.	0.	0.	0.	0.	0.	0.	0.	0.	0.	0.	0.	0.	0.	0.	0.	0.	0.	0.	0.	0.	0.	0.	0.	0.
AB-4-3-1-3_genotype10	0.	0.	0.	0.	0.	0.	0.	0.	0.	0.	0.	0.	0.	0.	0.	0.	0.	0.	0.	0.	0.	0.	0.	0.	0.	0.	0.	0.	0.	0.	0.	0.	0.	0.	0.	0.	0.	0.	0.	0.	0.	0.	0.	0.	0.	0.	0.	0.	0.
AB-4-3-1-3_genotype11	0.	0.	0.	0.	0.	0.	0.	0.	0.	0.	0.	0.	0.	0.	0.	0.	0.	0.	0.	0.	0.	0.	0.	0.	0.	0.	0.	0.	0.	0.	0.	0.	0.	0.	0.	0.	0.	0.	0.	0.	0.	0.	0.	0.	0.	0.	0.	0.	0.
AB-4-3-1-3_genotype12	0.	0.	0.	0.	0.	0.	0.	0.	0.	0.	0.	0.	0.	0.	0.	0.	0.	0.	0.	0.	0.	0.	0.	0.	0.	0.	0.	0.	0.	0.	0.	0.	0.	0.	0.	0.	0.	0.	0.	0.	0.	0.	0.	0.	0.	0.	0.	0.	0.
AB-4-3-1-3_genotype13	0.	0.	0.	0.	0.	0.	0.	0.	0.	0.	0.	0.	0.	0.	0.	0.	0.	0.	0.	0.	0.	0.	0.	0.	0.	0.	0.	0.	0.	0.	0.	0.	0.	0.	0.	0.	0.	0.	0.	0.	0.	0.	0.	0.	0.	0.	0.	0.	0.
AB-4-3-1-3_genotype14	0.	0.	0.	0.	0.	0.	0.	0.	0.	0.	0.	0.	0.	0.	0.	0.	0.	0.	0.	0.	0.	0.	0.	0.	0.	0.	0.	0.	0.	0.	0.	0.	0.	0.	0.	0.	0.	0.	0.	0.	0.	0.	0.	0.	0.	0.	0.	0.	0.
AB-4-3-1-3_genotype15	0.	0.	0.	0.	0.	0.	0.	0.	0.	0.	0.	0.	0.	0.	0.	0.	0.	0.	0.	0.	0.	0.	0.	0.	0.	0.	0.	0.	0.	0.	0.	0.	0.	0.	0.	0.	0.	0.	0.	0.	0.	0.	0.	0.	0.	0.	0.	0.	0.
AB-4-3-1-4_genotype1	0.88012	0.95823	0.99976	0.9998	0.99992	0.99692	0.99695	0.00046	0.00002	0.00001	0.00002	0.	0.	0.00006	0.00005	0.	0.	0.	0.	0.	0.	0.	0.	0.	0.	0.00025	0.00015	0.00081	0.	0.	0.00001	0.00295	0.4149	0.43071	0.91996	0.99873	0.99993	0.99881	0.99778	0.99995	0.99881	0.99995	0.99825	0.99991	0.98908	0.99936	0.99543	0.4393	0.31021
AB-4-3-1-4_genotype2	0.00158	0.00002	0.	0.00001	0.	0.0001	0.0001	0.00002	0.	0.	0.00002	0.	0.	0.000030000000000000004	0.00002	0.	0.	0.	0.	0.	0.	0.	0.	0.	0.	0.00008	0.00004	0.00021	0.	0.	0.	0.0001	0.00507	0.00511	0.00163	0.00004	0.	0.00005	0.00009	0.	0.	0.	0.	0.	0.00038	0.00002	0.00002	0.	0.00013
AB-4-3-1-4_genotype3	0.04501	0.0002	0.00005	0.0001	0.00004	0.00297	0.00295	0.99675	0.99986	0.99997	0.99996	0.99979	0.99978	0.99972	0.99974	0.99983	1.	0.99999	0.99999	0.99999	1.	0.99999	0.99999	1.	1.	0.99967	0.9998	0.99898	0.9999	1.	0.99998	0.96754	0.55175	0.53627	0.07837	0.00121	0.00003	0.00055	0.00101	0.00001	0.00001	0.00002	0.00001	0.00002	0.00506	0.0003	0.00058	0.00016	0.00519
AB-4-3-1-4_genotype4	0.0021799999999999996	0.0015	0.00002	0.	0.	0.	0.	0.	0.	0.	0.	0.	0.	0.	0.	0.	0.	0.	0.	0.	0.	0.	0.	0.	0.	0.	0.	0.	0.	0.	0.	0.	0.00044	0.00046	0.	0.	0.	0.00005	0.00009	0.	0.00011	0.	0.00015000000000000001	0.	0.00038	0.00002	0.00012	0.00799	0.00717
AB-4-3-1-4_genotype5	0.00032	0.	0.	0.	0.	0.	0.	0.00014	0.	0.	0.	0.0001	0.00012	0.0001	0.0001	0.00008	0.	0.	0.	0.	0.	0.	0.	0.	0.	0.	0.	0.	0.00004	0.	0.	0.00138	0.00082	0.0008	0.	0.	0.	0.	0.	0.	0.	0.	0.	0.	0.	0.	0.	0.00002	0.00037
AB-4-3-1-4_genotype6	0.07079	0.04005	0.00017	0.00008	0.00003	0.	0.	0.00264	0.0001	0.00001	0.	0.0001	0.00011	0.00009	0.00009	0.00008	0.	0.	0.	0.	0.	0.	0.	0.	0.	0.	0.	0.	0.00006	0.	0.00001	0.02803	0.02702	0.02667	0.00004	0.00001	0.00003	0.00054	0.00103	0.00004	0.00108	0.00003	0.00159	0.00006	0.00508	0.0003	0.00384	0.55253	0.67694
AB-4-3-1-4_genotype7	0.	0.	0.	0.	0.	0.	0.	0.	0.	0.	0.	0.	0.	0.	0.	0.	0.	0.	0.	0.	0.	0.	0.	0.	0.	0.	0.	0.	0.	0.	0.	0.	0.	0.	0.	0.	0.	0.	0.	0.	0.	0.	0.	0.	0.	0.	0.	0.	0.
AB-4-3-1-4_genotype8	0.	0.	0.	0.	0.	0.	0.	0.	0.	0.	0.	0.	0.	0.	0.	0.	0.	0.	0.	0.	0.	0.	0.	0.	0.	0.	0.	0.	0.	0.	0.	0.	0.	0.	0.	0.	0.	0.	0.	0.	0.	0.	0.	0.	0.	0.	0.	0.	0.
AB-4-3-1-4_genotype9	0.	0.	0.	0.	0.	0.	0.	0.	0.	0.	0.	0.	0.	0.	0.	0.	0.	0.	0.	0.	0.	0.	0.	0.	0.	0.	0.	0.	0.	0.	0.	0.	0.	0.	0.	0.	0.	0.	0.	0.	0.	0.	0.	0.	0.	0.	0.	0.	0.
AB-4-3-1-4_genotype10	0.	0.	0.	0.	0.	0.	0.	0.	0.	0.	0.	0.	0.	0.	0.	0.	0.	0.	0.	0.	0.	0.	0.	0.	0.	0.	0.	0.	0.	0.	0.	0.	0.	0.	0.	0.	0.	0.	0.	0.	0.	0.	0.	0.	0.	0.	0.	0.	0.
AB-4-3-1-4_genotype11	0.	0.	0.	0.	0.	0.	0.	0.	0.	0.	0.	0.	0.	0.	0.	0.	0.	0.	0.	0.	0.	0.	0.	0.	0.	0.	0.	0.	0.	0.	0.	0.	0.	0.	0.	0.	0.	0.	0.	0.	0.	0.	0.	0.	0.	0.	0.	0.	0.
AB-4-3-1-4_genotype12	0.	0.	0.	0.	0.	0.	0.	0.	0.	0.	0.	0.	0.	0.	0.	0.	0.	0.	0.	0.	0.	0.	0.	0.	0.	0.	0.	0.	0.	0.	0.	0.	0.	0.	0.	0.	0.	0.	0.	0.	0.	0.	0.	0.	0.	0.	0.	0.	0.
AB-4-3-1-4_genotype13	0.	0.	0.	0.	0.	0.	0.	0.	0.	0.	0.	0.	0.	0.	0.	0.	0.	0.	0.	0.	0.	0.	0.	0.	0.	0.	0.	0.	0.	0.	0.	0.	0.	0.	0.	0.	0.	0.	0.	0.	0.	0.	0.	0.	0.	0.	0.	0.	0.
AB-4-3-1-4_genotype14	0.	0.	0.	0.	0.	0.	0.	0.	0.	0.	0.	0.	0.	0.	0.	0.	0.	0.	0.	0.	0.	0.	0.	0.	0.	0.	0.	0.	0.	0.	0.	0.	0.	0.	0.	0.	0.	0.	0.	0.	0.	0.	0.	0.	0.	0.	0.	0.	0.
AB-4-3-1-4_genotype15	0.	0.	0.	0.	0.	0.	0.	0.	0.	0.	0.	0.	0.	0.	0.	0.	0.	0.	0.	0.	0.	0.	0.	0.	0.	0.	0.	0.	0.	0.	0.	0.	0.	0.	0.	0.	0.	0.	0.	0.	0.	0.	0.	0.	0.	0.	0.	0.	0.
AB-7-1-1-2_genotype1	0.88012	0.95823	0.99976	0.99982	0.99994	0.99986	0.99997	0.99997	0.99953	0.99999	0.99998	1.	1.	0.99987	0.99989	1.	0.99999	0.99999	1.	0.99999	0.99997	0.99999	0.99999	0.99919	0.99915	0.99982	0.99991	0.9994	0.99993	0.99972	0.99932	0.99994	0.99955	0.99993	0.99841	0.99996	0.99994	0.99882	0.99778	0.99995	0.99875	0.99374	0.00762	0.0003	0.01411	0.00239	0.99903	0.97743	0.97849
AB-7-1-1-2_genotype2	0.00158	0.00002	0.	0.	0.	0.00002	0.	0.	0.	0.	0.	0.	0.	0.	0.	0.	0.	0.	0.	0.	0.	0.	0.	0.	0.	0.00002	0.	0.00004	0.	0.	0.	0.	0.00002	0.	0.00013	0.	0.	0.00005	0.00009	0.	0.	0.00011	0.00008	0.00002	0.00186	0.00009	0.00002	0.00002	0.00026999999999999995
AB-7-1-1-2_genotype3	0.04501	0.0002	0.00005	0.00008	0.00003	0.00012	0.00003	0.	0.	0.00001	0.00002	0.	0.	0.00006	0.00005	0.	0.	0.	0.	0.	0.	0.	0.	0.	0.	0.00016	0.00008	0.00055	0.	0.	0.	0.00003	0.00021	0.00003	0.00145	0.00003	0.00002	0.00054	0.00101	0.00001	0.00001	0.00598	0.98728	0.97833	0.9456	0.90875	0.00039	0.00011	0.00342
AB-7-1-1-2_genotype4	0.0021799999999999996	0.0015	0.00002	0.	0.	0.	0.	0.	0.00004	0.	0.	0.	0.	0.	0.	0.	0.	0.	0.	0.	0.	0.	0.	0.00006	0.00007000000000000001	0.	0.	0.	0.	0.00002	0.00006	0.	0.00002	0.	0.	0.	0.	0.00005	0.00009	0.	0.00011	0.	0.	0.	0.00012	0.00002	0.00002	0.0010999999999999998	0.0009
AB-7-1-1-2_genotype5	0.00032	0.	0.	0.	0.	0.	0.	0.	0.	0.	0.	0.	0.	0.	0.	0.	0.	0.	0.	0.	0.	0.	0.	0.	0.	0.	0.	0.	0.	0.	0.	0.	0.	0.	0.	0.	0.	0.	0.	0.	0.	0.	0.00002	0.0011	0.00208	0.00344	0.	0.	0.00002
AB-7-1-1-2_genotype6	0.07079	0.04005	0.00017	0.00008	0.00003	0.	0.	0.00003	0.00043	0.	0.	0.	0.	0.00006	0.00005	0.	0.00001	0.	0.	0.	0.00003	0.00001	0.00001	0.00075	0.00079	0.	0.	0.	0.00006	0.00026	0.00062	0.00003	0.0002	0.00003	0.00001	0.	0.00002	0.00054	0.00103	0.00004	0.00113	0.00017	0.00499	0.02026	0.03621	0.08531	0.00052	0.02135	0.01692
AB-7-1-1-2_genotype7	0.	0.	0.	0.	0.	0.	0.	0.	0.	0.	0.	0.	0.	0.	0.	0.	0.	0.	0.	0.	0.	0.	0.	0.	0.	0.	0.	0.	0.	0.	0.	0.	0.	0.	0.	0.	0.	0.	0.	0.	0.	0.	0.	0.	0.	0.	0.	0.	0.
AB-7-1-1-2_genotype8	0.	0.	0.	0.	0.	0.	0.	0.	0.	0.	0.	0.	0.	0.	0.	0.	0.	0.	0.	0.	0.	0.	0.	0.	0.	0.	0.	0.	0.	0.	0.	0.	0.	0.	0.	0.	0.	0.	0.	0.	0.	0.	0.	0.	0.	0.	0.	0.	0.
AB-7-1-1-2_genotype9	0.	0.	0.	0.	0.	0.	0.	0.	0.	0.	0.	0.	0.	0.	0.	0.	0.	0.	0.	0.	0.	0.	0.	0.	0.	0.	0.	0.	0.	0.	0.	0.	0.	0.	0.	0.	0.	0.	0.	0.	0.	0.	0.	0.	0.	0.	0.	0.	0.
AB-7-1-1-2_genotype10	0.	0.	0.	0.	0.	0.	0.	0.	0.	0.	0.	0.	0.	0.	0.	0.	0.	0.	0.	0.	0.	0.	0.	0.	0.	0.	0.	0.	0.	0.	0.	0.	0.	0.	0.	0.	0.	0.	0.	0.	0.	0.	0.	0.	0.	0.	0.	0.	0.
AB-7-1-1-2_genotype11	0.	0.	0.	0.	0.	0.	0.	0.	0.	0.	0.	0.	0.	0.	0.	0.	0.	0.	0.	0.	0.	0.	0.	0.	0.	0.	0.	0.	0.	0.	0.	0.	0.	0.	0.	0.	0.	0.	0.	0.	0.	0.	0.	0.	0.	0.	0.	0.	0.
AB-7-1-1-2_genotype12	0.	0.	0.	0.	0.	0.	0.	0.	0.	0.	0.	0.	0.	0.	0.	0.	0.	0.	0.	0.	0.	0.	0.	0.	0.	0.	0.	0.	0.	0.	0.	0.	0.	0.	0.	0.	0.	0.	0.	0.	0.	0.	0.	0.	0.	0.	0.	0.	0.
AB-7-1-1-2_genotype13	0.	0.	0.	0.	0.	0.	0.	0.	0.	0.	0.	0.	0.	0.	0.	0.	0.	0.	0.	0.	0.	0.	0.	0.	0.	0.	0.	0.	0.	0.	0.	0.	0.	0.	0.	0.	0.	0.	0.	0.	0.	0.	0.	0.	0.	0.	0.	0.	0.
AB-7-1-1-2_genotype14	0.	0.	0.	0.	0.	0.	0.	0.	0.	0.	0.	0.	0.	0.	0.	0.	0.	0.	0.	0.	0.	0.	0.	0.	0.	0.	0.	0.	0.	0.	0.	0.	0.	0.	0.	0.	0.	0.	0.	0.	0.	0.	0.	0.	0.	0.	0.	0.	0.
AB-7-1-1-2_genotype15	0.	0.	0.	0.	0.	0.	0.	0.	0.	0.	0.	0.	0.	0.	0.	0.	0.	0.	0.	0.	0.	0.	0.	0.	0.	0.	0.	0.	0.	0.	0.	0.	0.	0.	0.	0.	0.	0.	0.	0.	0.	0.	0.	0.	0.	0.	0.	0.	0.
AB-7-2-1-1_genotype1	0.88012	0.95823	0.99976	0.99982	0.99994	0.99986	0.99997	0.99997	0.99953	0.99999	0.99998	1.	1.	0.99987	0.99989	1.	0.99999	0.99999	1.	0.99999	0.99997	0.99999	0.99999	0.99919	0.99915	0.99982	0.99991	0.9994	0.99993	0.99972	0.99932	0.99994	0.99955	0.99993	0.99841	0.99996	0.99994	0.99882	0.99778	0.99995	0.9988	0.99989	0.99143	0.98291	0.97768	0.99919	0.00568	0.07845	0.05882
AB-7-2-1-1_genotype2	0.00158	0.00002	0.	0.	0.	0.00002	0.	0.	0.	0.	0.	0.	0.	0.	0.	0.	0.	0.	0.	0.	0.	0.	0.	0.	0.	0.00002	0.	0.00004	0.	0.	0.	0.	0.00002	0.	0.00013	0.	0.	0.00005	0.00009	0.	0.	0.	0.	0.00035000000000000005	0.00057	0.00002	0.00004	0.	0.00002
AB-7-2-1-1_genotype3	0.04501	0.0002	0.00005	0.00008	0.00003	0.00012	0.00003	0.	0.	0.00001	0.00002	0.	0.	0.00006	0.00005	0.	0.	0.	0.	0.	0.	0.	0.	0.	0.	0.00016	0.00008	0.00055	0.	0.	0.	0.00003	0.00021	0.00003	0.00145	0.00003	0.00002	0.00054	0.00101	0.00001	0.00001	0.00002	0.00004	0.00486	0.00839	0.00035	0.12899	0.00026	0.00154
AB-7-2-1-1_genotype4	0.0021799999999999996	0.0015	0.00002	0.	0.	0.	0.	0.	0.00004	0.	0.	0.	0.	0.	0.	0.	0.	0.	0.	0.	0.	0.	0.	0.00006	0.00007000000000000001	0.	0.	0.	0.	0.00002	0.00006	0.	0.00002	0.	0.	0.	0.	0.00005	0.00009	0.	0.00011	0.	0.00053	0.00072	0.00078	0.00002	0.00014	0.00543	0.00451
AB-7-2-1-1_genotype5	0.00032	0.	0.	0.	0.	0.	0.	0.	0.	0.	0.	0.	0.	0.	0.	0.	0.	0.	0.	0.	0.	0.	0.	0.	0.	0.	0.	0.	0.	0.	0.	0.	0.	0.	0.	0.	0.	0.	0.	0.	0.	0.	0.	0.00002	0.00002	0.	0.00379	0.00002	0.00042
AB-7-2-1-1_genotype6	0.07079	0.04005	0.00017	0.00008	0.00003	0.	0.	0.00003	0.00043	0.	0.	0.	0.	0.00006	0.00005	0.	0.00001	0.	0.	0.	0.00003	0.00001	0.00001	0.00075	0.00079	0.	0.	0.	0.00006	0.00026	0.00062	0.00003	0.0002	0.00003	0.00001	0.	0.00002	0.00054	0.00103	0.00004	0.00109	0.00008	0.00799	0.01115	0.01256	0.00041	0.86136	0.91582	0.93469
AB-7-2-1-1_genotype7	0.	0.	0.	0.	0.	0.	0.	0.	0.	0.	0.	0.	0.	0.	0.	0.	0.	0.	0.	0.	0.	0.	0.	0.	0.	0.	0.	0.	0.	0.	0.	0.	0.	0.	0.	0.	0.	0.	0.	0.	0.	0.	0.	0.	0.	0.	0.	0.	0.
AB-7-2-1-1_genotype8	0.	0.	0.	0.	0.	0.	0.	0.	0.	0.	0.	0.	0.	0.	0.	0.	0.	0.	0.	0.	0.	0.	0.	0.	0.	0.	0.	0.	0.	0.	0.	0.	0.	0.	0.	0.	0.	0.	0.	0.	0.	0.	0.	0.	0.	0.	0.	0.	0.
AB-7-2-1-1_genotype9	0.	0.	0.	0.	0.	0.	0.	0.	0.	0.	0.	0.	0.	0.	0.	0.	0.	0.	0.	0.	0.	0.	0.	0.	0.	0.	0.	0.	0.	0.	0.	0.	0.	0.	0.	0.	0.	0.	0.	0.	0.	0.	0.	0.	0.	0.	0.	0.	0.
AB-7-2-1-1_genotype10	0.	0.	0.	0.	0.	0.	0.	0.	0.	0.	0.	0.	0.	0.	0.	0.	0.	0.	0.	0.	0.	0.	0.	0.	0.	0.	0.	0.	0.	0.	0.	0.	0.	0.	0.	0.	0.	0.	0.	0.	0.	0.	0.	0.	0.	0.	0.	0.	0.
AB-7-2-1-1_genotype11	0.	0.	0.	0.	0.	0.	0.	0.	0.	0.	0.	0.	0.	0.	0.	0.	0.	0.	0.	0.	0.	0.	0.	0.	0.	0.	0.	0.	0.	0.	0.	0.	0.	0.	0.	0.	0.	0.	0.	0.	0.	0.	0.	0.	0.	0.	0.	0.	0.
AB-7-2-1-1_genotype12	0.	0.	0.	0.	0.	0.	0.	0.	0.	0.	0.	0.	0.	0.	0.	0.	0.	0.	0.	0.	0.	0.	0.	0.	0.	0.	0.	0.	0.	0.	0.	0.	0.	0.	0.	0.	0.	0.	0.	0.	0.	0.	0.	0.	0.	0.	0.	0.	0.
AB-7-2-1-1_genotype13	0.	0.	0.	0.	0.	0.	0.	0.	0.	0.	0.	0.	0.	0.	0.	0.	0.	0.	0.	0.	0.	0.	0.	0.	0.	0.	0.	0.	0.	0.	0.	0.	0.	0.	0.	0.	0.	0.	0.	0.	0.	0.	0.	0.	0.	0.	0.	0.	0.
AB-7-2-1-1_genotype14	0.	0.	0.	0.	0.	0.	0.	0.	0.	0.	0.	0.	0.	0.	0.	0.	0.	0.	0.	0.	0.	0.	0.	0.	0.	0.	0.	0.	0.	0.	0.	0.	0.	0.	0.	0.	0.	0.	0.	0.	0.	0.	0.	0.	0.	0.	0.	0.	0.
AB-7-2-1-1_genotype15	0.	0.	0.	0.	0.	0.	0.	0.	0.	0.	0.	0.	0.	0.	0.	0.	0.	0.	0.	0.	0.	0.	0.	0.	0.	0.	0.	0.	0.	0.	0.	0.	0.	0.	0.	0.	0.	0.	0.	0.	0.	0.	0.	0.	0.	0.	0.	0.	0.
AB-7-2-1-2_genotype1	0.88012	0.95823	0.99976	0.99982	0.99994	0.99986	0.99997	0.99997	0.99953	0.99999	0.99998	1.	1.	0.99987	0.99989	1.	0.99999	0.99999	1.	0.99999	0.99997	0.99999	0.99999	0.99919	0.99915	0.99982	0.99991	0.9994	0.99993	0.99972	0.99932	0.99994	0.99955	0.99993	0.99841	0.99996	0.99994	0.99882	0.99778	0.99995	0.99881	0.99995	0.99825	0.99991	0.98908	0.99936	0.02699	0.82828	0.88177
AB-7-2-1-2_genotype2	0.00158	0.00002	0.	0.	0.	0.00002	0.	0.	0.	0.	0.	0.	0.	0.	0.	0.	0.	0.	0.	0.	0.	0.	0.	0.	0.	0.00002	0.	0.00004	0.	0.	0.	0.	0.00002	0.	0.00013	0.	0.	0.00005	0.00009	0.	0.	0.	0.	0.	0.00038	0.00002	0.00013	0.00004	0.00026
AB-7-2-1-2_genotype3	0.04501	0.0002	0.00005	0.00008	0.00003	0.00012	0.00003	0.	0.	0.00001	0.00002	0.	0.	0.00006	0.00005	0.	0.	0.	0.	0.	0.	0.	0.	0.	0.	0.00016	0.00008	0.00055	0.	0.	0.	0.00003	0.00021	0.00003	0.00145	0.00003	0.00002	0.00054	0.00101	0.00001	0.00001	0.00002	0.00001	0.00002	0.00506	0.0003	0.41736	0.00085	0.0048
AB-7-2-1-2_genotype4	0.0021799999999999996	0.0015	0.00002	0.	0.	0.	0.	0.	0.00004	0.	0.	0.	0.	0.	0.	0.	0.	0.	0.	0.	0.	0.	0.	0.00006	0.00007000000000000001	0.	0.	0.	0.	0.00002	0.00006	0.	0.00002	0.	0.	0.	0.	0.00005	0.00009	0.	0.00011	0.	0.00015000000000000001	0.	0.00038	0.00002	0.00016	0.00352	0.0026699999999999996
AB-7-2-1-2_genotype5	0.00032	0.	0.	0.	0.	0.	0.	0.	0.	0.	0.	0.	0.	0.	0.	0.	0.	0.	0.	0.	0.	0.	0.	0.	0.	0.	0.	0.	0.	0.	0.	0.	0.	0.	0.	0.	0.	0.	0.	0.	0.	0.	0.	0.	0.	0.	0.00319	0.	0.00008
AB-7-2-1-2_genotype6	0.07079	0.04005	0.00017	0.00008	0.00003	0.	0.	0.00003	0.00043	0.	0.	0.	0.	0.00006	0.00005	0.	0.00001	0.	0.	0.	0.00003	0.00001	0.00001	0.00075	0.00079	0.	0.	0.	0.00006	0.00026	0.00062	0.00003	0.0002	0.00003	0.00001	0.	0.00002	0.00054	0.00103	0.00004	0.00108	0.00003	0.00159	0.00006	0.00508	0.0003	0.55217	0.1673	0.11042
AB-7-2-1-2_genotype7	0.	0.	0.	0.	0.	0.	0.	0.	0.	0.	0.	0.	0.	0.	0.	0.	0.	0.	0.	0.	0.	0.	0.	0.	0.	0.	0.	0.	0.	0.	0.	0.	0.	0.	0.	0.	0.	0.	0.	0.	0.	0.	0.	0.	0.	0.	0.	0.	0.
AB-7-2-1-2_genotype8	0.	0.	0.	0.	0.	0.	0.	0.	0.	0.	0.	0.	0.	0.	0.	0.	0.	0.	0.	0.	0.	0.	0.	0.	0.	0.	0.	0.	0.	0.	0.	0.	0.	0.	0.	0.	0.	0.	0.	0.	0.	0.	0.	0.	0.	0.	0.	0.	0.
AB-7-2-1-2_genotype9	0.	0.	0.	0.	0.	0.	0.	0.	0.	0.	0.	0.	0.	0.	0.	0.	0.	0.	0.	0.	0.	0.	0.	0.	0.	0.	0.	0.	0.	0.	0.	0.	0.	0.	0.	0.	0.	0.	0.	0.	0.	0.	0.	0.	0.	0.	0.	0.	0.
AB-7-2-1-2_genotype10	0.	0.	0.	0.	0.	0.	0.	0.	0.	0.	0.	0.	0.	0.	0.	0.	0.	0.	0.	0.	0.	0.	0.	0.	0.	0.	0.	0.	0.	0.	0.	0.	0.	0.	0.	0.	0.	0.	0.	0.	0.	0.	0.	0.	0.	0.	0.	0.	0.
AB-7-2-1-2_genotype11	0.	0.	0.	0.	0.	0.	0.	0.	0.	0.	0.	0.	0.	0.	0.	0.	0.	0.	0.	0.	0.	0.	0.	0.	0.	0.	0.	0.	0.	0.	0.	0.	0.	0.	0.	0.	0.	0.	0.	0.	0.	0.	0.	0.	0.	0.	0.	0.	0.
AB-7-2-1-2_genotype12	0.	0.	0.	0.	0.	0.	0.	0.	0.	0.	0.	0.	0.	0.	0.	0.	0.	0.	0.	0.	0.	0.	0.	0.	0.	0.	0.	0.	0.	0.	0.	0.	0.	0.	0.	0.	0.	0.	0.	0.	0.	0.	0.	0.	0.	0.	0.	0.	0.
AB-7-2-1-2_genotype13	0.	0.	0.	0.	0.	0.	0.	0.	0.	0.	0.	0.	0.	0.	0.	0.	0.	0.	0.	0.	0.	0.	0.	0.	0.	0.	0.	0.	0.	0.	0.	0.	0.	0.	0.	0.	0.	0.	0.	0.	0.	0.	0.	0.	0.	0.	0.	0.	0.
AB-7-2-1-2_genotype14	0.	0.	0.	0.	0.	0.	0.	0.	0.	0.	0.	0.	0.	0.	0.	0.	0.	0.	0.	0.	0.	0.	0.	0.	0.	0.	0.	0.	0.	0.	0.	0.	0.	0.	0.	0.	0.	0.	0.	0.	0.	0.	0.	0.	0.	0.	0.	0.	0.
AB-7-2-1-2_genotype15	0.	0.	0.	0.	0.	0.	0.	0.	0.	0.	0.	0.	0.	0.	0.	0.	0.	0.	0.	0.	0.	0.	0.	0.	0.	0.	0.	0.	0.	0.	0.	0.	0.	0.	0.	0.	0.	0.	0.	0.	0.	0.	0.	0.	0.	0.	0.	0.	0.
AB-7-2-1-3_genotype1	0.88012	0.95823	0.99976	0.99982	0.99994	0.99986	0.99997	0.99997	0.99953	0.99999	0.99998	1.	1.	0.99987	0.99989	1.	0.99999	0.99999	1.	0.99999	0.99997	0.99999	0.99999	0.99919	0.99915	0.99982	0.99991	0.9994	0.99993	0.99972	0.99932	0.99994	0.99955	0.99993	0.99841	0.99996	0.99994	0.99882	0.99778	0.99995	0.99881	0.99995	0.99825	0.99991	0.98908	0.99936	0.99903	0.97743	0.97849
AB-7-2-1-3_genotype2	0.00158	0.00002	0.	0.	0.	0.00002	0.	0.	0.	0.	0.	0.	0.	0.	0.	0.	0.	0.	0.	0.	0.	0.	0.	0.	0.	0.00002	0.	0.00004	0.	0.	0.	0.	0.00002	0.	0.00013	0.	0.	0.00005	0.00009	0.	0.	0.	0.	0.	0.00038	0.00002	0.00002	0.00002	0.00026999999999999995
AB-7-2-1-3_genotype3	0.04501	0.0002	0.00005	0.00008	0.00003	0.00012	0.00003	0.	0.	0.00001	0.00002	0.	0.	0.00006	0.00005	0.	0.	0.	0.	0.	0.	0.	0.	0.	0.	0.00016	0.00008	0.00055	0.	0.	0.	0.00003	0.00021	0.00003	0.00145	0.00003	0.00002	0.00054	0.00101	0.00001	0.00001	0.00002	0.00001	0.00002	0.00506	0.0003	0.00039	0.00011	0.00342
AB-7-2-1-3_genotype4	0.0021799999999999996	0.0015	0.00002	0.	0.	0.	0.	0.	0.00004	0.	0.	0.	0.	0.	0.	0.	0.	0.	0.	0.	0.	0.	0.	0.00006	0.00007000000000000001	0.	0.	0.	0.	0.00002	0.00006	0.	0.00002	0.	0.	0.	0.	0.00005	0.00009	0.	0.00011	0.	0.00015000000000000001	0.	0.00038	0.00002	0.00002	0.0010999999999999998	0.0009
AB-7-2-1-3_genotype5	0.00032	0.	0.	0.	0.	0.	0.	0.	0.	0.	0.	0.	0.	0.	0.	0.	0.	0.	0.	0.	0.	0.	0.	0.	0.	0.	0.	0.	0.	0.	0.	0.	0.	0.	0.	0.	0.	0.	0.	0.	0.	0.	0.	0.	0.	0.	0.	0.	0.00002
AB-7-2-1-3_genotype6	0.07079	0.04005	0.00017	0.00008	0.00003	0.	0.	0.00003	0.00043	0.	0.	0.	0.	0.00006	0.00005	0.	0.00001	0.	0.	0.	0.00003	0.00001	0.00001	0.00075	0.00079	0.	0.	0.	0.00006	0.00026	0.00062	0.00003	0.0002	0.00003	0.00001	0.	0.00002	0.00054	0.00103	0.00004	0.00108	0.00003	0.00159	0.00006	0.00508	0.0003	0.00052	0.02135	0.01692
AB-7-2-1-3_genotype7	0.	0.	0.	0.	0.	0.	0.	0.	0.	0.	0.	0.	0.	0.	0.	0.	0.	0.	0.	0.	0.	0.	0.	0.	0.	0.	0.	0.	0.	0.	0.	0.	0.	0.	0.	0.	0.	0.	0.	0.	0.	0.	0.	0.	0.	0.	0.	0.	0.
AB-7-2-1-3_genotype8	0.	0.	0.	0.	0.	0.	0.	0.	0.	0.	0.	0.	0.	0.	0.	0.	0.	0.	0.	0.	0.	0.	0.	0.	0.	0.	0.	0.	0.	0.	0.	0.	0.	0.	0.	0.	0.	0.	0.	0.	0.	0.	0.	0.	0.	0.	0.	0.	0.
AB-7-2-1-3_genotype9	0.	0.	0.	0.	0.	0.	0.	0.	0.	0.	0.	0.	0.	0.	0.	0.	0.	0.	0.	0.	0.	0.	0.	0.	0.	0.	0.	0.	0.	0.	0.	0.	0.	0.	0.	0.	0.	0.	0.	0.	0.	0.	0.	0.	0.	0.	0.	0.	0.
AB-7-2-1-3_genotype10	0.	0.	0.	0.	0.	0.	0.	0.	0.	0.	0.	0.	0.	0.	0.	0.	0.	0.	0.	0.	0.	0.	0.	0.	0.	0.	0.	0.	0.	0.	0.	0.	0.	0.	0.	0.	0.	0.	0.	0.	0.	0.	0.	0.	0.	0.	0.	0.	0.
AB-7-2-1-3_genotype11	0.	0.	0.	0.	0.	0.	0.	0.	0.	0.	0.	0.	0.	0.	0.	0.	0.	0.	0.	0.	0.	0.	0.	0.	0.	0.	0.	0.	0.	0.	0.	0.	0.	0.	0.	0.	0.	0.	0.	0.	0.	0.	0.	0.	0.	0.	0.	0.	0.
AB-7-2-1-3_genotype12	0.	0.	0.	0.	0.	0.	0.	0.	0.	0.	0.	0.	0.	0.	0.	0.	0.	0.	0.	0.	0.	0.	0.	0.	0.	0.	0.	0.	0.	0.	0.	0.	0.	0.	0.	0.	0.	0.	0.	0.	0.	0.	0.	0.	0.	0.	0.	0.	0.
AB-7-2-1-3_genotype13	0.	0.	0.	0.	0.	0.	0.	0.	0.	0.	0.	0.	0.	0.	0.	0.	0.	0.	0.	0.	0.	0.	0.	0.	0.	0.	0.	0.	0.	0.	0.	0.	0.	0.	0.	0.	0.	0.	0.	0.	0.	0.	0.	0.	0.	0.	0.	0.	0.
AB-7-2-1-3_genotype14	0.	0.	0.	0.	0.	0.	0.	0.	0.	0.	0.	0.	0.	0.	0.	0.	0.	0.	0.	0.	0.	0.	0.	0.	0.	0.	0.	0.	0.	0.	0.	0.	0.	0.	0.	0.	0.	0.	0.	0.	0.	0.	0.	0.	0.	0.	0.	0.	0.
AB-7-2-1-3_genotype15	0.	0.	0.	0.	0.	0.	0.	0.	0.	0.	0.	0.	0.	0.	0.	0.	0.	0.	0.	0.	0.	0.	0.	0.	0.	0.	0.	0.	0.	0.	0.	0.	0.	0.	0.	0.	0.	0.	0.	0.	0.	0.	0.	0.	0.	0.	0.	0.	0.
AB-7-2-1-4_genotype1	0.88012	0.95823	0.99976	0.99982	0.99994	0.99986	0.99997	0.99997	0.99953	0.99999	0.99998	1.	1.	0.99987	0.99989	1.	0.99999	0.99999	1.	0.99999	0.99997	0.99999	0.99999	0.99919	0.99915	0.99982	0.99991	0.9994	0.99993	0.99972	0.99932	0.99994	0.99955	0.99993	0.99841	0.99996	0.99994	0.99882	0.99778	0.99995	0.99881	0.99995	0.99825	0.99991	0.98908	0.99936	0.99542	0.43836	0.30904
AB-7-2-1-4_genotype2	0.00158	0.00002	0.	0.	0.	0.00002	0.	0.	0.	0.	0.	0.	0.	0.	0.	0.	0.	0.	0.	0.	0.	0.	0.	0.	0.	0.00002	0.	0.00004	0.	0.	0.	0.	0.00002	0.	0.00013	0.	0.	0.00005	0.00009	0.	0.	0.	0.	0.	0.00038	0.00002	0.00002	0.	0.00013
AB-7-2-1-4_genotype3	0.04501	0.0002	0.00005	0.00008	0.00003	0.00012	0.00003	0.	0.	0.00001	0.00002	0.	0.	0.00006	0.00005	0.	0.	0.	0.	0.	0.	0.	0.	0.	0.	0.00016	0.00008	0.00055	0.	0.	0.	0.00003	0.00021	0.00003	0.00145	0.00003	0.00002	0.00054	0.00101	0.00001	0.00001	0.00002	0.00001	0.00002	0.00506	0.0003	0.00058	0.00016	0.0052
AB-7-2-1-4_genotype4	0.0021799999999999996	0.0015	0.00002	0.	0.	0.	0.	0.	0.00004	0.	0.	0.	0.	0.	0.	0.	0.	0.	0.	0.	0.	0.	0.	0.00006	0.00007000000000000001	0.	0.	0.	0.	0.00002	0.00006	0.	0.00002	0.	0.	0.	0.	0.00005	0.00009	0.	0.00011	0.	0.00015000000000000001	0.	0.00038	0.00002	0.00012	0.00801	0.007180000000000001
AB-7-2-1-4_genotype5	0.00032	0.	0.	0.	0.	0.	0.	0.	0.	0.	0.	0.	0.	0.	0.	0.	0.	0.	0.	0.	0.	0.	0.	0.	0.	0.	0.	0.	0.	0.	0.	0.	0.	0.	0.	0.	0.	0.	0.	0.	0.	0.	0.	0.	0.	0.	0.	0.00002	0.00037
AB-7-2-1-4_genotype6	0.07079	0.04005	0.00017	0.00008	0.00003	0.	0.	0.00003	0.00043	0.	0.	0.	0.	0.00006	0.00005	0.	0.00001	0.	0.	0.	0.00003	0.00001	0.00001	0.00075	0.00079	0.	0.	0.	0.00006	0.00026	0.00062	0.00003	0.0002	0.00003	0.00001	0.	0.00002	0.00054	0.00103	0.00004	0.00108	0.00003	0.00159	0.00006	0.00508	0.0003	0.00385	0.55345	0.67809
AB-7-2-1-4_genotype7	0.	0.	0.	0.	0.	0.	0.	0.	0.	0.	0.	0.	0.	0.	0.	0.	0.	0.	0.	0.	0.	0.	0.	0.	0.	0.	0.	0.	0.	0.	0.	0.	0.	0.	0.	0.	0.	0.	0.	0.	0.	0.	0.	0.	0.	0.	0.	0.	0.
AB-7-2-1-4_genotype8	0.	0.	0.	0.	0.	0.	0.	0.	0.	0.	0.	0.	0.	0.	0.	0.	0.	0.	0.	0.	0.	0.	0.	0.	0.	0.	0.	0.	0.	0.	0.	0.	0.	0.	0.	0.	0.	0.	0.	0.	0.	0.	0.	0.	0.	0.	0.	0.	0.
AB-7-2-1-4_genotype9	0.	0.	0.	0.	0.	0.	0.	0.	0.	0.	0.	0.	0.	0.	0.	0.	0.	0.	0.	0.	0.	0.	0.	0.	0.	0.	0.	0.	0.	0.	0.	0.	0.	0.	0.	0.	0.	0.	0.	0.	0.	0.	0.	0.	0.	0.	0.	0.	0.
AB-7-2-1-4_genotype10	0.	0.	0.	0.	0.	0.	0.	0.	0.	0.	0.	0.	0.	0.	0.	0.	0.	0.	0.	0.	0.	0.	0.	0.	0.	0.	0.	0.	0.	0.	0.	0.	0.	0.	0.	0.	0.	0.	0.	0.	0.	0.	0.	0.	0.	0.	0.	0.	0.
AB-7-2-1-4_genotype11	0.	0.	0.	0.	0.	0.	0.	0.	0.	0.	0.	0.	0.	0.	0.	0.	0.	0.	0.	0.	0.	0.	0.	0.	0.	0.	0.	0.	0.	0.	0.	0.	0.	0.	0.	0.	0.	0.	0.	0.	0.	0.	0.	0.	0.	0.	0.	0.	0.
AB-7-2-1-4_genotype12	0.	0.	0.	0.	0.	0.	0.	0.	0.	0.	0.	0.	0.	0.	0.	0.	0.	0.	0.	0.	0.	0.	0.	0.	0.	0.	0.	0.	0.	0.	0.	0.	0.	0.	0.	0.	0.	0.	0.	0.	0.	0.	0.	0.	0.	0.	0.	0.	0.
AB-7-2-1-4_genotype13	0.	0.	0.	0.	0.	0.	0.	0.	0.	0.	0.	0.	0.	0.	0.	0.	0.	0.	0.	0.	0.	0.	0.	0.	0.	0.	0.	0.	0.	0.	0.	0.	0.	0.	0.	0.	0.	0.	0.	0.	0.	0.	0.	0.	0.	0.	0.	0.	0.
AB-7-2-1-4_genotype14	0.	0.	0.	0.	0.	0.	0.	0.	0.	0.	0.	0.	0.	0.	0.	0.	0.	0.	0.	0.	0.	0.	0.	0.	0.	0.	0.	0.	0.	0.	0.	0.	0.	0.	0.	0.	0.	0.	0.	0.	0.	0.	0.	0.	0.	0.	0.	0.	0.
AB-7-2-1-4_genotype15	0.	0.	0.	0.	0.	0.	0.	0.	0.	0.	0.	0.	0.	0.	0.	0.	0.	0.	0.	0.	0.	0.	0.	0.	0.	0.	0.	0.	0.	0.	0.	0.	0.	0.	0.	0.	0.	0.	0.	0.	0.	0.	0.	0.	0.	0.	0.	0.	0.
AB-77-1-1-1_genotype1	0.88012	0.95823	0.99976	0.99982	0.99994	0.99986	0.99997	0.99997	0.99953	0.99999	0.99998	1.	1.	0.99987	0.99989	1.	0.99999	0.99999	1.	0.99999	0.99997	0.99999	0.99999	0.99919	0.99915	0.99982	0.99991	0.9994	0.99989	0.99955	0.99889	0.99426	0.04832	0.00745	0.00003	0.00001	0.00007	0.00133	0.00802	0.00738	0.23429	0.99567	0.99659	0.99987	0.98905	0.99936	0.02692	0.82552	0.87659
AB-77-1-1-1_genotype2	0.00158	0.00002	0.	0.	0.	0.00002	0.	0.	0.	0.	0.	0.	0.	0.	0.	0.	0.	0.	0.	0.	0.	0.	0.	0.	0.	0.00002	0.	0.00004	0.	0.	0.	0.00002	0.00004	0.	0.	0.	0.	0.	0.00002	0.	0.	0.	0.	0.	0.00038	0.00002	0.00013	0.00004	0.00033
AB-77-1-1-1_genotype3	0.04501	0.0002	0.00005	0.00008	0.00003	0.00012	0.00003	0.	0.	0.00001	0.00002	0.	0.	0.00006	0.00005	0.	0.	0.	0.	0.	0.	0.	0.	0.	0.	0.00016	0.00008	0.00055	0.	0.	0.	0.00031	0.03426	0.03489	0.00147	0.00313	0.00837	0.00881	0.01463	0.01557	0.0003	0.00007	0.00001	0.00003	0.00506	0.0003	0.41663	0.00126	0.00837
AB-77-1-1-1_genotype4	0.0021799999999999996	0.0015	0.00002	0.	0.	0.	0.	0.	0.00004	0.	0.	0.	0.	0.	0.	0.	0.	0.	0.	0.	0.	0.	0.	0.00006	0.00007000000000000001	0.	0.	0.	0.	0.000030000000000000004	0.00007000000000000001	0.00013	0.00075	0.00015000000000000001	0.	0.	0.00002	0.00023999999999999998	0.00054	0.00012	0.0024200000000000003	0.00009	0.00019	0.	0.00039000000000000005	0.00002	0.00016	0.00352	0.00265
AB-77-1-1-1_genotype5	0.00032	0.	0.	0.	0.	0.	0.	0.	0.	0.	0.	0.	0.	0.	0.	0.	0.	0.	0.	0.	0.	0.	0.	0.	0.	0.	0.	0.	0.	0.	0.	0.	0.00089	0.00095	0.00004	0.00032	0.00086	0.00088	0.00053	0.00037	0.00002	0.	0.	0.	0.	0.	0.0032	0.00002	0.00012
AB-77-1-1-1_genotype6	0.07079	0.04005	0.00017	0.00008	0.00003	0.	0.	0.00003	0.00043	0.	0.	0.	0.	0.00006	0.00005	0.	0.00001	0.	0.	0.	0.00003	0.00001	0.00001	0.00075	0.00079	0.	0.	0.	0.0001	0.00042	0.00104	0.00529	0.91573	0.95656	0.99845	0.99654	0.99068	0.98874	0.97627	0.97655	0.76298	0.00417	0.00322	0.00009	0.00511	0.0003	0.55297	0.16965	0.11194
AB-77-1-1-1_genotype7	0.	0.	0.	0.	0.	0.	0.	0.	0.	0.	0.	0.	0.	0.	0.	0.	0.	0.	0.	0.	0.	0.	0.	0.	0.	0.	0.	0.	0.	0.	0.	0.	0.	0.	0.	0.	0.	0.	0.	0.	0.	0.	0.	0.	0.	0.	0.	0.	0.
AB-77-1-1-1_genotype8	0.	0.	0.	0.	0.	0.	0.	0.	0.	0.	0.	0.	0.	0.	0.	0.	0.	0.	0.	0.	0.	0.	0.	0.	0.	0.	0.	0.	0.	0.	0.	0.	0.	0.	0.	0.	0.	0.	0.	0.	0.	0.	0.	0.	0.	0.	0.	0.	0.
AB-77-1-1-1_genotype9	0.	0.	0.	0.	0.	0.	0.	0.	0.	0.	0.	0.	0.	0.	0.	0.	0.	0.	0.	0.	0.	0.	0.	0.	0.	0.	0.	0.	0.	0.	0.	0.	0.	0.	0.	0.	0.	0.	0.	0.	0.	0.	0.	0.	0.	0.	0.	0.	0.
AB-77-1-1-1_genotype10	0.	0.	0.	0.	0.	0.	0.	0.	0.	0.	0.	0.	0.	0.	0.	0.	0.	0.	0.	0.	0.	0.	0.	0.	0.	0.	0.	0.	0.	0.	0.	0.	0.	0.	0.	0.	0.	0.	0.	0.	0.	0.	0.	0.	0.	0.	0.	0.	0.
AB-77-1-1-1_genotype11	0.	0.	0.	0.	0.	0.	0.	0.	0.	0.	0.	0.	0.	0.	0.	0.	0.	0.	0.	0.	0.	0.	0.	0.	0.	0.	0.	0.	0.	0.	0.	0.	0.	0.	0.	0.	0.	0.	0.	0.	0.	0.	0.	0.	0.	0.	0.	0.	0.
AB-77-1-1-1_genotype12	0.	0.	0.	0.	0.	0.	0.	0.	0.	0.	0.	0.	0.	0.	0.	0.	0.	0.	0.	0.	0.	0.	0.	0.	0.	0.	0.	0.	0.	0.	0.	0.	0.	0.	0.	0.	0.	0.	0.	0.	0.	0.	0.	0.	0.	0.	0.	0.	0.
AB-77-1-1-1_genotype13	0.	0.	0.	0.	0.	0.	0.	0.	0.	0.	0.	0.	0.	0.	0.	0.	0.	0.	0.	0.	0.	0.	0.	0.	0.	0.	0.	0.	0.	0.	0.	0.	0.	0.	0.	0.	0.	0.	0.	0.	0.	0.	0.	0.	0.	0.	0.	0.	0.
AB-77-1-1-1_genotype14	0.	0.	0.	0.	0.	0.	0.	0.	0.	0.	0.	0.	0.	0.	0.	0.	0.	0.	0.	0.	0.	0.	0.	0.	0.	0.	0.	0.	0.	0.	0.	0.	0.	0.	0.	0.	0.	0.	0.	0.	0.	0.	0.	0.	0.	0.	0.	0.	0.
AB-77-1-1-1_genotype15	0.	0.	0.	0.	0.	0.	0.	0.	0.	0.	0.	0.	0.	0.	0.	0.	0.	0.	0.	0.	0.	0.	0.	0.	0.	0.	0.	0.	0.	0.	0.	0.	0.	0.	0.	0.	0.	0.	0.	0.	0.	0.	0.	0.	0.	0.	0.	0.	0.
AB-77-1-1-2_genotype1	0.88012	0.95823	0.99976	0.99982	0.99994	0.99986	0.99997	0.99997	0.99953	0.99999	0.99998	1.	1.	0.99987	0.99989	1.	0.99999	0.99999	1.	0.99999	0.99997	0.99999	0.99999	0.99919	0.99915	0.99982	0.99991	0.9994	0.99993	0.99972	0.99932	0.99994	0.99955	0.99993	0.99841	0.99996	0.99994	0.99882	0.99778	0.99995	0.99881	0.99995	0.99825	0.99991	0.98908	0.99936	0.9937	0.18599	0.46261
AB-77-1-1-2_genotype2	0.00158	0.00002	0.	0.	0.	0.00002	0.	0.	0.	0.	0.	0.	0.	0.	0.	0.	0.	0.	0.	0.	0.	0.	0.	0.	0.	0.00002	0.	0.00004	0.	0.	0.	0.	0.00002	0.	0.00013	0.	0.	0.00005	0.00009	0.	0.	0.	0.	0.	0.00038	0.00002	0.00016	0.00042	0.0035
AB-77-1-1-2_genotype3	0.04501	0.0002	0.00005	0.00008	0.00003	0.00012	0.00003	0.	0.	0.00001	0.00002	0.	0.	0.00006	0.00005	0.	0.	0.	0.	0.	0.	0.	0.	0.	0.	0.00016	0.00008	0.00055	0.	0.	0.	0.00003	0.00021	0.00003	0.00145	0.00003	0.00002	0.00054	0.00101	0.00001	0.00001	0.00002	0.00001	0.00002	0.00506	0.0003	0.00543	0.80949	0.52267
AB-77-1-1-2_genotype4	0.0021799999999999996	0.0015	0.00002	0.	0.	0.	0.	0.	0.00004	0.	0.	0.	0.	0.	0.	0.	0.	0.	0.	0.	0.	0.	0.	0.00006	0.00007000000000000001	0.	0.	0.	0.	0.00002	0.00006	0.	0.00002	0.	0.	0.	0.	0.00005	0.00009	0.	0.00011	0.	0.00015000000000000001	0.	0.00038	0.00002	0.000030000000000000004	0.	0.00017
AB-77-1-1-2_genotype5	0.00032	0.	0.	0.	0.	0.	0.	0.	0.	0.	0.	0.	0.	0.	0.	0.	0.	0.	0.	0.	0.	0.	0.	0.	0.	0.	0.	0.	0.	0.	0.	0.	0.	0.	0.	0.	0.	0.	0.	0.	0.	0.	0.	0.	0.	0.	0.	0.00004	0.00032
AB-77-1-1-2_genotype6	0.07079	0.04005	0.00017	0.00008	0.00003	0.	0.	0.00003	0.00043	0.	0.	0.	0.	0.00006	0.00005	0.	0.00001	0.	0.	0.	0.00003	0.00001	0.00001	0.00075	0.00079	0.	0.	0.	0.00006	0.00026	0.00062	0.00003	0.0002	0.00003	0.00001	0.	0.00002	0.00054	0.00103	0.00004	0.00108	0.00003	0.00159	0.00006	0.00508	0.0003	0.00069	0.00406	0.01075
AB-77-1-1-2_genotype7	0.	0.	0.	0.	0.	0.	0.	0.	0.	0.	0.	0.	0.	0.	0.	0.	0.	0.	0.	0.	0.	0.	0.	0.	0.	0.	0.	0.	0.	0.	0.	0.	0.	0.	0.	0.	0.	0.	0.	0.	0.	0.	0.	0.	0.	0.	0.	0.	0.
AB-77-1-1-2_genotype8	0.	0.	0.	0.	0.	0.	0.	0.	0.	0.	0.	0.	0.	0.	0.	0.	0.	0.	0.	0.	0.	0.	0.	0.	0.	0.	0.	0.	0.	0.	0.	0.	0.	0.	0.	0.	0.	0.	0.	0.	0.	0.	0.	0.	0.	0.	0.	0.	0.
AB-77-1-1-2_genotype9	0.	0.	0.	0.	0.	0.	0.	0.	0.	0.	0.	0.	0.	0.	0.	0.	0.	0.	0.	0.	0.	0.	0.	0.	0.	0.	0.	0.	0.	0.	0.	0.	0.	0.	0.	0.	0.	0.	0.	0.	0.	0.	0.	0.	0.	0.	0.	0.	0.
AB-77-1-1-2_genotype10	0.	0.	0.	0.	0.	0.	0.	0.	0.	0.	0.	0.	0.	0.	0.	0.	0.	0.	0.	0.	0.	0.	0.	0.	0.	0.	0.	0.	0.	0.	0.	0.	0.	0.	0.	0.	0.	0.	0.	0.	0.	0.	0.	0.	0.	0.	0.	0.	0.
AB-77-1-1-2_genotype11	0.	0.	0.	0.	0.	0.	0.	0.	0.	0.	0.	0.	0.	0.	0.	0.	0.	0.	0.	0.	0.	0.	0.	0.	0.	0.	0.	0.	0.	0.	0.	0.	0.	0.	0.	0.	0.	0.	0.	0.	0.	0.	0.	0.	0.	0.	0.	0.	0.
AB-77-1-1-2_genotype12	0.	0.	0.	0.	0.	0.	0.	0.	0.	0.	0.	0.	0.	0.	0.	0.	0.	0.	0.	0.	0.	0.	0.	0.	0.	0.	0.	0.	0.	0.	0.	0.	0.	0.	0.	0.	0.	0.	0.	0.	0.	0.	0.	0.	0.	0.	0.	0.	0.
AB-77-1-1-2_genotype13	0.	0.	0.	0.	0.	0.	0.	0.	0.	0.	0.	0.	0.	0.	0.	0.	0.	0.	0.	0.	0.	0.	0.	0.	0.	0.	0.	0.	0.	0.	0.	0.	0.	0.	0.	0.	0.	0.	0.	0.	0.	0.	0.	0.	0.	0.	0.	0.	0.
AB-77-1-1-2_genotype14	0.	0.	0.	0.	0.	0.	0.	0.	0.	0.	0.	0.	0.	0.	0.	0.	0.	0.	0.	0.	0.	0.	0.	0.	0.	0.	0.	0.	0.	0.	0.	0.	0.	0.	0.	0.	0.	0.	0.	0.	0.	0.	0.	0.	0.	0.	0.	0.	0.
AB-77-1-1-2_genotype15	0.	0.	0.	0.	0.	0.	0.	0.	0.	0.	0.	0.	0.	0.	0.	0.	0.	0.	0.	0.	0.	0.	0.	0.	0.	0.	0.	0.	0.	0.	0.	0.	0.	0.	0.	0.	0.	0.	0.	0.	0.	0.	0.	0.	0.	0.	0.	0.	0.
AB-77-1-1-3_genotype1	0.87114	0.94396	0.97956	0.01205	0.00403	0.	0.	0.00004	0.00051	0.	0.	0.	0.	0.00006	0.00005	0.	0.00001	0.	0.	0.	0.00003	0.00001	0.00001	0.001	0.00104	0.	0.	0.	0.0001	0.00037	0.00084	0.00004	0.00025	0.00004	0.00001	0.00001	0.00007	0.00132	0.00799	0.00735	0.23353	0.99567	0.99659	0.99987	0.98905	0.99936	0.9937	0.18599	0.46261
AB-77-1-1-3_genotype2	0.00157	0.00002	0.00002	0.00002	0.	0.	0.	0.	0.	0.	0.	0.	0.	0.	0.	0.	0.	0.	0.	0.	0.	0.	0.	0.	0.	0.	0.	0.	0.	0.	0.	0.	0.	0.	0.	0.	0.	0.	0.00002	0.	0.	0.	0.	0.	0.00038	0.00002	0.00016	0.00042	0.0035
AB-77-1-1-3_genotype3	0.04492	0.00021	0.00032	0.02279	0.02276	0.0002	0.00022	0.00013	0.	0.00001	0.	0.0001	0.00011	0.00009	0.00009	0.00008	0.	0.	0.	0.	0.	0.00001	0.00001	0.	0.	0.	0.	0.	0.00007	0.	0.	0.00202	0.00214	0.00213	0.00014	0.00182	0.00717	0.00762	0.01362	0.01458	0.00028	0.00007	0.00001	0.00003	0.00506	0.0003	0.00543	0.80949	0.52267
AB-77-1-1-3_genotype4	0.00231	0.0017000000000000001	0.00031999999999999997	0.00026	0.00011	0.	0.	0.00002	0.0002	0.	0.	0.	0.	0.000030000000000000004	0.00002	0.	0.	0.	0.	0.	0.00002	0.	0.	0.00029	0.00030000000000000003	0.	0.	0.	0.00004	0.00013	0.00028	0.00002	0.0001	0.00002	0.	0.	0.00002	0.00025	0.00054	0.00012	0.00243	0.00009	0.00019	0.	0.00039000000000000005	0.00002	0.000030000000000000004	0.	0.00017
AB-77-1-1-3_genotype5	0.00034	0.	0.	0.00086	0.00086	0.00002	0.00004	0.0001	0.	0.	0.	0.0001	0.00012	0.0001	0.0001	0.00008	0.	0.	0.	0.	0.	0.	0.	0.	0.	0.	0.	0.	0.00004	0.	0.	0.00091	0.00096	0.00095	0.00002	0.00031	0.00086	0.00087	0.00053	0.00037	0.00002	0.	0.	0.	0.	0.	0.	0.00004	0.00032
AB-77-1-1-3_genotype6	0.07972	0.05411	0.01978	0.96403	0.97223	0.99978	0.99974	0.99972	0.99927	0.99998	0.99999	0.99979	0.99978	0.99972	0.99974	0.99983	0.99998	1.	0.99999	0.99999	0.99996	0.99998	0.99998	0.99871	0.99865	1.	1.	0.99999	0.99975	0.9995	0.99888	0.99701	0.99654	0.99686	0.99982	0.99786	0.99189	0.98994	0.97731	0.97757	0.76375	0.00417	0.00322	0.00009	0.00511	0.0003	0.00069	0.00406	0.01075
AB-77-1-1-3_genotype7	0.	0.	0.	0.	0.	0.	0.	0.	0.	0.	0.	0.	0.	0.	0.	0.	0.	0.	0.	0.	0.	0.	0.	0.	0.	0.	0.	0.	0.	0.	0.	0.	0.	0.	0.	0.	0.	0.	0.	0.	0.	0.	0.	0.	0.	0.	0.	0.	0.
AB-77-1-1-3_genotype8	0.	0.	0.	0.	0.	0.	0.	0.	0.	0.	0.	0.	0.	0.	0.	0.	0.	0.	0.	0.	0.	0.	0.	0.	0.	0.	0.	0.	0.	0.	0.	0.	0.	0.	0.	0.	0.	0.	0.	0.	0.	0.	0.	0.	0.	0.	0.	0.	0.
AB-77-1-1-3_genotype9	0.	0.	0.	0.	0.	0.	0.	0.	0.	0.	0.	0.	0.	0.	0.	0.	0.	0.	0.	0.	0.	0.	0.	0.	0.	0.	0.	0.	0.	0.	0.	0.	0.	0.	0.	0.	0.	0.	0.	0.	0.	0.	0.	0.	0.	0.	0.	0.	0.
AB-77-1-1-3_genotype10	0.	0.	0.	0.	0.	0.	0.	0.	0.	0.	0.	0.	0.	0.	0.	0.	0.	0.	0.	0.	0.	0.	0.	0.	0.	0.	0.	0.	0.	0.	0.	0.	0.	0.	0.	0.	0.	0.	0.	0.	0.	0.	0.	0.	0.	0.	0.	0.	0.
AB-77-1-1-3_genotype11	0.	0.	0.	0.	0.	0.	0.	0.	0.	0.	0.	0.	0.	0.	0.	0.	0.	0.	0.	0.	0.	0.	0.	0.	0.	0.	0.	0.	0.	0.	0.	0.	0.	0.	0.	0.	0.	0.	0.	0.	0.	0.	0.	0.	0.	0.	0.	0.	0.
AB-77-1-1-3_genotype12	0.	0.	0.	0.	0.	0.	0.	0.	0.	0.	0.	0.	0.	0.	0.	0.	0.	0.	0.	0.	0.	0.	0.	0.	0.	0.	0.	0.	0.	0.	0.	0.	0.	0.	0.	0.	0.	0.	0.	0.	0.	0.	0.	0.	0.	0.	0.	0.	0.
AB-77-1-1-3_genotype13	0.	0.	0.	0.	0.	0.	0.	0.	0.	0.	0.	0.	0.	0.	0.	0.	0.	0.	0.	0.	0.	0.	0.	0.	0.	0.	0.	0.	0.	0.	0.	0.	0.	0.	0.	0.	0.	0.	0.	0.	0.	0.	0.	0.	0.	0.	0.	0.	0.
AB-77-1-1-3_genotype14	0.	0.	0.	0.	0.	0.	0.	0.	0.	0.	0.	0.	0.	0.	0.	0.	0.	0.	0.	0.	0.	0.	0.	0.	0.	0.	0.	0.	0.	0.	0.	0.	0.	0.	0.	0.	0.	0.	0.	0.	0.	0.	0.	0.	0.	0.	0.	0.	0.
AB-77-1-1-3_genotype15	0.	0.	0.	0.	0.	0.	0.	0.	0.	0.	0.	0.	0.	0.	0.	0.	0.	0.	0.	0.	0.	0.	0.	0.	0.	0.	0.	0.	0.	0.	0.	0.	0.	0.	0.	0.	0.	0.	0.	0.	0.	0.	0.	0.	0.	0.	0.	0.	0.
AB-77-1-1-4_genotype1	0.88012	0.95823	0.99976	0.99982	0.99994	0.99986	0.99997	0.99997	0.99953	0.99999	0.99998	1.	1.	0.99987	0.99989	1.	0.99999	0.99999	1.	0.99999	0.99997	0.99999	0.99999	0.99919	0.99915	0.99982	0.99991	0.9994	0.99989	0.99955	0.99889	0.99426	0.04833	0.00745	0.00005	0.00002	0.00328	0.06854	0.87791	0.99649	0.99615	0.99993	0.99824	0.99991	0.98908	0.99936	0.02039	0.59589	0.44849
AB-77-1-1-4_genotype2	0.00158	0.00002	0.	0.	0.	0.00002	0.	0.	0.	0.	0.	0.	0.	0.	0.	0.	0.	0.	0.	0.	0.	0.	0.	0.	0.	0.00002	0.	0.00004	0.	0.	0.	0.00002	0.00005	0.	0.	0.	0.	0.00006	0.00017	0.	0.	0.	0.	0.	0.00038	0.00002	0.0001	0.00042	0.00336
AB-77-1-1-4_genotype3	0.04501	0.0002	0.00005	0.00008	0.00003	0.00012	0.00003	0.	0.	0.00001	0.00002	0.	0.	0.00006	0.00005	0.	0.	0.	0.	0.	0.	0.	0.	0.	0.	0.00016	0.00008	0.00055	0.	0.	0.	0.00032	0.0374	0.03817	0.00501	0.01079	0.03045	0.03022	0.0072	0.00005	0.00001	0.00002	0.00001	0.00002	0.00506	0.0003	0.3556	0.03496	0.30445
AB-77-1-1-4_genotype4	0.0021799999999999996	0.0015	0.00002	0.	0.	0.	0.	0.	0.00004	0.	0.	0.	0.	0.	0.	0.	0.	0.	0.	0.	0.	0.	0.	0.00006	0.00007000000000000001	0.	0.	0.	0.	0.000030000000000000004	0.00007000000000000001	0.00013	0.00074	0.00015000000000000001	0.	0.	0.00008	0.001	0.0015999999999999999	0.00008	0.00017	0.	0.00015000000000000001	0.	0.00038	0.00002	0.00014	0.00341	0.0018800000000000002
AB-77-1-1-4_genotype5	0.00032	0.	0.	0.	0.	0.	0.	0.	0.	0.	0.	0.	0.	0.	0.	0.	0.	0.	0.	0.	0.	0.	0.	0.	0.	0.	0.	0.	0.	0.	0.	0.	0.0009	0.00095	0.00004	0.00042	0.00098	0.00092	0.00004	0.	0.	0.	0.	0.	0.	0.	0.0034	0.00022	0.00313
AB-77-1-1-4_genotype6	0.07079	0.04005	0.00017	0.00008	0.00003	0.	0.	0.00003	0.00043	0.	0.	0.	0.	0.00006	0.00005	0.	0.00001	0.	0.	0.	0.00003	0.00001	0.00001	0.00075	0.00079	0.	0.	0.	0.0001	0.00042	0.00103	0.00527	0.91258	0.95327	0.99489	0.98876	0.96522	0.89926	0.11309	0.00336	0.00368	0.00004	0.0016	0.00006	0.00508	0.0003	0.62037	0.3651	0.23869
AB-77-1-1-4_genotype7	0.	0.	0.	0.	0.	0.	0.	0.	0.	0.	0.	0.	0.	0.	0.	0.	0.	0.	0.	0.	0.	0.	0.	0.	0.	0.	0.	0.	0.	0.	0.	0.	0.	0.	0.	0.	0.	0.	0.	0.	0.	0.	0.	0.	0.	0.	0.	0.	0.
AB-77-1-1-4_genotype8	0.	0.	0.	0.	0.	0.	0.	0.	0.	0.	0.	0.	0.	0.	0.	0.	0.	0.	0.	0.	0.	0.	0.	0.	0.	0.	0.	0.	0.	0.	0.	0.	0.	0.	0.	0.	0.	0.	0.	0.	0.	0.	0.	0.	0.	0.	0.	0.	0.
AB-77-1-1-4_genotype9	0.	0.	0.	0.	0.	0.	0.	0.	0.	0.	0.	0.	0.	0.	0.	0.	0.	0.	0.	0.	0.	0.	0.	0.	0.	0.	0.	0.	0.	0.	0.	0.	0.	0.	0.	0.	0.	0.	0.	0.	0.	0.	0.	0.	0.	0.	0.	0.	0.
AB-77-1-1-4_genotype10	0.	0.	0.	0.	0.	0.	0.	0.	0.	0.	0.	0.	0.	0.	0.	0.	0.	0.	0.	0.	0.	0.	0.	0.	0.	0.	0.	0.	0.	0.	0.	0.	0.	0.	0.	0.	0.	0.	0.	0.	0.	0.	0.	0.	0.	0.	0.	0.	0.
AB-77-1-1-4_genotype11	0.	0.	0.	0.	0.	0.	0.	0.	0.	0.	0.	0.	0.	0.	0.	0.	0.	0.	0.	0.	0.	0.	0.	0.	0.	0.	0.	0.	0.	0.	0.	0.	0.	0.	0.	0.	0.	0.	0.	0.	0.	0.	0.	0.	0.	0.	0.	0.	0.
AB-77-1-1-4_genotype12	0.	0.	0.	0.	0.	0.	0.	0.	0.	0.	0.	0.	0.	0.	0.	0.	0.	0.	0.	0.	0.	0.	0.	0.	0.	0.	0.	0.	0.	0.	0.	0.	0.	0.	0.	0.	0.	0.	0.	0.	0.	0.	0.	0.	0.	0.	0.	0.	0.
AB-77-1-1-4_genotype13	0.	0.	0.	0.	0.	0.	0.	0.	0.	0.	0.	0.	0.	0.	0.	0.	0.	0.	0.	0.	0.	0.	0.	0.	0.	0.	0.	0.	0.	0.	0.	0.	0.	0.	0.	0.	0.	0.	0.	0.	0.	0.	0.	0.	0.	0.	0.	0.	0.
AB-77-1-1-4_genotype14	0.	0.	0.	0.	0.	0.	0.	0.	0.	0.	0.	0.	0.	0.	0.	0.	0.	0.	0.	0.	0.	0.	0.	0.	0.	0.	0.	0.	0.	0.	0.	0.	0.	0.	0.	0.	0.	0.	0.	0.	0.	0.	0.	0.	0.	0.	0.	0.	0.
AB-77-1-1-4_genotype15	0.	0.	0.	0.	0.	0.	0.	0.	0.	0.	0.	0.	0.	0.	0.	0.	0.	0.	0.	0.	0.	0.	0.	0.	0.	0.	0.	0.	0.	0.	0.	0.	0.	0.	0.	0.	0.	0.	0.	0.	0.	0.	0.	0.	0.	0.	0.	0.	0.
AB-9-1-1-1_genotype1	0.88006	0.95814	0.99963	0.99352	0.99359	0.00022	0.00006	0.00126	0.01954	0.00062	0.00185	0.00007	0.00046	0.86614	0.89553	0.99679	0.99995	0.99999	1.	0.99999	0.99997	0.99999	0.99999	0.99919	0.99915	0.99982	0.99991	0.9994	0.99993	0.99972	0.99932	0.99994	0.99955	0.99993	0.99841	0.99996	0.99994	0.99882	0.99778	0.99995	0.99881	0.99995	0.99825	0.99991	0.98908	0.99936	0.99903	0.97743	0.97847
AB-9-1-1-1_genotype2	0.00158	0.00002	0.	0.00002	0.	0.	0.	0.	0.	0.	0.00002	0.	0.	0.00044	0.00036	0.00002	0.	0.	0.	0.	0.	0.	0.	0.	0.	0.00002	0.	0.00004	0.	0.	0.	0.	0.00002	0.	0.00013	0.	0.	0.00005	0.00009	0.	0.	0.	0.	0.	0.00038	0.00002	0.00002	0.00002	0.00026999999999999995
AB-9-1-1-1_genotype3	0.04501	0.0002	0.00005	0.00021	0.00015	0.00125	0.00141	0.00888	0.00853	0.79857	0.80742	0.80363	0.80296	0.10652	0.08311	0.00252	0.00001	0.00001	0.	0.	0.	0.	0.	0.	0.	0.00016	0.00008	0.00055	0.	0.	0.	0.00003	0.00021	0.00003	0.00145	0.00003	0.00002	0.00054	0.00101	0.00001	0.00001	0.00002	0.00001	0.00002	0.00506	0.0003	0.00039	0.00011	0.00343
AB-9-1-1-1_genotype4	0.0021799999999999996	0.0015	0.00002	0.00014	0.00014	0.	0.	0.000030000000000000004	0.00030000000000000003	0.	0.	0.	0.	0.00011999999999999999	0.00009	0.	0.	0.	0.	0.	0.	0.	0.	0.00006	0.00007000000000000001	0.	0.	0.	0.	0.00002	0.00006	0.	0.00002	0.	0.	0.	0.	0.00005	0.00009	0.	0.00011	0.	0.00015000000000000001	0.	0.00038	0.00002	0.00002	0.0010999999999999998	0.0009
AB-9-1-1-1_genotype5	0.00032	0.	0.	0.	0.	0.00002	0.00004	0.00028	0.0002	0.00039000000000000005	0.0002	0.0002	0.0002	0.	0.	0.	0.	0.	0.	0.	0.	0.	0.	0.	0.	0.	0.	0.	0.	0.	0.	0.	0.	0.	0.	0.	0.	0.	0.	0.	0.	0.	0.	0.	0.	0.	0.	0.	0.00002
AB-9-1-1-1_genotype6	0.07084	0.04014	0.00029	0.00612	0.00611	0.9985	0.99849	0.98954	0.97141	0.2004	0.19051	0.19609	0.19637	0.02677	0.02091	0.00066	0.00004	0.	0.	0.	0.00003	0.00001	0.00001	0.00075	0.00079	0.	0.	0.	0.00006	0.00026	0.00062	0.00003	0.0002	0.00003	0.00001	0.	0.00002	0.00054	0.00103	0.00004	0.00108	0.00003	0.00159	0.00006	0.00508	0.0003	0.00052	0.02135	0.01692
AB-9-1-1-1_genotype7	0.	0.	0.	0.	0.	0.	0.	0.	0.	0.	0.	0.	0.	0.	0.	0.	0.	0.	0.	0.	0.	0.	0.	0.	0.	0.	0.	0.	0.	0.	0.	0.	0.	0.	0.	0.	0.	0.	0.	0.	0.	0.	0.	0.	0.	0.	0.	0.	0.
AB-9-1-1-1_genotype8	0.	0.	0.	0.	0.	0.	0.	0.	0.	0.	0.	0.	0.	0.	0.	0.	0.	0.	0.	0.	0.	0.	0.	0.	0.	0.	0.	0.	0.	0.	0.	0.	0.	0.	0.	0.	0.	0.	0.	0.	0.	0.	0.	0.	0.	0.	0.	0.	0.
AB-9-1-1-1_genotype9	0.	0.	0.	0.	0.	0.	0.	0.	0.	0.	0.	0.	0.	0.	0.	0.	0.	0.	0.	0.	0.	0.	0.	0.	0.	0.	0.	0.	0.	0.	0.	0.	0.	0.	0.	0.	0.	0.	0.	0.	0.	0.	0.	0.	0.	0.	0.	0.	0.
AB-9-1-1-1_genotype10	0.	0.	0.	0.	0.	0.	0.	0.	0.	0.	0.	0.	0.	0.	0.	0.	0.	0.	0.	0.	0.	0.	0.	0.	0.	0.	0.	0.	0.	0.	0.	0.	0.	0.	0.	0.	0.	0.	0.	0.	0.	0.	0.	0.	0.	0.	0.	0.	0.
AB-9-1-1-1_genotype11	0.	0.	0.	0.	0.	0.	0.	0.	0.	0.	0.	0.	0.	0.	0.	0.	0.	0.	0.	0.	0.	0.	0.	0.	0.	0.	0.	0.	0.	0.	0.	0.	0.	0.	0.	0.	0.	0.	0.	0.	0.	0.	0.	0.	0.	0.	0.	0.	0.
AB-9-1-1-1_genotype12	0.	0.	0.	0.	0.	0.	0.	0.	0.	0.	0.	0.	0.	0.	0.	0.	0.	0.	0.	0.	0.	0.	0.	0.	0.	0.	0.	0.	0.	0.	0.	0.	0.	0.	0.	0.	0.	0.	0.	0.	0.	0.	0.	0.	0.	0.	0.	0.	0.
AB-9-1-1-1_genotype13	0.	0.	0.	0.	0.	0.	0.	0.	0.	0.	0.	0.	0.	0.	0.	0.	0.	0.	0.	0.	0.	0.	0.	0.	0.	0.	0.	0.	0.	0.	0.	0.	0.	0.	0.	0.	0.	0.	0.	0.	0.	0.	0.	0.	0.	0.	0.	0.	0.
AB-9-1-1-1_genotype14	0.	0.	0.	0.	0.	0.	0.	0.	0.	0.	0.	0.	0.	0.	0.	0.	0.	0.	0.	0.	0.	0.	0.	0.	0.	0.	0.	0.	0.	0.	0.	0.	0.	0.	0.	0.	0.	0.	0.	0.	0.	0.	0.	0.	0.	0.	0.	0.	0.
AB-9-1-1-1_genotype15	0.	0.	0.	0.	0.	0.	0.	0.	0.	0.	0.	0.	0.	0.	0.	0.	0.	0.	0.	0.	0.	0.	0.	0.	0.	0.	0.	0.	0.	0.	0.	0.	0.	0.	0.	0.	0.	0.	0.	0.	0.	0.	0.	0.	0.	0.	0.	0.	0.
AB-9-1-1-2_genotype1	0.88012	0.95823	0.99976	0.9998	0.99992	0.99692	0.99695	0.00046	0.00002	0.00001	0.00005	0.00003	0.00042	0.86617	0.89555	0.99681	0.99998	0.99999	1.	0.99999	0.99997	0.99999	0.99999	0.99919	0.99915	0.99982	0.99991	0.9994	0.99993	0.99972	0.99932	0.99994	0.99955	0.99993	0.99841	0.99996	0.99994	0.99882	0.99778	0.99995	0.99881	0.99995	0.99825	0.99991	0.98908	0.99936	0.99903	0.97742	0.97843
AB-9-1-1-2_genotype2	0.00158	0.00002	0.	0.00001	0.	0.0001	0.0001	0.00002	0.	0.	0.00002	0.	0.	0.00053	0.00044	0.000030000000000000004	0.	0.	0.	0.	0.	0.	0.	0.	0.	0.00002	0.	0.00004	0.	0.	0.	0.	0.00002	0.	0.00013	0.	0.	0.00005	0.00009	0.	0.	0.	0.	0.	0.00038	0.00002	0.00002	0.00002	0.00026999999999999995
AB-9-1-1-2_genotype3	0.04501	0.0002	0.00005	0.0001	0.00004	0.00297	0.00295	0.99672	0.99984	0.99983	0.9998	0.99216	0.9912	0.13128	0.10242	0.00311	0.00001	0.00001	0.	0.	0.	0.	0.	0.	0.	0.00016	0.00008	0.00055	0.	0.	0.	0.00003	0.00021	0.00003	0.00145	0.00003	0.00002	0.00054	0.00101	0.00001	0.00001	0.00002	0.00001	0.00002	0.00506	0.0003	0.00039	0.00011	0.00346
AB-9-1-1-2_genotype4	0.0021799999999999996	0.0015	0.00002	0.	0.	0.	0.	0.	0.	0.	0.	0.	0.	0.00002	0.00002	0.	0.	0.	0.	0.	0.	0.	0.	0.00006	0.00007000000000000001	0.	0.	0.	0.	0.00002	0.00006	0.	0.00002	0.	0.	0.	0.	0.00005	0.00009	0.	0.00011	0.	0.00015000000000000001	0.	0.00038	0.00002	0.00002	0.0010999999999999998	0.0009
AB-9-1-1-2_genotype5	0.00032	0.	0.	0.	0.	0.	0.	0.00014	0.	0.00002	0.	0.00012	0.00012	0.	0.	0.	0.	0.	0.	0.	0.	0.	0.	0.	0.	0.	0.	0.	0.	0.	0.	0.	0.	0.	0.	0.	0.	0.	0.	0.	0.	0.	0.	0.	0.	0.	0.	0.	0.00002
AB-9-1-1-2_genotype6	0.07079	0.04005	0.00017	0.00008	0.00003	0.	0.	0.00266	0.00013	0.00014	0.00013	0.00769	0.00826	0.00199	0.00158	0.00005	0.00001	0.	0.	0.	0.00003	0.00001	0.00001	0.00075	0.00079	0.	0.	0.	0.00006	0.00026	0.00062	0.00003	0.0002	0.00003	0.00001	0.	0.00002	0.00054	0.00103	0.00004	0.00108	0.00003	0.00159	0.00006	0.00508	0.0003	0.00052	0.02136	0.01692
AB-9-1-1-2_genotype7	0.	0.	0.	0.	0.	0.	0.	0.	0.	0.	0.	0.	0.	0.	0.	0.	0.	0.	0.	0.	0.	0.	0.	0.	0.	0.	0.	0.	0.	0.	0.	0.	0.	0.	0.	0.	0.	0.	0.	0.	0.	0.	0.	0.	0.	0.	0.	0.	0.
AB-9-1-1-2_genotype8	0.	0.	0.	0.	0.	0.	0.	0.	0.	0.	0.	0.	0.	0.	0.	0.	0.	0.	0.	0.	0.	0.	0.	0.	0.	0.	0.	0.	0.	0.	0.	0.	0.	0.	0.	0.	0.	0.	0.	0.	0.	0.	0.	0.	0.	0.	0.	0.	0.
AB-9-1-1-2_genotype9	0.	0.	0.	0.	0.	0.	0.	0.	0.	0.	0.	0.	0.	0.	0.	0.	0.	0.	0.	0.	0.	0.	0.	0.	0.	0.	0.	0.	0.	0.	0.	0.	0.	0.	0.	0.	0.	0.	0.	0.	0.	0.	0.	0.	0.	0.	0.	0.	0.
AB-9-1-1-2_genotype10	0.	0.	0.	0.	0.	0.	0.	0.	0.	0.	0.	0.	0.	0.	0.	0.	0.	0.	0.	0.	0.	0.	0.	0.	0.	0.	0.	0.	0.	0.	0.	0.	0.	0.	0.	0.	0.	0.	0.	0.	0.	0.	0.	0.	0.	0.	0.	0.	0.
AB-9-1-1-2_genotype11	0.	0.	0.	0.	0.	0.	0.	0.	0.	0.	0.	0.	0.	0.	0.	0.	0.	0.	0.	0.	0.	0.	0.	0.	0.	0.	0.	0.	0.	0.	0.	0.	0.	0.	0.	0.	0.	0.	0.	0.	0.	0.	0.	0.	0.	0.	0.	0.	0.
AB-9-1-1-2_genotype12	0.	0.	0.	0.	0.	0.	0.	0.	0.	0.	0.	0.	0.	0.	0.	0.	0.	0.	0.	0.	0.	0.	0.	0.	0.	0.	0.	0.	0.	0.	0.	0.	0.	0.	0.	0.	0.	0.	0.	0.	0.	0.	0.	0.	0.	0.	0.	0.	0.
AB-9-1-1-2_genotype13	0.	0.	0.	0.	0.	0.	0.	0.	0.	0.	0.	0.	0.	0.	0.	0.	0.	0.	0.	0.	0.	0.	0.	0.	0.	0.	0.	0.	0.	0.	0.	0.	0.	0.	0.	0.	0.	0.	0.	0.	0.	0.	0.	0.	0.	0.	0.	0.	0.
AB-9-1-1-2_genotype14	0.	0.	0.	0.	0.	0.	0.	0.	0.	0.	0.	0.	0.	0.	0.	0.	0.	0.	0.	0.	0.	0.	0.	0.	0.	0.	0.	0.	0.	0.	0.	0.	0.	0.	0.	0.	0.	0.	0.	0.	0.	0.	0.	0.	0.	0.	0.	0.	0.
AB-9-1-1-2_genotype15	0.	0.	0.	0.	0.	0.	0.	0.	0.	0.	0.	0.	0.	0.	0.	0.	0.	0.	0.	0.	0.	0.	0.	0.	0.	0.	0.	0.	0.	0.	0.	0.	0.	0.	0.	0.	0.	0.	0.	0.	0.	0.	0.	0.	0.	0.	0.	0.	0.
AB-9-1-1-3_genotype1	0.88006	0.95814	0.99963	0.99352	0.99359	0.00018	0.00005	0.00004	0.00051	0.	0.	0.	0.	0.00006	0.00005	0.	0.00001	0.	0.	0.	0.00003	0.00001	0.00001	0.001	0.00104	0.	0.	0.00012	0.99776	0.99761	0.99734	0.99993	0.99955	0.99993	0.99841	0.99996	0.99994	0.99882	0.99778	0.99995	0.99881	0.99995	0.99825	0.99991	0.98908	0.99936	0.99903	0.97701	0.97557
AB-9-1-1-3_genotype2	0.00158	0.00002	0.	0.00001	0.	0.	0.	0.	0.	0.	0.	0.	0.	0.	0.	0.	0.	0.	0.	0.	0.	0.	0.	0.	0.	0.	0.	0.	0.	0.	0.	0.	0.00002	0.	0.00013	0.	0.	0.00005	0.00009	0.	0.	0.	0.	0.	0.00038	0.00002	0.00002	0.00002	0.00034
AB-9-1-1-3_genotype3	0.04501	0.0002	0.00005	0.0002	0.00014	0.0002	0.00023	0.00013	0.	0.00001	0.	0.0001	0.00011	0.00009	0.00009	0.00008	0.	0.	0.	0.	0.	0.00001	0.00001	0.	0.	0.	0.	0.00001	0.	0.	0.	0.00003	0.00021	0.00003	0.00145	0.00003	0.00002	0.00054	0.00101	0.00001	0.00001	0.00002	0.00001	0.00002	0.00506	0.0003	0.00039	0.00016	0.00597
AB-9-1-1-3_genotype4	0.0021799999999999996	0.0015	0.00002	0.00014	0.00014	0.	0.	0.00002	0.0002	0.	0.	0.	0.	0.000030000000000000004	0.00002	0.	0.	0.	0.	0.	0.00002	0.	0.	0.00029	0.00030000000000000003	0.	0.	0.	0.00008	0.00009	0.00012	0.	0.00002	0.	0.	0.	0.	0.00005	0.00009	0.	0.00011	0.	0.00015000000000000001	0.	0.00038	0.00002	0.00002	0.0010999999999999998	0.0009
AB-9-1-1-3_genotype5	0.00032	0.	0.	0.	0.	0.00002	0.00002	0.0001	0.	0.	0.	0.0001	0.00012	0.0001	0.0001	0.00008	0.	0.	0.	0.	0.	0.	0.	0.	0.	0.	0.	0.	0.	0.	0.	0.	0.	0.	0.	0.	0.	0.	0.	0.	0.	0.	0.	0.	0.	0.	0.	0.	0.00002
AB-9-1-1-3_genotype6	0.07084	0.04014	0.00029	0.00612	0.00612	0.9996	0.9997	0.99972	0.99927	0.99998	0.99999	0.99979	0.99978	0.99972	0.99974	0.99983	0.99998	1.	0.99999	0.99999	0.99996	0.99998	0.99998	0.99871	0.99865	1.	1.	0.99986	0.00217	0.0023	0.00254	0.00004	0.0002	0.00003	0.00001	0.	0.00002	0.00054	0.00103	0.00004	0.00108	0.00003	0.00159	0.00006	0.00508	0.0003	0.00052	0.02171	0.0172
AB-9-1-1-3_genotype7	0.	0.	0.	0.	0.	0.	0.	0.	0.	0.	0.	0.	0.	0.	0.	0.	0.	0.	0.	0.	0.	0.	0.	0.	0.	0.	0.	0.	0.	0.	0.	0.	0.	0.	0.	0.	0.	0.	0.	0.	0.	0.	0.	0.	0.	0.	0.	0.	0.
AB-9-1-1-3_genotype8	0.	0.	0.	0.	0.	0.	0.	0.	0.	0.	0.	0.	0.	0.	0.	0.	0.	0.	0.	0.	0.	0.	0.	0.	0.	0.	0.	0.	0.	0.	0.	0.	0.	0.	0.	0.	0.	0.	0.	0.	0.	0.	0.	0.	0.	0.	0.	0.	0.
AB-9-1-1-3_genotype9	0.	0.	0.	0.	0.	0.	0.	0.	0.	0.	0.	0.	0.	0.	0.	0.	0.	0.	0.	0.	0.	0.	0.	0.	0.	0.	0.	0.	0.	0.	0.	0.	0.	0.	0.	0.	0.	0.	0.	0.	0.	0.	0.	0.	0.	0.	0.	0.	0.
AB-9-1-1-3_genotype10	0.	0.	0.	0.	0.	0.	0.	0.	0.	0.	0.	0.	0.	0.	0.	0.	0.	0.	0.	0.	0.	0.	0.	0.	0.	0.	0.	0.	0.	0.	0.	0.	0.	0.	0.	0.	0.	0.	0.	0.	0.	0.	0.	0.	0.	0.	0.	0.	0.
AB-9-1-1-3_genotype11	0.	0.	0.	0.	0.	0.	0.	0.	0.	0.	0.	0.	0.	0.	0.	0.	0.	0.	0.	0.	0.	0.	0.	0.	0.	0.	0.	0.	0.	0.	0.	0.	0.	0.	0.	0.	0.	0.	0.	0.	0.	0.	0.	0.	0.	0.	0.	0.	0.
AB-9-1-1-3_genotype12	0.	0.	0.	0.	0.	0.	0.	0.	0.	0.	0.	0.	0.	0.	0.	0.	0.	0.	0.	0.	0.	0.	0.	0.	0.	0.	0.	0.	0.	0.	0.	0.	0.	0.	0.	0.	0.	0.	0.	0.	0.	0.	0.	0.	0.	0.	0.	0.	0.
AB-9-1-1-3_genotype13	0.	0.	0.	0.	0.	0.	0.	0.	0.	0.	0.	0.	0.	0.	0.	0.	0.	0.	0.	0.	0.	0.	0.	0.	0.	0.	0.	0.	0.	0.	0.	0.	0.	0.	0.	0.	0.	0.	0.	0.	0.	0.	0.	0.	0.	0.	0.	0.	0.
AB-9-1-1-3_genotype14	0.	0.	0.	0.	0.	0.	0.	0.	0.	0.	0.	0.	0.	0.	0.	0.	0.	0.	0.	0.	0.	0.	0.	0.	0.	0.	0.	0.	0.	0.	0.	0.	0.	0.	0.	0.	0.	0.	0.	0.	0.	0.	0.	0.	0.	0.	0.	0.	0.
AB-9-1-1-3_genotype15	0.	0.	0.	0.	0.	0.	0.	0.	0.	0.	0.	0.	0.	0.	0.	0.	0.	0.	0.	0.	0.	0.	0.	0.	0.	0.	0.	0.	0.	0.	0.	0.	0.	0.	0.	0.	0.	0.	0.	0.	0.	0.	0.	0.	0.	0.	0.	0.	0.
AB-9-1-1-4_genotype1	0.88012	0.95823	0.99976	0.9998	0.99992	0.99692	0.99695	0.00046	0.00002	0.00001	0.00005	0.00003	0.00042	0.86617	0.89555	0.99681	0.99998	0.99999	1.	0.99999	0.99997	0.99999	0.99999	0.99919	0.99915	0.99982	0.99991	0.9994	0.99993	0.99972	0.99932	0.99994	0.99955	0.99993	0.99841	0.99996	0.99994	0.99882	0.99778	0.99995	0.99881	0.99995	0.99825	0.99991	0.98908	0.99936	0.99903	0.97701	0.97557
AB-9-1-1-4_genotype2	0.00158	0.00002	0.	0.00001	0.	0.0001	0.0001	0.00002	0.	0.	0.00002	0.	0.	0.00053	0.00044	0.000030000000000000004	0.	0.	0.	0.	0.	0.	0.	0.	0.	0.00002	0.	0.00004	0.	0.	0.	0.	0.00002	0.	0.00013	0.	0.	0.00005	0.00009	0.	0.	0.	0.	0.	0.00038	0.00002	0.00002	0.00002	0.00034
AB-9-1-1-4_genotype3	0.04501	0.0002	0.00005	0.0001	0.00004	0.00297	0.00295	0.99672	0.99984	0.99983	0.9998	0.99216	0.9912	0.13128	0.10242	0.00311	0.00001	0.00001	0.	0.	0.	0.	0.	0.	0.	0.00016	0.00008	0.00055	0.	0.	0.	0.00003	0.00021	0.00003	0.00145	0.00003	0.00002	0.00054	0.00101	0.00001	0.00001	0.00002	0.00001	0.00002	0.00506	0.0003	0.00039	0.00016	0.00597
AB-9-1-1-4_genotype4	0.0021799999999999996	0.0015	0.00002	0.	0.	0.	0.	0.	0.	0.	0.	0.	0.	0.00002	0.00002	0.	0.	0.	0.	0.	0.	0.	0.	0.00006	0.00007000000000000001	0.	0.	0.	0.	0.00002	0.00006	0.	0.00002	0.	0.	0.	0.	0.00005	0.00009	0.	0.00011	0.	0.00015000000000000001	0.	0.00038	0.00002	0.00002	0.0010999999999999998	0.0009
AB-9-1-1-4_genotype5	0.00032	0.	0.	0.	0.	0.	0.	0.00014	0.	0.00002	0.	0.00012	0.00012	0.	0.	0.	0.	0.	0.	0.	0.	0.	0.	0.	0.	0.	0.	0.	0.	0.	0.	0.	0.	0.	0.	0.	0.	0.	0.	0.	0.	0.	0.	0.	0.	0.	0.	0.	0.00002
AB-9-1-1-4_genotype6	0.07079	0.04005	0.00017	0.00008	0.00003	0.	0.	0.00266	0.00013	0.00014	0.00013	0.00769	0.00826	0.00199	0.00158	0.00005	0.00001	0.	0.	0.	0.00003	0.00001	0.00001	0.00075	0.00079	0.	0.	0.	0.00006	0.00026	0.00062	0.00003	0.0002	0.00003	0.00001	0.	0.00002	0.00054	0.00103	0.00004	0.00108	0.00003	0.00159	0.00006	0.00508	0.0003	0.00052	0.02171	0.0172
AB-9-1-1-4_genotype7	0.	0.	0.	0.	0.	0.	0.	0.	0.	0.	0.	0.	0.	0.	0.	0.	0.	0.	0.	0.	0.	0.	0.	0.	0.	0.	0.	0.	0.	0.	0.	0.	0.	0.	0.	0.	0.	0.	0.	0.	0.	0.	0.	0.	0.	0.	0.	0.	0.
AB-9-1-1-4_genotype8	0.	0.	0.	0.	0.	0.	0.	0.	0.	0.	0.	0.	0.	0.	0.	0.	0.	0.	0.	0.	0.	0.	0.	0.	0.	0.	0.	0.	0.	0.	0.	0.	0.	0.	0.	0.	0.	0.	0.	0.	0.	0.	0.	0.	0.	0.	0.	0.	0.
AB-9-1-1-4_genotype9	0.	0.	0.	0.	0.	0.	0.	0.	0.	0.	0.	0.	0.	0.	0.	0.	0.	0.	0.	0.	0.	0.	0.	0.	0.	0.	0.	0.	0.	0.	0.	0.	0.	0.	0.	0.	0.	0.	0.	0.	0.	0.	0.	0.	0.	0.	0.	0.	0.
AB-9-1-1-4_genotype10	0.	0.	0.	0.	0.	0.	0.	0.	0.	0.	0.	0.	0.	0.	0.	0.	0.	0.	0.	0.	0.	0.	0.	0.	0.	0.	0.	0.	0.	0.	0.	0.	0.	0.	0.	0.	0.	0.	0.	0.	0.	0.	0.	0.	0.	0.	0.	0.	0.
AB-9-1-1-4_genotype11	0.	0.	0.	0.	0.	0.	0.	0.	0.	0.	0.	0.	0.	0.	0.	0.	0.	0.	0.	0.	0.	0.	0.	0.	0.	0.	0.	0.	0.	0.	0.	0.	0.	0.	0.	0.	0.	0.	0.	0.	0.	0.	0.	0.	0.	0.	0.	0.	0.
AB-9-1-1-4_genotype12	0.	0.	0.	0.	0.	0.	0.	0.	0.	0.	0.	0.	0.	0.	0.	0.	0.	0.	0.	0.	0.	0.	0.	0.	0.	0.	0.	0.	0.	0.	0.	0.	0.	0.	0.	0.	0.	0.	0.	0.	0.	0.	0.	0.	0.	0.	0.	0.	0.
AB-9-1-1-4_genotype13	0.	0.	0.	0.	0.	0.	0.	0.	0.	0.	0.	0.	0.	0.	0.	0.	0.	0.	0.	0.	0.	0.	0.	0.	0.	0.	0.	0.	0.	0.	0.	0.	0.	0.	0.	0.	0.	0.	0.	0.	0.	0.	0.	0.	0.	0.	0.	0.	0.
AB-9-1-1-4_genotype14	0.	0.	0.	0.	0.	0.	0.	0.	0.	0.	0.	0.	0.	0.	0.	0.	0.	0.	0.	0.	0.	0.	0.	0.	0.	0.	0.	0.	0.	0.	0.	0.	0.	0.	0.	0.	0.	0.	0.	0.	0.	0.	0.	0.	0.	0.	0.	0.	0.
AB-9-1-1-4_genotype15	0.	0.	0.	0.	0.	0.	0.	0.	0.	0.	0.	0.	0.	0.	0.	0.	0.	0.	0.	0.	0.	0.	0.	0.	0.	0.	0.	0.	0.	0.	0.	0.	0.	0.	0.	0.	0.	0.	0.	0.	0.	0.	0.	0.	0.	0.	0.	0.	0.
AB-9-2-1-1_genotype1	0.88012	0.95823	0.99976	0.9998	0.99992	0.99692	0.99695	0.00046	0.00002	0.00001	0.00005	0.00003	0.00042	0.86617	0.89555	0.99681	0.99998	0.99999	1.	0.99998	0.99984	0.99968	0.99968	0.95738	0.95514	0.00004	0.00001	0.00013	0.99776	0.99761	0.99734	0.99993	0.99955	0.99993	0.99841	0.99996	0.99994	0.99882	0.99777	0.99993	0.99823	0.99689	0.60091	0.01788	0.02701	0.00307	0.99903	0.97743	0.97849
AB-9-2-1-1_genotype2	0.00158	0.00002	0.	0.00001	0.	0.0001	0.0001	0.00002	0.	0.	0.00002	0.	0.	0.00053	0.00044	0.000030000000000000004	0.	0.	0.	0.	0.	0.	0.	0.	0.	0.	0.	0.	0.	0.	0.	0.	0.00002	0.	0.00013	0.	0.	0.00005	0.00009	0.	0.	0.	0.00004	0.00008	0.0007199999999999999	0.00004	0.00002	0.00002	0.00026999999999999995
AB-9-2-1-1_genotype3	0.04501	0.0002	0.00005	0.0001	0.00004	0.00297	0.00295	0.99672	0.99984	0.99983	0.9998	0.99216	0.9912	0.13128	0.10242	0.00311	0.00001	0.00001	0.	0.	0.	0.	0.	0.	0.	0.00003	0.00003	0.00003	0.	0.	0.	0.00003	0.00021	0.00003	0.00145	0.00003	0.00002	0.00054	0.00101	0.00001	0.00001	0.00006	0.00199	0.29786	0.30164	0.33123	0.00039	0.00011	0.00342
AB-9-2-1-1_genotype4	0.0021799999999999996	0.0015	0.00002	0.	0.	0.	0.	0.	0.	0.	0.	0.	0.	0.00002	0.00002	0.	0.	0.	0.	0.	0.	0.00002	0.00002	0.001	0.0010400000000000001	0.	0.	0.	0.00008	0.00009	0.00012	0.	0.00002	0.	0.	0.	0.	0.00005	0.00009	0.	0.00013	0.00009	0.00331	0.00016	0.00146	0.00007000000000000001	0.00002	0.0010999999999999998	0.0009
AB-9-2-1-1_genotype5	0.00032	0.	0.	0.	0.	0.	0.	0.00014	0.	0.00002	0.	0.00012	0.00012	0.	0.	0.	0.	0.	0.	0.	0.	0.	0.	0.	0.	0.	0.	0.	0.	0.	0.	0.	0.	0.	0.	0.	0.	0.	0.	0.	0.	0.	0.00002	0.00124	0.00215	0.00347	0.	0.	0.00002
AB-9-2-1-1_genotype6	0.07079	0.04005	0.00017	0.00008	0.00003	0.	0.	0.00266	0.00013	0.00014	0.00013	0.00769	0.00826	0.00199	0.00158	0.00005	0.00001	0.	0.	0.00002	0.00016	0.00031	0.00031	0.04163	0.04381	0.99993	0.99996	0.99983	0.00217	0.0023	0.00254	0.00004	0.0002	0.00003	0.00001	0.	0.00002	0.00054	0.00104	0.00005	0.00164	0.00295	0.39375	0.68277	0.66702	0.66212	0.00052	0.02135	0.01692
AB-9-2-1-1_genotype7	0.	0.	0.	0.	0.	0.	0.	0.	0.	0.	0.	0.	0.	0.	0.	0.	0.	0.	0.	0.	0.	0.	0.	0.	0.	0.	0.	0.	0.	0.	0.	0.	0.	0.	0.	0.	0.	0.	0.	0.	0.	0.	0.	0.	0.	0.	0.	0.	0.
AB-9-2-1-1_genotype8	0.	0.	0.	0.	0.	0.	0.	0.	0.	0.	0.	0.	0.	0.	0.	0.	0.	0.	0.	0.	0.	0.	0.	0.	0.	0.	0.	0.	0.	0.	0.	0.	0.	0.	0.	0.	0.	0.	0.	0.	0.	0.	0.	0.	0.	0.	0.	0.	0.
AB-9-2-1-1_genotype9	0.	0.	0.	0.	0.	0.	0.	0.	0.	0.	0.	0.	0.	0.	0.	0.	0.	0.	0.	0.	0.	0.	0.	0.	0.	0.	0.	0.	0.	0.	0.	0.	0.	0.	0.	0.	0.	0.	0.	0.	0.	0.	0.	0.	0.	0.	0.	0.	0.
AB-9-2-1-1_genotype10	0.	0.	0.	0.	0.	0.	0.	0.	0.	0.	0.	0.	0.	0.	0.	0.	0.	0.	0.	0.	0.	0.	0.	0.	0.	0.	0.	0.	0.	0.	0.	0.	0.	0.	0.	0.	0.	0.	0.	0.	0.	0.	0.	0.	0.	0.	0.	0.	0.
AB-9-2-1-1_genotype11	0.	0.	0.	0.	0.	0.	0.	0.	0.	0.	0.	0.	0.	0.	0.	0.	0.	0.	0.	0.	0.	0.	0.	0.	0.	0.	0.	0.	0.	0.	0.	0.	0.	0.	0.	0.	0.	0.	0.	0.	0.	0.	0.	0.	0.	0.	0.	0.	0.
AB-9-2-1-1_genotype12	0.	0.	0.	0.	0.	0.	0.	0.	0.	0.	0.	0.	0.	0.	0.	0.	0.	0.	0.	0.	0.	0.	0.	0.	0.	0.	0.	0.	0.	0.	0.	0.	0.	0.	0.	0.	0.	0.	0.	0.	0.	0.	0.	0.	0.	0.	0.	0.	0.
AB-9-2-1-1_genotype13	0.	0.	0.	0.	0.	0.	0.	0.	0.	0.	0.	0.	0.	0.	0.	0.	0.	0.	0.	0.	0.	0.	0.	0.	0.	0.	0.	0.	0.	0.	0.	0.	0.	0.	0.	0.	0.	0.	0.	0.	0.	0.	0.	0.	0.	0.	0.	0.	0.
AB-9-2-1-1_genotype14	0.	0.	0.	0.	0.	0.	0.	0.	0.	0.	0.	0.	0.	0.	0.	0.	0.	0.	0.	0.	0.	0.	0.	0.	0.	0.	0.	0.	0.	0.	0.	0.	0.	0.	0.	0.	0.	0.	0.	0.	0.	0.	0.	0.	0.	0.	0.	0.	0.
AB-9-2-1-1_genotype15	0.	0.	0.	0.	0.	0.	0.	0.	0.	0.	0.	0.	0.	0.	0.	0.	0.	0.	0.	0.	0.	0.	0.	0.	0.	0.	0.	0.	0.	0.	0.	0.	0.	0.	0.	0.	0.	0.	0.	0.	0.	0.	0.	0.	0.	0.	0.	0.	0.
AB-9-2-1-2_genotype1	0.88012	0.95823	0.99976	0.9998	0.99992	0.99692	0.99695	0.00046	0.00002	0.00001	0.00005	0.00003	0.00042	0.86617	0.89555	0.99681	0.99998	0.99999	1.	0.99999	0.99997	0.99999	0.99999	0.99919	0.99915	0.99982	0.99991	0.9994	0.99993	0.99972	0.99932	0.99994	0.99955	0.99993	0.99837	0.99991	0.98932	0.9889	0.99615	0.99949	0.9874	0.00411	0.00007	0.00007	0.01395	0.00238	0.99903	0.97743	0.97849
AB-9-2-1-2_genotype2	0.00158	0.00002	0.	0.00001	0.	0.0001	0.0001	0.00002	0.	0.	0.00002	0.	0.	0.00053	0.00044	0.000030000000000000004	0.	0.	0.	0.	0.	0.	0.	0.	0.	0.00002	0.	0.00004	0.	0.	0.	0.	0.00002	0.	0.00013	0.	0.00038	0.0004	0.00013	0.	0.00004	0.00009	0.	0.00002	0.0018700000000000001	0.00009	0.00002	0.00002	0.00026999999999999995
AB-9-2-1-2_genotype3	0.04501	0.0002	0.00005	0.0001	0.00004	0.00297	0.00295	0.99672	0.99984	0.99983	0.9998	0.99216	0.9912	0.13128	0.10242	0.00311	0.00001	0.00001	0.	0.	0.	0.	0.	0.	0.	0.00016	0.00008	0.00055	0.	0.	0.	0.00003	0.00021	0.00003	0.00149	0.00007	0.00491	0.00511	0.00163	0.00006	0.00119	0.96791	0.9937	0.98096	0.94808	0.91092	0.00039	0.00011	0.00342
AB-9-2-1-2_genotype4	0.0021799999999999996	0.0015	0.00002	0.	0.	0.	0.	0.	0.	0.	0.	0.	0.	0.00002	0.00002	0.	0.	0.	0.	0.	0.	0.	0.	0.00006	0.00007000000000000001	0.	0.	0.	0.	0.00002	0.00006	0.	0.00002	0.	0.	0.	0.00038	0.0004	0.00013	0.00002	0.00026	0.	0.	0.	0.00012	0.00002	0.00002	0.0010999999999999998	0.0009
AB-9-2-1-2_genotype5	0.00032	0.	0.	0.	0.	0.	0.	0.00014	0.	0.00002	0.	0.00012	0.00012	0.	0.	0.	0.	0.	0.	0.	0.	0.	0.	0.	0.	0.	0.	0.	0.	0.	0.	0.	0.	0.	0.	0.	0.	0.	0.	0.	0.	0.0007	0.00006	0.00112	0.0021	0.00344	0.	0.	0.00002
AB-9-2-1-2_genotype6	0.07079	0.04005	0.00017	0.00008	0.00003	0.	0.	0.00266	0.00013	0.00014	0.00013	0.00769	0.00826	0.00199	0.00158	0.00005	0.00001	0.	0.	0.	0.00003	0.00001	0.00001	0.00075	0.00079	0.	0.	0.	0.00006	0.00026	0.00062	0.00003	0.0002	0.00003	0.00001	0.00001	0.005	0.0052	0.00196	0.00043	0.01112	0.02719	0.00616	0.01783	0.03389	0.08314	0.00052	0.02135	0.01692
AB-9-2-1-2_genotype7	0.	0.	0.	0.	0.	0.	0.	0.	0.	0.	0.	0.	0.	0.	0.	0.	0.	0.	0.	0.	0.	0.	0.	0.	0.	0.	0.	0.	0.	0.	0.	0.	0.	0.	0.	0.	0.	0.	0.	0.	0.	0.	0.	0.	0.	0.	0.	0.	0.
AB-9-2-1-2_genotype8	0.	0.	0.	0.	0.	0.	0.	0.	0.	0.	0.	0.	0.	0.	0.	0.	0.	0.	0.	0.	0.	0.	0.	0.	0.	0.	0.	0.	0.	0.	0.	0.	0.	0.	0.	0.	0.	0.	0.	0.	0.	0.	0.	0.	0.	0.	0.	0.	0.
AB-9-2-1-2_genotype9	0.	0.	0.	0.	0.	0.	0.	0.	0.	0.	0.	0.	0.	0.	0.	0.	0.	0.	0.	0.	0.	0.	0.	0.	0.	0.	0.	0.	0.	0.	0.	0.	0.	0.	0.	0.	0.	0.	0.	0.	0.	0.	0.	0.	0.	0.	0.	0.	0.
AB-9-2-1-2_genotype10	0.	0.	0.	0.	0.	0.	0.	0.	0.	0.	0.	0.	0.	0.	0.	0.	0.	0.	0.	0.	0.	0.	0.	0.	0.	0.	0.	0.	0.	0.	0.	0.	0.	0.	0.	0.	0.	0.	0.	0.	0.	0.	0.	0.	0.	0.	0.	0.	0.
AB-9-2-1-2_genotype11	0.	0.	0.	0.	0.	0.	0.	0.	0.	0.	0.	0.	0.	0.	0.	0.	0.	0.	0.	0.	0.	0.	0.	0.	0.	0.	0.	0.	0.	0.	0.	0.	0.	0.	0.	0.	0.	0.	0.	0.	0.	0.	0.	0.	0.	0.	0.	0.	0.
AB-9-2-1-2_genotype12	0.	0.	0.	0.	0.	0.	0.	0.	0.	0.	0.	0.	0.	0.	0.	0.	0.	0.	0.	0.	0.	0.	0.	0.	0.	0.	0.	0.	0.	0.	0.	0.	0.	0.	0.	0.	0.	0.	0.	0.	0.	0.	0.	0.	0.	0.	0.	0.	0.
AB-9-2-1-2_genotype13	0.	0.	0.	0.	0.	0.	0.	0.	0.	0.	0.	0.	0.	0.	0.	0.	0.	0.	0.	0.	0.	0.	0.	0.	0.	0.	0.	0.	0.	0.	0.	0.	0.	0.	0.	0.	0.	0.	0.	0.	0.	0.	0.	0.	0.	0.	0.	0.	0.
AB-9-2-1-2_genotype14	0.	0.	0.	0.	0.	0.	0.	0.	0.	0.	0.	0.	0.	0.	0.	0.	0.	0.	0.	0.	0.	0.	0.	0.	0.	0.	0.	0.	0.	0.	0.	0.	0.	0.	0.	0.	0.	0.	0.	0.	0.	0.	0.	0.	0.	0.	0.	0.	0.
AB-9-2-1-2_genotype15	0.	0.	0.	0.	0.	0.	0.	0.	0.	0.	0.	0.	0.	0.	0.	0.	0.	0.	0.	0.	0.	0.	0.	0.	0.	0.	0.	0.	0.	0.	0.	0.	0.	0.	0.	0.	0.	0.	0.	0.	0.	0.	0.	0.	0.	0.	0.	0.	0.
AB-9-2-1-3_genotype1	0.8795	0.95724	0.997	0.68312	0.68059	0.43217	0.4257	0.00036	0.00026	0.00015	0.00048	0.00001	0.00001	0.01605	0.01629	0.01693	0.01525	0.01469	0.00925	0.00896	0.00565	0.00071	0.00071	0.00168	0.00172	0.	0.	0.00012	0.99776	0.99761	0.99734	0.99993	0.99955	0.99993	0.99841	0.99996	0.99994	0.99881	0.99752	0.99965	0.98756	0.00411	0.00007	0.00007	0.01395	0.00238	0.99903	0.97743	0.97849
AB-9-2-1-3_genotype2	0.00158	0.00002	0.00007000000000000001	0.00568	0.00571	0.00665	0.0066300000000000005	0.00002	0.	0.	0.00002	0.	0.	0.00006	0.00006	0.00005	0.	0.	0.	0.	0.	0.	0.	0.	0.	0.	0.	0.	0.	0.	0.	0.	0.00002	0.	0.00013	0.	0.	0.00005	0.00009	0.	0.00004	0.00009	0.	0.00002	0.0018700000000000001	0.00009	0.00002	0.00002	0.00026999999999999995
AB-9-2-1-3_genotype3	0.04501	0.00022	0.00156	0.26015	0.26234	0.48307	0.48897	0.89222	0.89454	0.46543	0.46024	0.30141	0.28934	0.13275	0.12754	0.10961	0.00041	0.00039	0.00016	0.00015	0.	0.00002	0.00002	0.	0.	0.	0.	0.00001	0.	0.	0.	0.00003	0.00021	0.00003	0.00145	0.00003	0.00003	0.00054	0.00104	0.00004	0.00117	0.96797	0.99371	0.98097	0.94809	0.91094	0.00039	0.00011	0.00342
AB-9-2-1-3_genotype4	0.0021999999999999997	0.00151	0.00005	0.00129	0.0013	0.00122	0.00121	0.	0.	0.	0.00002	0.	0.	0.00047	0.00049	0.00051	0.00051	0.0005	0.00035000000000000005	0.00034	0.00023	0.00004	0.00004	0.00031999999999999997	0.00034	0.	0.	0.	0.00008	0.00009	0.00012	0.	0.00002	0.	0.	0.	0.	0.00005	0.0001	0.00002	0.00025	0.	0.	0.	0.00012	0.00002	0.00002	0.0010999999999999998	0.0009
AB-9-2-1-3_genotype5	0.00032	0.	0.	0.00052	0.00052	0.00102	0.00103	0.00064	0.00047000000000000004	0.00752	0.00752	0.00668	0.00654	0.0038	0.00368	0.00326	0.00002	0.00002	0.00002	0.00002	0.	0.	0.	0.	0.	0.	0.	0.	0.	0.	0.	0.	0.	0.	0.	0.	0.	0.	0.	0.	0.	0.0007	0.00006	0.00112	0.0021	0.00344	0.	0.	0.00002
AB-9-2-1-3_genotype6	0.07139	0.041	0.00132	0.04923	0.04955	0.07587	0.07645	0.10676	0.10472	0.52689	0.53173	0.69191	0.70411	0.84685	0.85194	0.86963	0.9838	0.9844	0.99022	0.99054	0.99411	0.99922	0.99922	0.99801	0.99794	1.	1.	0.99986	0.00217	0.0023	0.00254	0.00004	0.0002	0.00003	0.00001	0.	0.00003	0.00055	0.00125	0.00029	0.01098	0.02712	0.00615	0.01782	0.03388	0.08313	0.00052	0.02135	0.01692
AB-9-2-1-3_genotype7	0.	0.	0.	0.	0.	0.	0.	0.	0.	0.	0.	0.	0.	0.	0.	0.	0.	0.	0.	0.	0.	0.	0.	0.	0.	0.	0.	0.	0.	0.	0.	0.	0.	0.	0.	0.	0.	0.	0.	0.	0.	0.	0.	0.	0.	0.	0.	0.	0.
AB-9-2-1-3_genotype8	0.	0.	0.	0.	0.	0.	0.	0.	0.	0.	0.	0.	0.	0.	0.	0.	0.	0.	0.	0.	0.	0.	0.	0.	0.	0.	0.	0.	0.	0.	0.	0.	0.	0.	0.	0.	0.	0.	0.	0.	0.	0.	0.	0.	0.	0.	0.	0.	0.
AB-9-2-1-3_genotype9	0.	0.	0.	0.	0.	0.	0.	0.	0.	0.	0.	0.	0.	0.	0.	0.	0.	0.	0.	0.	0.	0.	0.	0.	0.	0.	0.	0.	0.	0.	0.	0.	0.	0.	0.	0.	0.	0.	0.	0.	0.	0.	0.	0.	0.	0.	0.	0.	0.
AB-9-2-1-3_genotype10	0.	0.	0.	0.	0.	0.	0.	0.	0.	0.	0.	0.	0.	0.	0.	0.	0.	0.	0.	0.	0.	0.	0.	0.	0.	0.	0.	0.	0.	0.	0.	0.	0.	0.	0.	0.	0.	0.	0.	0.	0.	0.	0.	0.	0.	0.	0.	0.	0.
AB-9-2-1-3_genotype11	0.	0.	0.	0.	0.	0.	0.	0.	0.	0.	0.	0.	0.	0.	0.	0.	0.	0.	0.	0.	0.	0.	0.	0.	0.	0.	0.	0.	0.	0.	0.	0.	0.	0.	0.	0.	0.	0.	0.	0.	0.	0.	0.	0.	0.	0.	0.	0.	0.
AB-9-2-1-3_genotype12	0.	0.	0.	0.	0.	0.	0.	0.	0.	0.	0.	0.	0.	0.	0.	0.	0.	0.	0.	0.	0.	0.	0.	0.	0.	0.	0.	0.	0.	0.	0.	0.	0.	0.	0.	0.	0.	0.	0.	0.	0.	0.	0.	0.	0.	0.	0.	0.	0.
AB-9-2-1-3_genotype13	0.	0.	0.	0.	0.	0.	0.	0.	0.	0.	0.	0.	0.	0.	0.	0.	0.	0.	0.	0.	0.	0.	0.	0.	0.	0.	0.	0.	0.	0.	0.	0.	0.	0.	0.	0.	0.	0.	0.	0.	0.	0.	0.	0.	0.	0.	0.	0.	0.
AB-9-2-1-3_genotype14	0.	0.	0.	0.	0.	0.	0.	0.	0.	0.	0.	0.	0.	0.	0.	0.	0.	0.	0.	0.	0.	0.	0.	0.	0.	0.	0.	0.	0.	0.	0.	0.	0.	0.	0.	0.	0.	0.	0.	0.	0.	0.	0.	0.	0.	0.	0.	0.	0.
AB-9-2-1-3_genotype15	0.	0.	0.	0.	0.	0.	0.	0.	0.	0.	0.	0.	0.	0.	0.	0.	0.	0.	0.	0.	0.	0.	0.	0.	0.	0.	0.	0.	0.	0.	0.	0.	0.	0.	0.	0.	0.	0.	0.	0.	0.	0.	0.	0.	0.	0.	0.	0.	0.
AB-9-2-1-4_genotype1	0.88012	0.95823	0.99976	0.9998	0.99992	0.99692	0.99695	0.00046	0.00002	0.00001	0.00005	0.00003	0.00042	0.86617	0.89555	0.99681	0.99998	0.99999	1.	0.99999	0.99997	0.99999	0.99999	0.99919	0.99915	0.99982	0.99991	0.9994	0.99993	0.99972	0.99932	0.99994	0.99955	0.99993	0.99841	0.99996	0.99994	0.99881	0.99752	0.99965	0.98756	0.00411	0.00007	0.00007	0.01395	0.00238	0.99903	0.97743	0.97849
AB-9-2-1-4_genotype2	0.00158	0.00002	0.	0.00001	0.	0.0001	0.0001	0.00002	0.	0.	0.00002	0.	0.	0.00053	0.00044	0.000030000000000000004	0.	0.	0.	0.	0.	0.	0.	0.	0.	0.00002	0.	0.00004	0.	0.	0.	0.	0.00002	0.	0.00013	0.	0.	0.00005	0.00009	0.	0.00004	0.00009	0.	0.00002	0.0018700000000000001	0.00009	0.00002	0.00002	0.00026999999999999995
AB-9-2-1-4_genotype3	0.04501	0.0002	0.00005	0.0001	0.00004	0.00297	0.00295	0.99672	0.99984	0.99983	0.9998	0.99216	0.9912	0.13128	0.10242	0.00311	0.00001	0.00001	0.	0.	0.	0.	0.	0.	0.	0.00016	0.00008	0.00055	0.	0.	0.	0.00003	0.00021	0.00003	0.00145	0.00003	0.00003	0.00054	0.00104	0.00004	0.00117	0.96797	0.99371	0.98097	0.94809	0.91094	0.00039	0.00011	0.00342
AB-9-2-1-4_genotype4	0.0021799999999999996	0.0015	0.00002	0.	0.	0.	0.	0.	0.	0.	0.	0.	0.	0.00002	0.00002	0.	0.	0.	0.	0.	0.	0.	0.	0.00006	0.00007000000000000001	0.	0.	0.	0.	0.00002	0.00006	0.	0.00002	0.	0.	0.	0.	0.00005	0.0001	0.00002	0.00025	0.	0.	0.	0.00012	0.00002	0.00002	0.0010999999999999998	0.0009
AB-9-2-1-4_genotype5	0.00032	0.	0.	0.	0.	0.	0.	0.00014	0.	0.00002	0.	0.00012	0.00012	0.	0.	0.	0.	0.	0.	0.	0.	0.	0.	0.	0.	0.	0.	0.	0.	0.	0.	0.	0.	0.	0.	0.	0.	0.	0.	0.	0.	0.0007	0.00006	0.00112	0.0021	0.00344	0.	0.	0.00002
AB-9-2-1-4_genotype6	0.07079	0.04005	0.00017	0.00008	0.00003	0.	0.	0.00266	0.00013	0.00014	0.00013	0.00769	0.00826	0.00199	0.00158	0.00005	0.00001	0.	0.	0.	0.00003	0.00001	0.00001	0.00075	0.00079	0.	0.	0.	0.00006	0.00026	0.00062	0.00003	0.0002	0.00003	0.00001	0.	0.00003	0.00055	0.00125	0.00029	0.01098	0.02712	0.00615	0.01782	0.03388	0.08313	0.00052	0.02135	0.01692
AB-9-2-1-4_genotype7	0.	0.	0.	0.	0.	0.	0.	0.	0.	0.	0.	0.	0.	0.	0.	0.	0.	0.	0.	0.	0.	0.	0.	0.	0.	0.	0.	0.	0.	0.	0.	0.	0.	0.	0.	0.	0.	0.	0.	0.	0.	0.	0.	0.	0.	0.	0.	0.	0.
AB-9-2-1-4_genotype8	0.	0.	0.	0.	0.	0.	0.	0.	0.	0.	0.	0.	0.	0.	0.	0.	0.	0.	0.	0.	0.	0.	0.	0.	0.	0.	0.	0.	0.	0.	0.	0.	0.	0.	0.	0.	0.	0.	0.	0.	0.	0.	0.	0.	0.	0.	0.	0.	0.
AB-9-2-1-4_genotype9	0.	0.	0.	0.	0.	0.	0.	0.	0.	0.	0.	0.	0.	0.	0.	0.	0.	0.	0.	0.	0.	0.	0.	0.	0.	0.	0.	0.	0.	0.	0.	0.	0.	0.	0.	0.	0.	0.	0.	0.	0.	0.	0.	0.	0.	0.	0.	0.	0.
AB-9-2-1-4_genotype10	0.	0.	0.	0.	0.	0.	0.	0.	0.	0.	0.	0.	0.	0.	0.	0.	0.	0.	0.	0.	0.	0.	0.	0.	0.	0.	0.	0.	0.	0.	0.	0.	0.	0.	0.	0.	0.	0.	0.	0.	0.	0.	0.	0.	0.	0.	0.	0.	0.
AB-9-2-1-4_genotype11	0.	0.	0.	0.	0.	0.	0.	0.	0.	0.	0.	0.	0.	0.	0.	0.	0.	0.	0.	0.	0.	0.	0.	0.	0.	0.	0.	0.	0.	0.	0.	0.	0.	0.	0.	0.	0.	0.	0.	0.	0.	0.	0.	0.	0.	0.	0.	0.	0.
AB-9-2-1-4_genotype12	0.	0.	0.	0.	0.	0.	0.	0.	0.	0.	0.	0.	0.	0.	0.	0.	0.	0.	0.	0.	0.	0.	0.	0.	0.	0.	0.	0.	0.	0.	0.	0.	0.	0.	0.	0.	0.	0.	0.	0.	0.	0.	0.	0.	0.	0.	0.	0.	0.
AB-9-2-1-4_genotype13	0.	0.	0.	0.	0.	0.	0.	0.	0.	0.	0.	0.	0.	0.	0.	0.	0.	0.	0.	0.	0.	0.	0.	0.	0.	0.	0.	0.	0.	0.	0.	0.	0.	0.	0.	0.	0.	0.	0.	0.	0.	0.	0.	0.	0.	0.	0.	0.	0.
AB-9-2-1-4_genotype14	0.	0.	0.	0.	0.	0.	0.	0.	0.	0.	0.	0.	0.	0.	0.	0.	0.	0.	0.	0.	0.	0.	0.	0.	0.	0.	0.	0.	0.	0.	0.	0.	0.	0.	0.	0.	0.	0.	0.	0.	0.	0.	0.	0.	0.	0.	0.	0.	0.
AB-9-2-1-4_genotype15	0.	0.	0.	0.	0.	0.	0.	0.	0.	0.	0.	0.	0.	0.	0.	0.	0.	0.	0.	0.	0.	0.	0.	0.	0.	0.	0.	0.	0.	0.	0.	0.	0.	0.	0.	0.	0.	0.	0.	0.	0.	0.	0.	0.	0.	0.	0.	0.	0.
AB-9-3-1-1_genotype1	0.87731	0.95377	0.99117	0.27392	0.26801	0.80505	0.81134	0.00037	0.00002	0.00001	0.00005	0.00003	0.00042	0.86617	0.89555	0.99681	0.99998	0.99999	1.	0.99999	0.99997	0.99999	0.99999	0.99919	0.99915	0.99982	0.99991	0.9994	0.99993	0.99972	0.99932	0.99994	0.99955	0.99993	0.99841	0.99996	0.99994	0.99882	0.99778	0.99995	0.99881	0.99995	0.99825	0.99991	0.98908	0.99936	0.99903	0.97743	0.97847
AB-9-3-1-1_genotype2	0.00158	0.00002	0.00008	0.00033	0.00026999999999999995	0.00088	0.00082	0.00002	0.	0.	0.00002	0.	0.	0.00053	0.00044	0.000030000000000000004	0.	0.	0.	0.	0.	0.	0.	0.	0.	0.00002	0.	0.00004	0.	0.	0.	0.	0.00002	0.	0.00013	0.	0.	0.00005	0.00009	0.	0.	0.	0.	0.	0.00038	0.00002	0.00002	0.00002	0.00026999999999999995
AB-9-3-1-1_genotype3	0.045	0.00024	0.00269	0.45203	0.45586	0.19399	0.1878	0.99729	0.99986	0.99984	0.99981	0.99217	0.99121	0.13128	0.10242	0.00311	0.00001	0.00001	0.	0.	0.	0.	0.	0.	0.	0.00016	0.00008	0.00055	0.	0.	0.	0.00003	0.00021	0.00003	0.00145	0.00003	0.00002	0.00054	0.00101	0.00001	0.00001	0.00002	0.00001	0.00002	0.00506	0.0003	0.00039	0.00011	0.00343
AB-9-3-1-1_genotype4	0.0022199999999999998	0.0015600000000000002	0.00011	0.00025	0.00021	0.	0.	0.	0.	0.	0.	0.	0.	0.00002	0.00002	0.	0.	0.	0.	0.	0.	0.	0.	0.00006	0.00007000000000000001	0.	0.	0.	0.	0.00002	0.00006	0.	0.00002	0.	0.	0.	0.	0.00005	0.00009	0.	0.00011	0.	0.00015000000000000001	0.	0.00038	0.00002	0.00002	0.0010999999999999998	0.0009
AB-9-3-1-1_genotype5	0.00032	0.	0.	0.00058	0.00058	0.	0.	0.00012	0.	0.00002	0.	0.00012	0.00012	0.	0.	0.	0.	0.	0.	0.	0.	0.	0.	0.	0.	0.	0.	0.	0.	0.	0.	0.	0.	0.	0.	0.	0.	0.	0.	0.	0.	0.	0.	0.	0.	0.	0.	0.	0.00002
AB-9-3-1-1_genotype6	0.07356	0.04442	0.00596	0.27288	0.27508	0.00007	0.00004	0.00219	0.00011	0.00013	0.00013	0.00768	0.00825	0.00199	0.00158	0.00005	0.00001	0.	0.	0.	0.00003	0.00001	0.00001	0.00075	0.00079	0.	0.	0.	0.00006	0.00026	0.00062	0.00003	0.0002	0.00003	0.00001	0.	0.00002	0.00054	0.00103	0.00004	0.00108	0.00003	0.00159	0.00006	0.00508	0.0003	0.00052	0.02135	0.01692
AB-9-3-1-1_genotype7	0.	0.	0.	0.	0.	0.	0.	0.	0.	0.	0.	0.	0.	0.	0.	0.	0.	0.	0.	0.	0.	0.	0.	0.	0.	0.	0.	0.	0.	0.	0.	0.	0.	0.	0.	0.	0.	0.	0.	0.	0.	0.	0.	0.	0.	0.	0.	0.	0.
AB-9-3-1-1_genotype8	0.	0.	0.	0.	0.	0.	0.	0.	0.	0.	0.	0.	0.	0.	0.	0.	0.	0.	0.	0.	0.	0.	0.	0.	0.	0.	0.	0.	0.	0.	0.	0.	0.	0.	0.	0.	0.	0.	0.	0.	0.	0.	0.	0.	0.	0.	0.	0.	0.
AB-9-3-1-1_genotype9	0.	0.	0.	0.	0.	0.	0.	0.	0.	0.	0.	0.	0.	0.	0.	0.	0.	0.	0.	0.	0.	0.	0.	0.	0.	0.	0.	0.	0.	0.	0.	0.	0.	0.	0.	0.	0.	0.	0.	0.	0.	0.	0.	0.	0.	0.	0.	0.	0.
AB-9-3-1-1_genotype10	0.	0.	0.	0.	0.	0.	0.	0.	0.	0.	0.	0.	0.	0.	0.	0.	0.	0.	0.	0.	0.	0.	0.	0.	0.	0.	0.	0.	0.	0.	0.	0.	0.	0.	0.	0.	0.	0.	0.	0.	0.	0.	0.	0.	0.	0.	0.	0.	0.
AB-9-3-1-1_genotype11	0.	0.	0.	0.	0.	0.	0.	0.	0.	0.	0.	0.	0.	0.	0.	0.	0.	0.	0.	0.	0.	0.	0.	0.	0.	0.	0.	0.	0.	0.	0.	0.	0.	0.	0.	0.	0.	0.	0.	0.	0.	0.	0.	0.	0.	0.	0.	0.	0.
AB-9-3-1-1_genotype12	0.	0.	0.	0.	0.	0.	0.	0.	0.	0.	0.	0.	0.	0.	0.	0.	0.	0.	0.	0.	0.	0.	0.	0.	0.	0.	0.	0.	0.	0.	0.	0.	0.	0.	0.	0.	0.	0.	0.	0.	0.	0.	0.	0.	0.	0.	0.	0.	0.
AB-9-3-1-1_genotype13	0.	0.	0.	0.	0.	0.	0.	0.	0.	0.	0.	0.	0.	0.	0.	0.	0.	0.	0.	0.	0.	0.	0.	0.	0.	0.	0.	0.	0.	0.	0.	0.	0.	0.	0.	0.	0.	0.	0.	0.	0.	0.	0.	0.	0.	0.	0.	0.	0.
AB-9-3-1-1_genotype14	0.	0.	0.	0.	0.	0.	0.	0.	0.	0.	0.	0.	0.	0.	0.	0.	0.	0.	0.	0.	0.	0.	0.	0.	0.	0.	0.	0.	0.	0.	0.	0.	0.	0.	0.	0.	0.	0.	0.	0.	0.	0.	0.	0.	0.	0.	0.	0.	0.
AB-9-3-1-1_genotype15	0.	0.	0.	0.	0.	0.	0.	0.	0.	0.	0.	0.	0.	0.	0.	0.	0.	0.	0.	0.	0.	0.	0.	0.	0.	0.	0.	0.	0.	0.	0.	0.	0.	0.	0.	0.	0.	0.	0.	0.	0.	0.	0.	0.	0.	0.	0.	0.	0.
AB-9-3-1-2_genotype1	0.87114	0.94396	0.97956	0.01205	0.00403	0.	0.	0.00004	0.00051	0.	0.	0.	0.	0.00006	0.00005	0.	0.00001	0.	0.	0.	0.00003	0.00001	0.00001	0.001	0.00104	0.	0.	0.00012	0.99776	0.99761	0.99734	0.99993	0.99955	0.99993	0.99841	0.99996	0.99994	0.99881	0.99752	0.99965	0.98756	0.00411	0.00007	0.00007	0.01395	0.00238	0.99903	0.97743	0.97847
AB-9-3-1-2_genotype2	0.00157	0.00002	0.00002	0.00002	0.	0.	0.	0.	0.	0.	0.	0.	0.	0.	0.	0.	0.	0.	0.	0.	0.	0.	0.	0.	0.	0.	0.	0.	0.	0.	0.	0.	0.00002	0.	0.00013	0.	0.	0.00005	0.00009	0.	0.00004	0.00009	0.	0.00002	0.0018700000000000001	0.00009	0.00002	0.00002	0.00026999999999999995
AB-9-3-1-2_genotype3	0.04492	0.00021	0.00032	0.02279	0.02276	0.0002	0.00022	0.00013	0.	0.00001	0.	0.0001	0.00011	0.00009	0.00009	0.00008	0.	0.	0.	0.	0.	0.00001	0.00001	0.	0.	0.	0.	0.00001	0.	0.	0.	0.00003	0.00021	0.00003	0.00145	0.00003	0.00003	0.00054	0.00104	0.00004	0.00117	0.96797	0.99371	0.98097	0.94809	0.91094	0.00039	0.00011	0.00343
AB-9-3-1-2_genotype4	0.00231	0.0017000000000000001	0.00031999999999999997	0.00026	0.00011	0.	0.	0.00002	0.0002	0.	0.	0.	0.	0.000030000000000000004	0.00002	0.	0.	0.	0.	0.	0.00002	0.	0.	0.00029	0.00030000000000000003	0.	0.	0.	0.00008	0.00009	0.00012	0.	0.00002	0.	0.	0.	0.	0.00005	0.0001	0.00002	0.00025	0.	0.	0.	0.00012	0.00002	0.00002	0.0010999999999999998	0.0009
AB-9-3-1-2_genotype5	0.00034	0.	0.	0.00086	0.00086	0.00002	0.00004	0.0001	0.	0.	0.	0.0001	0.00012	0.0001	0.0001	0.00008	0.	0.	0.	0.	0.	0.	0.	0.	0.	0.	0.	0.	0.	0.	0.	0.	0.	0.	0.	0.	0.	0.	0.	0.	0.	0.0007	0.00006	0.00112	0.0021	0.00344	0.	0.	0.00002
AB-9-3-1-2_genotype6	0.07972	0.05411	0.01978	0.96403	0.97223	0.99978	0.99974	0.99972	0.99927	0.99998	0.99999	0.99979	0.99978	0.99972	0.99974	0.99983	0.99998	1.	0.99999	0.99999	0.99996	0.99998	0.99998	0.99871	0.99865	1.	1.	0.99986	0.00217	0.0023	0.00254	0.00004	0.0002	0.00003	0.00001	0.	0.00003	0.00055	0.00125	0.00029	0.01098	0.02712	0.00615	0.01782	0.03388	0.08313	0.00052	0.02135	0.01692
AB-9-3-1-2_genotype7	0.	0.	0.	0.	0.	0.	0.	0.	0.	0.	0.	0.	0.	0.	0.	0.	0.	0.	0.	0.	0.	0.	0.	0.	0.	0.	0.	0.	0.	0.	0.	0.	0.	0.	0.	0.	0.	0.	0.	0.	0.	0.	0.	0.	0.	0.	0.	0.	0.
AB-9-3-1-2_genotype8	0.	0.	0.	0.	0.	0.	0.	0.	0.	0.	0.	0.	0.	0.	0.	0.	0.	0.	0.	0.	0.	0.	0.	0.	0.	0.	0.	0.	0.	0.	0.	0.	0.	0.	0.	0.	0.	0.	0.	0.	0.	0.	0.	0.	0.	0.	0.	0.	0.
AB-9-3-1-2_genotype9	0.	0.	0.	0.	0.	0.	0.	0.	0.	0.	0.	0.	0.	0.	0.	0.	0.	0.	0.	0.	0.	0.	0.	0.	0.	0.	0.	0.	0.	0.	0.	0.	0.	0.	0.	0.	0.	0.	0.	0.	0.	0.	0.	0.	0.	0.	0.	0.	0.
AB-9-3-1-2_genotype10	0.	0.	0.	0.	0.	0.	0.	0.	0.	0.	0.	0.	0.	0.	0.	0.	0.	0.	0.	0.	0.	0.	0.	0.	0.	0.	0.	0.	0.	0.	0.	0.	0.	0.	0.	0.	0.	0.	0.	0.	0.	0.	0.	0.	0.	0.	0.	0.	0.
AB-9-3-1-2_genotype11	0.	0.	0.	0.	0.	0.	0.	0.	0.	0.	0.	0.	0.	0.	0.	0.	0.	0.	0.	0.	0.	0.	0.	0.	0.	0.	0.	0.	0.	0.	0.	0.	0.	0.	0.	0.	0.	0.	0.	0.	0.	0.	0.	0.	0.	0.	0.	0.	0.
AB-9-3-1-2_genotype12	0.	0.	0.	0.	0.	0.	0.	0.	0.	0.	0.	0.	0.	0.	0.	0.	0.	0.	0.	0.	0.	0.	0.	0.	0.	0.	0.	0.	0.	0.	0.	0.	0.	0.	0.	0.	0.	0.	0.	0.	0.	0.	0.	0.	0.	0.	0.	0.	0.
AB-9-3-1-2_genotype13	0.	0.	0.	0.	0.	0.	0.	0.	0.	0.	0.	0.	0.	0.	0.	0.	0.	0.	0.	0.	0.	0.	0.	0.	0.	0.	0.	0.	0.	0.	0.	0.	0.	0.	0.	0.	0.	0.	0.	0.	0.	0.	0.	0.	0.	0.	0.	0.	0.
AB-9-3-1-2_genotype14	0.	0.	0.	0.	0.	0.	0.	0.	0.	0.	0.	0.	0.	0.	0.	0.	0.	0.	0.	0.	0.	0.	0.	0.	0.	0.	0.	0.	0.	0.	0.	0.	0.	0.	0.	0.	0.	0.	0.	0.	0.	0.	0.	0.	0.	0.	0.	0.	0.
AB-9-3-1-2_genotype15	0.	0.	0.	0.	0.	0.	0.	0.	0.	0.	0.	0.	0.	0.	0.	0.	0.	0.	0.	0.	0.	0.	0.	0.	0.	0.	0.	0.	0.	0.	0.	0.	0.	0.	0.	0.	0.	0.	0.	0.	0.	0.	0.	0.	0.	0.	0.	0.	0.
AB-9-3-1-3_genotype1	0.87205	0.94541	0.98107	0.01208	0.00405	0.00005	0.00003	0.0001	0.00006	0.00002	0.00005	0.00003	0.00042	0.86617	0.89555	0.99681	0.99998	0.99999	1.	0.99999	0.99997	0.99999	0.99999	0.99919	0.99915	0.99982	0.99991	0.9994	0.99993	0.99972	0.99932	0.99994	0.99955	0.99993	0.99837	0.99991	0.98946	0.98906	0.99655	0.99993	0.9988	0.99995	0.99825	0.99991	0.98908	0.99936	0.99903	0.97743	0.97849
AB-9-3-1-3_genotype2	0.00157	0.00002	0.00002	0.00004	0.00002	0.	0.	0.	0.	0.	0.00002	0.	0.	0.00053	0.00043000000000000004	0.000030000000000000004	0.	0.	0.	0.	0.	0.	0.	0.	0.	0.00002	0.	0.00004	0.	0.	0.	0.	0.00002	0.	0.00013	0.	0.00038	0.0004	0.00013	0.	0.	0.	0.	0.	0.00038	0.00002	0.00002	0.00002	0.00026999999999999995
AB-9-3-1-3_genotype3	0.04493	0.00021	0.00091	0.12749	0.12839	0.11136	0.12311	0.93809	0.99691	0.99926	0.99925	0.99162	0.99066	0.13121	0.10236	0.0031	0.00001	0.00001	0.	0.	0.	0.	0.	0.	0.	0.00016	0.00008	0.00055	0.	0.	0.	0.00003	0.00021	0.00003	0.00149	0.00007	0.0049	0.00509	0.00158	0.00001	0.00001	0.00002	0.00001	0.00002	0.00506	0.0003	0.00039	0.00011	0.00342
AB-9-3-1-3_genotype4	0.0023	0.00168	0.00029	0.00023	0.0001	0.	0.	0.	0.	0.	0.	0.	0.	0.00002	0.00002	0.	0.	0.	0.	0.	0.	0.	0.	0.00006	0.00007000000000000001	0.	0.	0.	0.	0.00002	0.00006	0.	0.00002	0.	0.	0.	0.00038	0.00039000000000000005	0.00013	0.	0.00011	0.	0.00015000000000000001	0.	0.00038	0.00002	0.00002	0.0010999999999999998	0.0009
AB-9-3-1-3_genotype5	0.00034	0.	0.	0.001	0.00102	0.00041	0.00079	0.0019	0.00012	0.00002	0.	0.00012	0.00012	0.	0.	0.	0.	0.	0.	0.	0.	0.	0.	0.	0.	0.	0.	0.	0.	0.	0.	0.	0.	0.	0.	0.	0.	0.	0.	0.	0.	0.	0.	0.	0.	0.	0.	0.	0.00002
AB-9-3-1-3_genotype6	0.0788	0.05268	0.01771	0.85915	0.86643	0.88818	0.87606	0.05991	0.00291	0.00071	0.00068	0.00823	0.0088	0.00207	0.00164	0.00005	0.00001	0.	0.	0.	0.00003	0.00001	0.00001	0.00075	0.00079	0.	0.	0.	0.00006	0.00026	0.00062	0.00003	0.0002	0.00003	0.00001	0.00001	0.00488	0.00507	0.00162	0.00005	0.00109	0.00003	0.00159	0.00006	0.00508	0.0003	0.00052	0.02135	0.01692
AB-9-3-1-3_genotype7	0.	0.	0.	0.	0.	0.	0.	0.	0.	0.	0.	0.	0.	0.	0.	0.	0.	0.	0.	0.	0.	0.	0.	0.	0.	0.	0.	0.	0.	0.	0.	0.	0.	0.	0.	0.	0.	0.	0.	0.	0.	0.	0.	0.	0.	0.	0.	0.	0.
AB-9-3-1-3_genotype8	0.	0.	0.	0.	0.	0.	0.	0.	0.	0.	0.	0.	0.	0.	0.	0.	0.	0.	0.	0.	0.	0.	0.	0.	0.	0.	0.	0.	0.	0.	0.	0.	0.	0.	0.	0.	0.	0.	0.	0.	0.	0.	0.	0.	0.	0.	0.	0.	0.
AB-9-3-1-3_genotype9	0.	0.	0.	0.	0.	0.	0.	0.	0.	0.	0.	0.	0.	0.	0.	0.	0.	0.	0.	0.	0.	0.	0.	0.	0.	0.	0.	0.	0.	0.	0.	0.	0.	0.	0.	0.	0.	0.	0.	0.	0.	0.	0.	0.	0.	0.	0.	0.	0.
AB-9-3-1-3_genotype10	0.	0.	0.	0.	0.	0.	0.	0.	0.	0.	0.	0.	0.	0.	0.	0.	0.	0.	0.	0.	0.	0.	0.	0.	0.	0.	0.	0.	0.	0.	0.	0.	0.	0.	0.	0.	0.	0.	0.	0.	0.	0.	0.	0.	0.	0.	0.	0.	0.
AB-9-3-1-3_genotype11	0.	0.	0.	0.	0.	0.	0.	0.	0.	0.	0.	0.	0.	0.	0.	0.	0.	0.	0.	0.	0.	0.	0.	0.	0.	0.	0.	0.	0.	0.	0.	0.	0.	0.	0.	0.	0.	0.	0.	0.	0.	0.	0.	0.	0.	0.	0.	0.	0.
AB-9-3-1-3_genotype12	0.	0.	0.	0.	0.	0.	0.	0.	0.	0.	0.	0.	0.	0.	0.	0.	0.	0.	0.	0.	0.	0.	0.	0.	0.	0.	0.	0.	0.	0.	0.	0.	0.	0.	0.	0.	0.	0.	0.	0.	0.	0.	0.	0.	0.	0.	0.	0.	0.
AB-9-3-1-3_genotype13	0.	0.	0.	0.	0.	0.	0.	0.	0.	0.	0.	0.	0.	0.	0.	0.	0.	0.	0.	0.	0.	0.	0.	0.	0.	0.	0.	0.	0.	0.	0.	0.	0.	0.	0.	0.	0.	0.	0.	0.	0.	0.	0.	0.	0.	0.	0.	0.	0.
AB-9-3-1-3_genotype14	0.	0.	0.	0.	0.	0.	0.	0.	0.	0.	0.	0.	0.	0.	0.	0.	0.	0.	0.	0.	0.	0.	0.	0.	0.	0.	0.	0.	0.	0.	0.	0.	0.	0.	0.	0.	0.	0.	0.	0.	0.	0.	0.	0.	0.	0.	0.	0.	0.
AB-9-3-1-3_genotype15	0.	0.	0.	0.	0.	0.	0.	0.	0.	0.	0.	0.	0.	0.	0.	0.	0.	0.	0.	0.	0.	0.	0.	0.	0.	0.	0.	0.	0.	0.	0.	0.	0.	0.	0.	0.	0.	0.	0.	0.	0.	0.	0.	0.	0.	0.	0.	0.	0.
AB-9-3-1-4_genotype1	0.88012	0.95823	0.99976	0.9998	0.99992	0.99692	0.99695	0.00046	0.00002	0.00001	0.00005	0.00003	0.00042	0.86617	0.89555	0.99681	0.99998	0.99999	1.	0.99999	0.99997	0.99999	0.99999	0.99919	0.99915	0.99982	0.99991	0.9994	0.99993	0.99972	0.99932	0.99994	0.99955	0.99993	0.99841	0.99996	0.99994	0.99882	0.99778	0.99995	0.99881	0.99995	0.99825	0.99991	0.98908	0.99936	0.99903	0.97743	0.97849
AB-9-3-1-4_genotype2	0.00158	0.00002	0.	0.00001	0.	0.0001	0.0001	0.00002	0.	0.	0.00002	0.	0.	0.00053	0.00044	0.000030000000000000004	0.	0.	0.	0.	0.	0.	0.	0.	0.	0.00002	0.	0.00004	0.	0.	0.	0.	0.00002	0.	0.00013	0.	0.	0.00005	0.00009	0.	0.	0.	0.	0.	0.00038	0.00002	0.00002	0.00002	0.00026999999999999995
AB-9-3-1-4_genotype3	0.04501	0.0002	0.00005	0.0001	0.00004	0.00297	0.00295	0.99672	0.99984	0.99983	0.9998	0.99216	0.9912	0.13128	0.10242	0.00311	0.00001	0.00001	0.	0.	0.	0.	0.	0.	0.	0.00016	0.00008	0.00055	0.	0.	0.	0.00003	0.00021	0.00003	0.00145	0.00003	0.00002	0.00054	0.00101	0.00001	0.00001	0.00002	0.00001	0.00002	0.00506	0.0003	0.00039	0.00011	0.00342
AB-9-3-1-4_genotype4	0.0021799999999999996	0.0015	0.00002	0.	0.	0.	0.	0.	0.	0.	0.	0.	0.	0.00002	0.00002	0.	0.	0.	0.	0.	0.	0.	0.	0.00006	0.00007000000000000001	0.	0.	0.	0.	0.00002	0.00006	0.	0.00002	0.	0.	0.	0.	0.00005	0.00009	0.	0.00011	0.	0.00015000000000000001	0.	0.00038	0.00002	0.00002	0.0010999999999999998	0.0009
AB-9-3-1-4_genotype5	0.00032	0.	0.	0.	0.	0.	0.	0.00014	0.	0.00002	0.	0.00012	0.00012	0.	0.	0.	0.	0.	0.	0.	0.	0.	0.	0.	0.	0.	0.	0.	0.	0.	0.	0.	0.	0.	0.	0.	0.	0.	0.	0.	0.	0.	0.	0.	0.	0.	0.	0.	0.00002
AB-9-3-1-4_genotype6	0.07079	0.04005	0.00017	0.00008	0.00003	0.	0.	0.00266	0.00013	0.00014	0.00013	0.00769	0.00826	0.00199	0.00158	0.00005	0.00001	0.	0.	0.	0.00003	0.00001	0.00001	0.00075	0.00079	0.	0.	0.	0.00006	0.00026	0.00062	0.00003	0.0002	0.00003	0.00001	0.	0.00002	0.00054	0.00103	0.00004	0.00108	0.00003	0.00159	0.00006	0.00508	0.0003	0.00052	0.02135	0.01692
AB-9-3-1-4_genotype7	0.	0.	0.	0.	0.	0.	0.	0.	0.	0.	0.	0.	0.	0.	0.	0.	0.	0.	0.	0.	0.	0.	0.	0.	0.	0.	0.	0.	0.	0.	0.	0.	0.	0.	0.	0.	0.	0.	0.	0.	0.	0.	0.	0.	0.	0.	0.	0.	0.
AB-9-3-1-4_genotype8	0.	0.	0.	0.	0.	0.	0.	0.	0.	0.	0.	0.	0.	0.	0.	0.	0.	0.	0.	0.	0.	0.	0.	0.	0.	0.	0.	0.	0.	0.	0.	0.	0.	0.	0.	0.	0.	0.	0.	0.	0.	0.	0.	0.	0.	0.	0.	0.	0.
AB-9-3-1-4_genotype9	0.	0.	0.	0.	0.	0.	0.	0.	0.	0.	0.	0.	0.	0.	0.	0.	0.	0.	0.	0.	0.	0.	0.	0.	0.	0.	0.	0.	0.	0.	0.	0.	0.	0.	0.	0.	0.	0.	0.	0.	0.	0.	0.	0.	0.	0.	0.	0.	0.
AB-9-3-1-4_genotype10	0.	0.	0.	0.	0.	0.	0.	0.	0.	0.	0.	0.	0.	0.	0.	0.	0.	0.	0.	0.	0.	0.	0.	0.	0.	0.	0.	0.	0.	0.	0.	0.	0.	0.	0.	0.	0.	0.	0.	0.	0.	0.	0.	0.	0.	0.	0.	0.	0.
AB-9-3-1-4_genotype11	0.	0.	0.	0.	0.	0.	0.	0.	0.	0.	0.	0.	0.	0.	0.	0.	0.	0.	0.	0.	0.	0.	0.	0.	0.	0.	0.	0.	0.	0.	0.	0.	0.	0.	0.	0.	0.	0.	0.	0.	0.	0.	0.	0.	0.	0.	0.	0.	0.
AB-9-3-1-4_genotype12	0.	0.	0.	0.	0.	0.	0.	0.	0.	0.	0.	0.	0.	0.	0.	0.	0.	0.	0.	0.	0.	0.	0.	0.	0.	0.	0.	0.	0.	0.	0.	0.	0.	0.	0.	0.	0.	0.	0.	0.	0.	0.	0.	0.	0.	0.	0.	0.	0.
AB-9-3-1-4_genotype13	0.	0.	0.	0.	0.	0.	0.	0.	0.	0.	0.	0.	0.	0.	0.	0.	0.	0.	0.	0.	0.	0.	0.	0.	0.	0.	0.	0.	0.	0.	0.	0.	0.	0.	0.	0.	0.	0.	0.	0.	0.	0.	0.	0.	0.	0.	0.	0.	0.
AB-9-3-1-4_genotype14	0.	0.	0.	0.	0.	0.	0.	0.	0.	0.	0.	0.	0.	0.	0.	0.	0.	0.	0.	0.	0.	0.	0.	0.	0.	0.	0.	0.	0.	0.	0.	0.	0.	0.	0.	0.	0.	0.	0.	0.	0.	0.	0.	0.	0.	0.	0.	0.	0.
AB-9-3-1-4_genotype15	0.	0.	0.	0.	0.	0.	0.	0.	0.	0.	0.	0.	0.	0.	0.	0.	0.	0.	0.	0.	0.	0.	0.	0.	0.	0.	0.	0.	0.	0.	0.	0.	0.	0.	0.	0.	0.	0.	0.	0.	0.	0.	0.	0.	0.	0.	0.	0.	0.
BA-21-1-1-1_genotype1	0.43453	0.25134	0.00124	0.00014	0.00005	0.	0.	0.00004	0.00051	0.	0.	0.	0.	0.00006	0.00005	0.	0.00001	0.	0.	0.	0.00003	0.00001	0.00001	0.001	0.00104	0.	0.	0.00011	0.88502	0.87416	0.85208	0.00583	0.00622	0.00581	0.92824	0.99886	0.99993	0.99882	0.99778	0.99995	0.99881	0.99995	0.99825	0.99991	0.98908	0.99936	0.02699	0.82828	0.88177
BA-21-1-1-1_genotype2	0.00091	0.00002	0.	0.	0.	0.	0.	0.	0.	0.	0.	0.	0.	0.	0.	0.	0.	0.	0.	0.	0.	0.	0.	0.	0.	0.	0.	0.	0.	0.	0.	0.00006	0.00009	0.00005	0.00108	0.00004	0.	0.00005	0.00009	0.	0.	0.	0.	0.	0.00038	0.00002	0.00013	0.00004	0.00026
BA-21-1-1-1_genotype3	0.04057	0.00039	0.01597	0.0074	0.00733	0.00007	0.00009	0.00012	0.	0.00001	0.	0.0001	0.00011	0.00009	0.00009	0.00008	0.	0.	0.	0.	0.	0.00001	0.00001	0.	0.	0.	0.	0.00001	0.00001	0.	0.00013	0.45792	0.46367	0.46415	0.0702	0.00108	0.00003	0.00054	0.00101	0.00001	0.00001	0.00002	0.00001	0.00002	0.00506	0.0003	0.41736	0.00085	0.0048
BA-21-1-1-1_genotype4	0.00745	0.00717	0.00008	0.00004	0.00002	0.	0.	0.00002	0.0002	0.	0.	0.	0.	0.000030000000000000004	0.00002	0.	0.	0.	0.	0.	0.00002	0.	0.	0.00029	0.00030000000000000003	0.	0.	0.	0.00083	0.00103	0.0013900000000000002	0.00006	0.0001	0.00006	0.00002	0.	0.	0.00005	0.00009	0.	0.00011	0.	0.00015000000000000001	0.	0.00038	0.00002	0.00016	0.00352	0.0026699999999999996
BA-21-1-1-1_genotype5	0.00175	0.00004	0.00142	0.00104	0.00103	0.00002	0.00004	0.0001	0.	0.	0.	0.0001	0.00012	0.0001	0.0001	0.00008	0.	0.	0.	0.	0.	0.	0.	0.	0.	0.	0.	0.	0.	0.	0.	0.00147	0.00148	0.00146	0.	0.	0.	0.	0.	0.	0.	0.	0.	0.	0.	0.	0.00319	0.	0.00008
BA-21-1-1-1_genotype6	0.5148	0.74106	0.98129	0.99138	0.99157	0.99991	0.99988	0.99973	0.99927	0.99998	0.99999	0.99979	0.99978	0.99972	0.99974	0.99983	0.99998	1.	0.99999	0.99999	0.99996	0.99998	0.99998	0.99871	0.99865	1.	1.	0.99988	0.11413	0.12481	0.1464	0.53466	0.52844	0.52847	0.00046	0.00002	0.00003	0.00054	0.00103	0.00004	0.00108	0.00003	0.00159	0.00006	0.00508	0.0003	0.55217	0.1673	0.11042
BA-21-1-1-1_genotype7	0.	0.	0.	0.	0.	0.	0.	0.	0.	0.	0.	0.	0.	0.	0.	0.	0.	0.	0.	0.	0.	0.	0.	0.	0.	0.	0.	0.	0.	0.	0.	0.	0.	0.	0.	0.	0.	0.	0.	0.	0.	0.	0.	0.	0.	0.	0.	0.	0.
BA-21-1-1-1_genotype8	0.	0.	0.	0.	0.	0.	0.	0.	0.	0.	0.	0.	0.	0.	0.	0.	0.	0.	0.	0.	0.	0.	0.	0.	0.	0.	0.	0.	0.	0.	0.	0.	0.	0.	0.	0.	0.	0.	0.	0.	0.	0.	0.	0.	0.	0.	0.	0.	0.
BA-21-1-1-1_genotype9	0.	0.	0.	0.	0.	0.	0.	0.	0.	0.	0.	0.	0.	0.	0.	0.	0.	0.	0.	0.	0.	0.	0.	0.	0.	0.	0.	0.	0.	0.	0.	0.	0.	0.	0.	0.	0.	0.	0.	0.	0.	0.	0.	0.	0.	0.	0.	0.	0.
BA-21-1-1-1_genotype10	0.	0.	0.	0.	0.	0.	0.	0.	0.	0.	0.	0.	0.	0.	0.	0.	0.	0.	0.	0.	0.	0.	0.	0.	0.	0.	0.	0.	0.	0.	0.	0.	0.	0.	0.	0.	0.	0.	0.	0.	0.	0.	0.	0.	0.	0.	0.	0.	0.
BA-21-1-1-1_genotype11	0.	0.	0.	0.	0.	0.	0.	0.	0.	0.	0.	0.	0.	0.	0.	0.	0.	0.	0.	0.	0.	0.	0.	0.	0.	0.	0.	0.	0.	0.	0.	0.	0.	0.	0.	0.	0.	0.	0.	0.	0.	0.	0.	0.	0.	0.	0.	0.	0.
BA-21-1-1-1_genotype12	0.	0.	0.	0.	0.	0.	0.	0.	0.	0.	0.	0.	0.	0.	0.	0.	0.	0.	0.	0.	0.	0.	0.	0.	0.	0.	0.	0.	0.	0.	0.	0.	0.	0.	0.	0.	0.	0.	0.	0.	0.	0.	0.	0.	0.	0.	0.	0.	0.
BA-21-1-1-1_genotype13	0.	0.	0.	0.	0.	0.	0.	0.	0.	0.	0.	0.	0.	0.	0.	0.	0.	0.	0.	0.	0.	0.	0.	0.	0.	0.	0.	0.	0.	0.	0.	0.	0.	0.	0.	0.	0.	0.	0.	0.	0.	0.	0.	0.	0.	0.	0.	0.	0.
BA-21-1-1-1_genotype14	0.	0.	0.	0.	0.	0.	0.	0.	0.	0.	0.	0.	0.	0.	0.	0.	0.	0.	0.	0.	0.	0.	0.	0.	0.	0.	0.	0.	0.	0.	0.	0.	0.	0.	0.	0.	0.	0.	0.	0.	0.	0.	0.	0.	0.	0.	0.	0.	0.
BA-21-1-1-1_genotype15	0.	0.	0.	0.	0.	0.	0.	0.	0.	0.	0.	0.	0.	0.	0.	0.	0.	0.	0.	0.	0.	0.	0.	0.	0.	0.	0.	0.	0.	0.	0.	0.	0.	0.	0.	0.	0.	0.	0.	0.	0.	0.	0.	0.	0.	0.	0.	0.	0.
BA-21-1-1-2_genotype1	0.43453	0.25134	0.00124	0.00014	0.00005	0.	0.	0.00004	0.00051	0.	0.	0.	0.	0.00006	0.00005	0.	0.00001	0.	0.	0.	0.00003	0.00001	0.00001	0.001	0.00104	0.	0.	0.	0.0002	0.00071	0.00164	0.00011	0.00465	0.0044	0.98408	0.99974	0.99994	0.99882	0.99778	0.99995	0.99881	0.99995	0.99825	0.99991	0.98908	0.99936	0.99903	0.97743	0.97849
BA-21-1-1-2_genotype2	0.00091	0.00002	0.	0.	0.	0.	0.	0.	0.	0.	0.	0.	0.	0.	0.	0.	0.	0.	0.	0.	0.	0.	0.	0.	0.	0.	0.	0.	0.	0.	0.	0.	0.00002	0.00002	0.00033	0.00001	0.	0.00005	0.00009	0.	0.	0.	0.	0.	0.00038	0.00002	0.00002	0.00002	0.00026999999999999995
BA-21-1-1-2_genotype3	0.04057	0.00039	0.01597	0.0074	0.00733	0.00007	0.00009	0.00012	0.	0.00001	0.	0.0001	0.00011	0.00009	0.00009	0.00008	0.	0.	0.	0.	0.	0.00001	0.00001	0.	0.	0.	0.	0.	0.00009	0.	0.00001	0.03567	0.06224	0.06345	0.01477	0.00023	0.00003	0.00054	0.00101	0.00001	0.00001	0.00002	0.00001	0.00002	0.00506	0.0003	0.00039	0.00011	0.00342
BA-21-1-1-2_genotype4	0.00745	0.00717	0.00008	0.00004	0.00002	0.	0.	0.00002	0.0002	0.	0.	0.	0.	0.000030000000000000004	0.00002	0.	0.	0.	0.	0.	0.00002	0.	0.	0.00029	0.00030000000000000003	0.	0.	0.	0.00004	0.00013	0.00030000000000000003	0.00002	0.00017	0.00009	0.00002	0.	0.	0.00005	0.00009	0.	0.00011	0.	0.00015000000000000001	0.	0.00038	0.00002	0.00002	0.0010999999999999998	0.0009
BA-21-1-1-2_genotype5	0.00175	0.00004	0.00142	0.00104	0.00103	0.00002	0.00004	0.0001	0.	0.	0.	0.0001	0.00012	0.0001	0.0001	0.00008	0.	0.	0.	0.	0.	0.	0.	0.	0.	0.	0.	0.	0.00004	0.	0.	0.00169	0.00162	0.00159	0.	0.	0.	0.	0.	0.	0.	0.	0.	0.	0.	0.	0.	0.	0.00002
BA-21-1-1-2_genotype6	0.5148	0.74106	0.98129	0.99138	0.99157	0.99991	0.99988	0.99973	0.99927	0.99998	0.99999	0.99979	0.99978	0.99972	0.99974	0.99983	0.99998	1.	0.99999	0.99999	0.99996	0.99998	0.99998	0.99871	0.99865	1.	1.	0.99999	0.99963	0.99915	0.99806	0.96251	0.9313	0.93046	0.00079	0.00002	0.00003	0.00054	0.00103	0.00004	0.00108	0.00003	0.00159	0.00006	0.00508	0.0003	0.00052	0.02135	0.01692
BA-21-1-1-2_genotype7	0.	0.	0.	0.	0.	0.	0.	0.	0.	0.	0.	0.	0.	0.	0.	0.	0.	0.	0.	0.	0.	0.	0.	0.	0.	0.	0.	0.	0.	0.	0.	0.	0.	0.	0.	0.	0.	0.	0.	0.	0.	0.	0.	0.	0.	0.	0.	0.	0.
BA-21-1-1-2_genotype8	0.	0.	0.	0.	0.	0.	0.	0.	0.	0.	0.	0.	0.	0.	0.	0.	0.	0.	0.	0.	0.	0.	0.	0.	0.	0.	0.	0.	0.	0.	0.	0.	0.	0.	0.	0.	0.	0.	0.	0.	0.	0.	0.	0.	0.	0.	0.	0.	0.
BA-21-1-1-2_genotype9	0.	0.	0.	0.	0.	0.	0.	0.	0.	0.	0.	0.	0.	0.	0.	0.	0.	0.	0.	0.	0.	0.	0.	0.	0.	0.	0.	0.	0.	0.	0.	0.	0.	0.	0.	0.	0.	0.	0.	0.	0.	0.	0.	0.	0.	0.	0.	0.	0.
BA-21-1-1-2_genotype10	0.	0.	0.	0.	0.	0.	0.	0.	0.	0.	0.	0.	0.	0.	0.	0.	0.	0.	0.	0.	0.	0.	0.	0.	0.	0.	0.	0.	0.	0.	0.	0.	0.	0.	0.	0.	0.	0.	0.	0.	0.	0.	0.	0.	0.	0.	0.	0.	0.
BA-21-1-1-2_genotype11	0.	0.	0.	0.	0.	0.	0.	0.	0.	0.	0.	0.	0.	0.	0.	0.	0.	0.	0.	0.	0.	0.	0.	0.	0.	0.	0.	0.	0.	0.	0.	0.	0.	0.	0.	0.	0.	0.	0.	0.	0.	0.	0.	0.	0.	0.	0.	0.	0.
BA-21-1-1-2_genotype12	0.	0.	0.	0.	0.	0.	0.	0.	0.	0.	0.	0.	0.	0.	0.	0.	0.	0.	0.	0.	0.	0.	0.	0.	0.	0.	0.	0.	0.	0.	0.	0.	0.	0.	0.	0.	0.	0.	0.	0.	0.	0.	0.	0.	0.	0.	0.	0.	0.
BA-21-1-1-2_genotype13	0.	0.	0.	0.	0.	0.	0.	0.	0.	0.	0.	0.	0.	0.	0.	0.	0.	0.	0.	0.	0.	0.	0.	0.	0.	0.	0.	0.	0.	0.	0.	0.	0.	0.	0.	0.	0.	0.	0.	0.	0.	0.	0.	0.	0.	0.	0.	0.	0.
BA-21-1-1-2_genotype14	0.	0.	0.	0.	0.	0.	0.	0.	0.	0.	0.	0.	0.	0.	0.	0.	0.	0.	0.	0.	0.	0.	0.	0.	0.	0.	0.	0.	0.	0.	0.	0.	0.	0.	0.	0.	0.	0.	0.	0.	0.	0.	0.	0.	0.	0.	0.	0.	0.
BA-21-1-1-2_genotype15	0.	0.	0.	0.	0.	0.	0.	0.	0.	0.	0.	0.	0.	0.	0.	0.	0.	0.	0.	0.	0.	0.	0.	0.	0.	0.	0.	0.	0.	0.	0.	0.	0.	0.	0.	0.	0.	0.	0.	0.	0.	0.	0.	0.	0.	0.	0.	0.	0.
BA-21-1-1-3_genotype1	0.43505	0.25215	0.00124	0.00015	0.00005	0.00003	0.00012	0.99705	0.99699	0.99999	0.99998	1.	1.	0.99987	0.99989	1.	0.99999	0.99999	1.	0.99999	0.99997	0.99999	0.99999	0.99919	0.99915	0.99982	0.99991	0.9994	0.99993	0.99972	0.99932	0.99994	0.99955	0.99993	0.99841	0.99996	0.99994	0.99882	0.99778	0.99995	0.99881	0.99995	0.99825	0.99991	0.98908	0.99936	0.99903	0.97743	0.97849
BA-21-1-1-3_genotype2	0.00091	0.00002	0.	0.	0.	0.	0.	0.	0.	0.	0.	0.	0.	0.	0.	0.	0.	0.	0.	0.	0.	0.	0.	0.	0.	0.00002	0.	0.00004	0.	0.	0.	0.	0.00002	0.	0.00013	0.	0.	0.00005	0.00009	0.	0.	0.	0.	0.	0.00038	0.00002	0.00002	0.00002	0.00026999999999999995
BA-21-1-1-3_genotype3	0.04059	0.00041	0.01727	0.00888	0.00882	0.00168	0.0022	0.00001	0.	0.00001	0.00002	0.	0.	0.00006	0.00005	0.	0.	0.	0.	0.	0.	0.	0.	0.	0.	0.00016	0.00008	0.00055	0.	0.	0.	0.00003	0.00021	0.00003	0.00145	0.00003	0.00002	0.00054	0.00101	0.00001	0.00001	0.00002	0.00001	0.00002	0.00506	0.0003	0.00039	0.00011	0.00342
BA-21-1-1-3_genotype4	0.00744	0.00717	0.00008	0.00004	0.00002	0.	0.	0.00007000000000000001	0.0001	0.	0.	0.	0.	0.	0.	0.	0.	0.	0.	0.	0.	0.	0.	0.00006	0.00007000000000000001	0.	0.	0.	0.	0.00002	0.00006	0.	0.00002	0.	0.	0.	0.	0.00005	0.00009	0.	0.00011	0.	0.00015000000000000001	0.	0.00038	0.00002	0.00002	0.0010999999999999998	0.0009
BA-21-1-1-3_genotype5	0.00174	0.00004	0.00142	0.00104	0.00104	0.00002	0.00005	0.	0.	0.	0.	0.	0.	0.	0.	0.	0.	0.	0.	0.	0.	0.	0.	0.	0.	0.	0.	0.	0.	0.	0.	0.	0.	0.	0.	0.	0.	0.	0.	0.	0.	0.	0.	0.	0.	0.	0.	0.	0.00002
BA-21-1-1-3_genotype6	0.51427	0.74024	0.97998	0.98988	0.99008	0.99827	0.99763	0.00286	0.0029	0.	0.	0.	0.	0.00006	0.00005	0.	0.00001	0.	0.	0.	0.00003	0.00001	0.00001	0.00075	0.00079	0.	0.	0.	0.00006	0.00026	0.00062	0.00003	0.0002	0.00003	0.00001	0.	0.00002	0.00054	0.00103	0.00004	0.00108	0.00003	0.00159	0.00006	0.00508	0.0003	0.00052	0.02135	0.01692
BA-21-1-1-3_genotype7	0.	0.	0.	0.	0.	0.	0.	0.	0.	0.	0.	0.	0.	0.	0.	0.	0.	0.	0.	0.	0.	0.	0.	0.	0.	0.	0.	0.	0.	0.	0.	0.	0.	0.	0.	0.	0.	0.	0.	0.	0.	0.	0.	0.	0.	0.	0.	0.	0.
BA-21-1-1-3_genotype8	0.	0.	0.	0.	0.	0.	0.	0.	0.	0.	0.	0.	0.	0.	0.	0.	0.	0.	0.	0.	0.	0.	0.	0.	0.	0.	0.	0.	0.	0.	0.	0.	0.	0.	0.	0.	0.	0.	0.	0.	0.	0.	0.	0.	0.	0.	0.	0.	0.
BA-21-1-1-3_genotype9	0.	0.	0.	0.	0.	0.	0.	0.	0.	0.	0.	0.	0.	0.	0.	0.	0.	0.	0.	0.	0.	0.	0.	0.	0.	0.	0.	0.	0.	0.	0.	0.	0.	0.	0.	0.	0.	0.	0.	0.	0.	0.	0.	0.	0.	0.	0.	0.	0.
BA-21-1-1-3_genotype10	0.	0.	0.	0.	0.	0.	0.	0.	0.	0.	0.	0.	0.	0.	0.	0.	0.	0.	0.	0.	0.	0.	0.	0.	0.	0.	0.	0.	0.	0.	0.	0.	0.	0.	0.	0.	0.	0.	0.	0.	0.	0.	0.	0.	0.	0.	0.	0.	0.
BA-21-1-1-3_genotype11	0.	0.	0.	0.	0.	0.	0.	0.	0.	0.	0.	0.	0.	0.	0.	0.	0.	0.	0.	0.	0.	0.	0.	0.	0.	0.	0.	0.	0.	0.	0.	0.	0.	0.	0.	0.	0.	0.	0.	0.	0.	0.	0.	0.	0.	0.	0.	0.	0.
BA-21-1-1-3_genotype12	0.	0.	0.	0.	0.	0.	0.	0.	0.	0.	0.	0.	0.	0.	0.	0.	0.	0.	0.	0.	0.	0.	0.	0.	0.	0.	0.	0.	0.	0.	0.	0.	0.	0.	0.	0.	0.	0.	0.	0.	0.	0.	0.	0.	0.	0.	0.	0.	0.
BA-21-1-1-3_genotype13	0.	0.	0.	0.	0.	0.	0.	0.	0.	0.	0.	0.	0.	0.	0.	0.	0.	0.	0.	0.	0.	0.	0.	0.	0.	0.	0.	0.	0.	0.	0.	0.	0.	0.	0.	0.	0.	0.	0.	0.	0.	0.	0.	0.	0.	0.	0.	0.	0.
BA-21-1-1-3_genotype14	0.	0.	0.	0.	0.	0.	0.	0.	0.	0.	0.	0.	0.	0.	0.	0.	0.	0.	0.	0.	0.	0.	0.	0.	0.	0.	0.	0.	0.	0.	0.	0.	0.	0.	0.	0.	0.	0.	0.	0.	0.	0.	0.	0.	0.	0.	0.	0.	0.
BA-21-1-1-3_genotype15	0.	0.	0.	0.	0.	0.	0.	0.	0.	0.	0.	0.	0.	0.	0.	0.	0.	0.	0.	0.	0.	0.	0.	0.	0.	0.	0.	0.	0.	0.	0.	0.	0.	0.	0.	0.	0.	0.	0.	0.	0.	0.	0.	0.	0.	0.	0.	0.	0.
BA-21-1-1-4_genotype1	0.88012	0.95823	0.99976	0.99982	0.99994	0.99976	0.99978	0.00397	0.00444	0.	0.	0.	0.	0.00006	0.00005	0.	0.00001	0.	0.	0.	0.00003	0.00001	0.00001	0.001	0.00104	0.	0.	0.	0.00027	0.00097	0.00225	0.00745	0.95718	0.99415	0.99833	0.99996	0.99994	0.99882	0.99778	0.99995	0.99881	0.99995	0.99825	0.99991	0.98908	0.99936	0.02699	0.82828	0.88177
BA-21-1-1-4_genotype2	0.00158	0.00002	0.	0.	0.	0.00002	0.	0.	0.	0.	0.	0.	0.	0.	0.	0.	0.	0.	0.	0.	0.	0.	0.	0.	0.	0.	0.	0.	0.	0.	0.	0.	0.00005	0.00002	0.00013	0.	0.	0.00005	0.00009	0.	0.	0.	0.	0.	0.00038	0.00002	0.00013	0.00004	0.00026
BA-21-1-1-4_genotype3	0.04501	0.0002	0.00005	0.00008	0.00003	0.00021	0.00012	0.0031	0.0001	0.00001	0.	0.0001	0.00011	0.00009	0.00009	0.00008	0.	0.	0.	0.	0.	0.00001	0.00001	0.	0.	0.	0.	0.	0.0001	0.	0.00001	0.03089	0.00234	0.00037	0.00152	0.00003	0.00003	0.00054	0.00101	0.00001	0.00001	0.00002	0.00001	0.00002	0.00506	0.0003	0.41736	0.00085	0.0048
BA-21-1-1-4_genotype4	0.0021799999999999996	0.0015	0.00002	0.	0.	0.	0.	0.00011	0.00030000000000000003	0.	0.	0.	0.	0.000030000000000000004	0.00002	0.	0.	0.	0.	0.	0.00002	0.	0.	0.00029	0.00030000000000000003	0.	0.	0.	0.00004	0.00013	0.00030000000000000003	0.00012	0.00051	0.0001	0.	0.	0.	0.00005	0.00009	0.	0.00011	0.	0.00015000000000000001	0.	0.00038	0.00002	0.00016	0.00352	0.0026699999999999996
BA-21-1-1-4_genotype5	0.00032	0.	0.	0.	0.	0.	0.	0.00014	0.	0.	0.	0.0001	0.00012	0.0001	0.0001	0.00008	0.	0.	0.	0.	0.	0.	0.	0.	0.	0.	0.	0.	0.00004	0.	0.	0.00084	0.	0.	0.	0.	0.	0.	0.	0.	0.	0.	0.	0.	0.	0.	0.00319	0.	0.00008
BA-21-1-1-4_genotype6	0.07079	0.04005	0.00017	0.00008	0.00003	0.00002	0.00009	0.99267	0.99515	0.99998	0.99999	0.99979	0.99978	0.99972	0.99974	0.99983	0.99998	1.	0.99999	0.99999	0.99996	0.99998	0.99998	0.99871	0.99865	1.	1.	0.99999	0.99955	0.99889	0.99744	0.9607	0.03991	0.00537	0.00001	0.	0.00002	0.00054	0.00103	0.00004	0.00108	0.00003	0.00159	0.00006	0.00508	0.0003	0.55217	0.1673	0.11042
BA-21-1-1-4_genotype7	0.	0.	0.	0.	0.	0.	0.	0.	0.	0.	0.	0.	0.	0.	0.	0.	0.	0.	0.	0.	0.	0.	0.	0.	0.	0.	0.	0.	0.	0.	0.	0.	0.	0.	0.	0.	0.	0.	0.	0.	0.	0.	0.	0.	0.	0.	0.	0.	0.
BA-21-1-1-4_genotype8	0.	0.	0.	0.	0.	0.	0.	0.	0.	0.	0.	0.	0.	0.	0.	0.	0.	0.	0.	0.	0.	0.	0.	0.	0.	0.	0.	0.	0.	0.	0.	0.	0.	0.	0.	0.	0.	0.	0.	0.	0.	0.	0.	0.	0.	0.	0.	0.	0.
BA-21-1-1-4_genotype9	0.	0.	0.	0.	0.	0.	0.	0.	0.	0.	0.	0.	0.	0.	0.	0.	0.	0.	0.	0.	0.	0.	0.	0.	0.	0.	0.	0.	0.	0.	0.	0.	0.	0.	0.	0.	0.	0.	0.	0.	0.	0.	0.	0.	0.	0.	0.	0.	0.
BA-21-1-1-4_genotype10	0.	0.	0.	0.	0.	0.	0.	0.	0.	0.	0.	0.	0.	0.	0.	0.	0.	0.	0.	0.	0.	0.	0.	0.	0.	0.	0.	0.	0.	0.	0.	0.	0.	0.	0.	0.	0.	0.	0.	0.	0.	0.	0.	0.	0.	0.	0.	0.	0.
BA-21-1-1-4_genotype11	0.	0.	0.	0.	0.	0.	0.	0.	0.	0.	0.	0.	0.	0.	0.	0.	0.	0.	0.	0.	0.	0.	0.	0.	0.	0.	0.	0.	0.	0.	0.	0.	0.	0.	0.	0.	0.	0.	0.	0.	0.	0.	0.	0.	0.	0.	0.	0.	0.
BA-21-1-1-4_genotype12	0.	0.	0.	0.	0.	0.	0.	0.	0.	0.	0.	0.	0.	0.	0.	0.	0.	0.	0.	0.	0.	0.	0.	0.	0.	0.	0.	0.	0.	0.	0.	0.	0.	0.	0.	0.	0.	0.	0.	0.	0.	0.	0.	0.	0.	0.	0.	0.	0.
BA-21-1-1-4_genotype13	0.	0.	0.	0.	0.	0.	0.	0.	0.	0.	0.	0.	0.	0.	0.	0.	0.	0.	0.	0.	0.	0.	0.	0.	0.	0.	0.	0.	0.	0.	0.	0.	0.	0.	0.	0.	0.	0.	0.	0.	0.	0.	0.	0.	0.	0.	0.	0.	0.
BA-21-1-1-4_genotype14	0.	0.	0.	0.	0.	0.	0.	0.	0.	0.	0.	0.	0.	0.	0.	0.	0.	0.	0.	0.	0.	0.	0.	0.	0.	0.	0.	0.	0.	0.	0.	0.	0.	0.	0.	0.	0.	0.	0.	0.	0.	0.	0.	0.	0.	0.	0.	0.	0.
BA-21-1-1-4_genotype15	0.	0.	0.	0.	0.	0.	0.	0.	0.	0.	0.	0.	0.	0.	0.	0.	0.	0.	0.	0.	0.	0.	0.	0.	0.	0.	0.	0.	0.	0.	0.	0.	0.	0.	0.	0.	0.	0.	0.	0.	0.	0.	0.	0.	0.	0.	0.	0.	0.
BA-21-2-1-1_genotype1	0.43453	0.25134	0.00124	0.00014	0.00005	0.	0.	0.00004	0.00051	0.	0.	0.	0.	0.00006	0.00005	0.	0.00001	0.	0.	0.	0.00003	0.00001	0.00001	0.001	0.00104	0.	0.	0.	0.0001	0.00037	0.00084	0.00004	0.00025	0.00004	0.00001	0.00001	0.00003	0.00069	0.00132	0.00005	0.00142	0.00006	0.00387	0.00019	0.01403	0.00238	0.99903	0.97743	0.97849
BA-21-2-1-1_genotype2	0.00091	0.00002	0.	0.	0.	0.	0.	0.	0.	0.	0.	0.	0.	0.	0.	0.	0.	0.	0.	0.	0.	0.	0.	0.	0.	0.	0.	0.	0.	0.	0.	0.	0.	0.	0.	0.	0.	0.	0.	0.	0.	0.	0.	0.	0.00011	0.00002	0.00002	0.00002	0.00026999999999999995
BA-21-2-1-1_genotype3	0.04057	0.00039	0.01597	0.0074	0.00733	0.00007	0.00009	0.00012	0.	0.00001	0.	0.0001	0.00011	0.00009	0.00009	0.00008	0.	0.	0.	0.	0.	0.00001	0.00001	0.	0.	0.	0.	0.	0.00007	0.	0.	0.00198	0.00208	0.00207	0.00003	0.00043	0.00125	0.00126	0.0007	0.00049	0.00002	0.00069	0.00022	0.01383	0.03011	0.07976	0.00039	0.00011	0.00342
BA-21-2-1-1_genotype4	0.00745	0.00717	0.00008	0.00004	0.00002	0.	0.	0.00002	0.0002	0.	0.	0.	0.	0.000030000000000000004	0.00002	0.	0.	0.	0.	0.	0.00002	0.	0.	0.00029	0.00030000000000000003	0.	0.	0.	0.00004	0.00013	0.00028	0.00002	0.0001	0.00002	0.	0.	0.00002	0.00023999999999999998	0.00045	0.00002	0.0005	0.00002	0.0007700000000000001	0.00004	0.0018800000000000002	0.00009	0.00002	0.0010999999999999998	0.0009
BA-21-2-1-1_genotype5	0.00175	0.00004	0.00142	0.00104	0.00103	0.00002	0.00004	0.0001	0.	0.	0.	0.0001	0.00012	0.0001	0.0001	0.00008	0.	0.	0.	0.	0.	0.	0.	0.	0.	0.	0.	0.	0.00004	0.	0.	0.00091	0.00095	0.00095	0.00002	0.00026	0.0007	0.00071	0.0004	0.00026	0.00002	0.00038	0.00002	0.00115	0.00212	0.00346	0.	0.	0.00002
BA-21-2-1-1_genotype6	0.5148	0.74106	0.98129	0.99138	0.99157	0.99991	0.99988	0.99973	0.99927	0.99998	0.99999	0.99979	0.99978	0.99972	0.99974	0.99983	0.99998	1.	0.99999	0.99999	0.99996	0.99998	0.99998	0.99871	0.99865	1.	1.	0.99999	0.99975	0.9995	0.99888	0.99705	0.99661	0.99692	0.99993	0.99931	0.998	0.9971	0.99713	0.99917	0.99805	0.99885	0.99511	0.98479	0.95174	0.91429	0.00052	0.02135	0.01692
BA-21-2-1-1_genotype7	0.	0.	0.	0.	0.	0.	0.	0.	0.	0.	0.	0.	0.	0.	0.	0.	0.	0.	0.	0.	0.	0.	0.	0.	0.	0.	0.	0.	0.	0.	0.	0.	0.	0.	0.	0.	0.	0.	0.	0.	0.	0.	0.	0.	0.	0.	0.	0.	0.
BA-21-2-1-1_genotype8	0.	0.	0.	0.	0.	0.	0.	0.	0.	0.	0.	0.	0.	0.	0.	0.	0.	0.	0.	0.	0.	0.	0.	0.	0.	0.	0.	0.	0.	0.	0.	0.	0.	0.	0.	0.	0.	0.	0.	0.	0.	0.	0.	0.	0.	0.	0.	0.	0.
BA-21-2-1-1_genotype9	0.	0.	0.	0.	0.	0.	0.	0.	0.	0.	0.	0.	0.	0.	0.	0.	0.	0.	0.	0.	0.	0.	0.	0.	0.	0.	0.	0.	0.	0.	0.	0.	0.	0.	0.	0.	0.	0.	0.	0.	0.	0.	0.	0.	0.	0.	0.	0.	0.
BA-21-2-1-1_genotype10	0.	0.	0.	0.	0.	0.	0.	0.	0.	0.	0.	0.	0.	0.	0.	0.	0.	0.	0.	0.	0.	0.	0.	0.	0.	0.	0.	0.	0.	0.	0.	0.	0.	0.	0.	0.	0.	0.	0.	0.	0.	0.	0.	0.	0.	0.	0.	0.	0.
BA-21-2-1-1_genotype11	0.	0.	0.	0.	0.	0.	0.	0.	0.	0.	0.	0.	0.	0.	0.	0.	0.	0.	0.	0.	0.	0.	0.	0.	0.	0.	0.	0.	0.	0.	0.	0.	0.	0.	0.	0.	0.	0.	0.	0.	0.	0.	0.	0.	0.	0.	0.	0.	0.
BA-21-2-1-1_genotype12	0.	0.	0.	0.	0.	0.	0.	0.	0.	0.	0.	0.	0.	0.	0.	0.	0.	0.	0.	0.	0.	0.	0.	0.	0.	0.	0.	0.	0.	0.	0.	0.	0.	0.	0.	0.	0.	0.	0.	0.	0.	0.	0.	0.	0.	0.	0.	0.	0.
BA-21-2-1-1_genotype13	0.	0.	0.	0.	0.	0.	0.	0.	0.	0.	0.	0.	0.	0.	0.	0.	0.	0.	0.	0.	0.	0.	0.	0.	0.	0.	0.	0.	0.	0.	0.	0.	0.	0.	0.	0.	0.	0.	0.	0.	0.	0.	0.	0.	0.	0.	0.	0.	0.
BA-21-2-1-1_genotype14	0.	0.	0.	0.	0.	0.	0.	0.	0.	0.	0.	0.	0.	0.	0.	0.	0.	0.	0.	0.	0.	0.	0.	0.	0.	0.	0.	0.	0.	0.	0.	0.	0.	0.	0.	0.	0.	0.	0.	0.	0.	0.	0.	0.	0.	0.	0.	0.	0.
BA-21-2-1-1_genotype15	0.	0.	0.	0.	0.	0.	0.	0.	0.	0.	0.	0.	0.	0.	0.	0.	0.	0.	0.	0.	0.	0.	0.	0.	0.	0.	0.	0.	0.	0.	0.	0.	0.	0.	0.	0.	0.	0.	0.	0.	0.	0.	0.	0.	0.	0.	0.	0.	0.
BA-21-2-1-2_genotype1	0.4346	0.25145	0.00124	0.00015	0.00005	0.	0.	0.00876	0.13662	0.9999	0.99994	1.	1.	0.99987	0.99989	1.	0.99999	0.99999	1.	0.99999	0.99997	0.99999	0.99999	0.99919	0.99915	0.99982	0.99991	0.9994	0.99989	0.99955	0.99889	0.99426	0.04832	0.00745	0.00003	0.00001	0.00004	0.00069	0.00132	0.00006	0.00142	0.00006	0.00387	0.00019	0.01403	0.00238	0.99903	0.97743	0.97849
BA-21-2-1-2_genotype2	0.00091	0.00002	0.	0.	0.	0.	0.	0.	0.	0.	0.	0.	0.	0.	0.	0.	0.	0.	0.	0.	0.	0.	0.	0.	0.	0.00002	0.	0.00004	0.	0.	0.	0.00002	0.00004	0.	0.	0.	0.	0.	0.	0.	0.	0.	0.	0.	0.00011	0.00002	0.00002	0.00002	0.00026999999999999995
BA-21-2-1-2_genotype3	0.04057	0.00039	0.01615	0.00761	0.00754	0.00029	0.00039	0.00501	0.00018	0.00003	0.00005	0.	0.	0.00006	0.00005	0.	0.	0.	0.	0.	0.	0.	0.	0.	0.	0.00016	0.00008	0.00055	0.	0.	0.	0.0003	0.03328	0.03387	0.00037	0.00073	0.00146	0.00146	0.00076	0.00052	0.00002	0.00069	0.00022	0.01383	0.03011	0.07976	0.00039	0.00011	0.00342
BA-21-2-1-2_genotype4	0.00745	0.00717	0.00008	0.00004	0.00002	0.	0.	0.00013	0.00133	0.	0.	0.	0.	0.	0.	0.	0.	0.	0.	0.	0.	0.	0.	0.00006	0.00007000000000000001	0.	0.	0.	0.	0.000030000000000000004	0.00007000000000000001	0.00013	0.00075	0.00015000000000000001	0.	0.	0.00002	0.00023999999999999998	0.00045	0.00002	0.0005	0.00002	0.0007700000000000001	0.00004	0.0018800000000000002	0.00009	0.00002	0.0010999999999999998	0.0009
BA-21-2-1-2_genotype5	0.00175	0.00004	0.00142	0.00104	0.00103	0.00002	0.00004	0.00013	0.	0.	0.	0.	0.	0.	0.	0.	0.	0.	0.	0.	0.	0.	0.	0.	0.	0.	0.	0.	0.	0.	0.	0.	0.00089	0.00095	0.00002	0.00026	0.00071	0.00072	0.0004	0.00026999999999999995	0.00002	0.00038	0.00002	0.00115	0.00212	0.00346	0.	0.	0.00002
BA-21-2-1-2_genotype6	0.51472	0.74095	0.98111	0.99117	0.99136	0.99969	0.99957	0.98597	0.86186	0.00006	0.00001	0.	0.	0.00006	0.00005	0.	0.00001	0.	0.	0.	0.00003	0.00001	0.00001	0.00075	0.00079	0.	0.	0.	0.0001	0.00042	0.00104	0.0053	0.91671	0.95758	0.99957	0.99899	0.99778	0.99689	0.99706	0.99913	0.99805	0.99885	0.99511	0.98479	0.95174	0.91429	0.00052	0.02135	0.01692
BA-21-2-1-2_genotype7	0.	0.	0.	0.	0.	0.	0.	0.	0.	0.	0.	0.	0.	0.	0.	0.	0.	0.	0.	0.	0.	0.	0.	0.	0.	0.	0.	0.	0.	0.	0.	0.	0.	0.	0.	0.	0.	0.	0.	0.	0.	0.	0.	0.	0.	0.	0.	0.	0.
BA-21-2-1-2_genotype8	0.	0.	0.	0.	0.	0.	0.	0.	0.	0.	0.	0.	0.	0.	0.	0.	0.	0.	0.	0.	0.	0.	0.	0.	0.	0.	0.	0.	0.	0.	0.	0.	0.	0.	0.	0.	0.	0.	0.	0.	0.	0.	0.	0.	0.	0.	0.	0.	0.
BA-21-2-1-2_genotype9	0.	0.	0.	0.	0.	0.	0.	0.	0.	0.	0.	0.	0.	0.	0.	0.	0.	0.	0.	0.	0.	0.	0.	0.	0.	0.	0.	0.	0.	0.	0.	0.	0.	0.	0.	0.	0.	0.	0.	0.	0.	0.	0.	0.	0.	0.	0.	0.	0.
BA-21-2-1-2_genotype10	0.	0.	0.	0.	0.	0.	0.	0.	0.	0.	0.	0.	0.	0.	0.	0.	0.	0.	0.	0.	0.	0.	0.	0.	0.	0.	0.	0.	0.	0.	0.	0.	0.	0.	0.	0.	0.	0.	0.	0.	0.	0.	0.	0.	0.	0.	0.	0.	0.
BA-21-2-1-2_genotype11	0.	0.	0.	0.	0.	0.	0.	0.	0.	0.	0.	0.	0.	0.	0.	0.	0.	0.	0.	0.	0.	0.	0.	0.	0.	0.	0.	0.	0.	0.	0.	0.	0.	0.	0.	0.	0.	0.	0.	0.	0.	0.	0.	0.	0.	0.	0.	0.	0.
BA-21-2-1-2_genotype12	0.	0.	0.	0.	0.	0.	0.	0.	0.	0.	0.	0.	0.	0.	0.	0.	0.	0.	0.	0.	0.	0.	0.	0.	0.	0.	0.	0.	0.	0.	0.	0.	0.	0.	0.	0.	0.	0.	0.	0.	0.	0.	0.	0.	0.	0.	0.	0.	0.
BA-21-2-1-2_genotype13	0.	0.	0.	0.	0.	0.	0.	0.	0.	0.	0.	0.	0.	0.	0.	0.	0.	0.	0.	0.	0.	0.	0.	0.	0.	0.	0.	0.	0.	0.	0.	0.	0.	0.	0.	0.	0.	0.	0.	0.	0.	0.	0.	0.	0.	0.	0.	0.	0.
BA-21-2-1-2_genotype14	0.	0.	0.	0.	0.	0.	0.	0.	0.	0.	0.	0.	0.	0.	0.	0.	0.	0.	0.	0.	0.	0.	0.	0.	0.	0.	0.	0.	0.	0.	0.	0.	0.	0.	0.	0.	0.	0.	0.	0.	0.	0.	0.	0.	0.	0.	0.	0.	0.
BA-21-2-1-2_genotype15	0.	0.	0.	0.	0.	0.	0.	0.	0.	0.	0.	0.	0.	0.	0.	0.	0.	0.	0.	0.	0.	0.	0.	0.	0.	0.	0.	0.	0.	0.	0.	0.	0.	0.	0.	0.	0.	0.	0.	0.	0.	0.	0.	0.	0.	0.	0.	0.	0.
BA-21-2-1-3_genotype1	0.43453	0.25134	0.00124	0.00014	0.00005	0.	0.	0.00004	0.00051	0.	0.	0.	0.	0.00006	0.00005	0.	0.00001	0.	0.	0.	0.00003	0.00001	0.00001	0.001	0.00104	0.	0.	0.	0.00018	0.00066	0.00152	0.00007	0.00049	0.00011	0.00707	0.00432	0.38832	0.42702	0.91108	0.98279	0.9703	0.01328	0.02334	0.74116	0.55712	0.0309	0.99903	0.97743	0.97849
BA-21-2-1-3_genotype2	0.00091	0.00002	0.	0.	0.	0.	0.	0.	0.	0.	0.	0.	0.	0.	0.	0.	0.	0.	0.	0.	0.	0.	0.	0.	0.	0.	0.	0.	0.	0.	0.	0.	0.00001	0.	0.0001	0.00002	0.00078	0.0008	0.00028	0.	0.00004	0.0001	0.00008	0.0008799999999999999	0.00297	0.00015999999999999999	0.00002	0.00002	0.00026999999999999995
BA-21-2-1-3_genotype3	0.04057	0.00039	0.01597	0.0074	0.00733	0.00007	0.00009	0.00012	0.	0.00001	0.	0.0001	0.00011	0.00009	0.00009	0.00008	0.	0.	0.	0.	0.	0.00001	0.00001	0.	0.	0.	0.	0.	0.00009	0.	0.00001	0.03067	0.05346	0.0545	0.08412	0.09074	0.06485	0.06167	0.01014	0.00034	0.00137	0.94445	0.96912	0.25295	0.33646	0.58987	0.00039	0.00011	0.00342
BA-21-2-1-3_genotype4	0.00745	0.00717	0.00008	0.00004	0.00002	0.	0.	0.00002	0.0002	0.	0.	0.	0.	0.000030000000000000004	0.00002	0.	0.	0.	0.	0.	0.00002	0.	0.	0.00029	0.00030000000000000003	0.	0.	0.	0.00004	0.00013	0.00030000000000000003	0.00002	0.00011	0.00002	0.00068	0.0001	0.00445	0.00455	0.00135	0.00017	0.00039000000000000005	0.00001	0.	0.00002	0.0020499999999999997	0.00013	0.00002	0.0010999999999999998	0.0009
BA-21-2-1-3_genotype5	0.00175	0.00004	0.00142	0.00104	0.00103	0.00002	0.00004	0.0001	0.	0.	0.	0.0001	0.00012	0.0001	0.0001	0.00008	0.	0.	0.	0.	0.	0.	0.	0.	0.	0.	0.	0.	0.00004	0.	0.	0.00199	0.00261	0.00263	0.00246	0.00236	0.00114	0.00102	0.00004	0.	0.	0.00079	0.00002	0.	0.00062	0.00285	0.	0.	0.00002
BA-21-2-1-3_genotype6	0.5148	0.74106	0.98129	0.99138	0.99157	0.99991	0.99988	0.99973	0.99927	0.99998	0.99999	0.99979	0.99978	0.99972	0.99974	0.99983	0.99998	1.	0.99999	0.99999	0.99996	0.99998	0.99998	0.99871	0.99865	1.	1.	0.99999	0.99965	0.9992	0.99818	0.96725	0.94332	0.94275	0.90558	0.90245	0.54047	0.50493	0.07712	0.01669	0.0279	0.04137	0.00744	0.00497	0.10078	0.37609	0.00052	0.02135	0.01692
BA-21-2-1-3_genotype7	0.	0.	0.	0.	0.	0.	0.	0.	0.	0.	0.	0.	0.	0.	0.	0.	0.	0.	0.	0.	0.	0.	0.	0.	0.	0.	0.	0.	0.	0.	0.	0.	0.	0.	0.	0.	0.	0.	0.	0.	0.	0.	0.	0.	0.	0.	0.	0.	0.
BA-21-2-1-3_genotype8	0.	0.	0.	0.	0.	0.	0.	0.	0.	0.	0.	0.	0.	0.	0.	0.	0.	0.	0.	0.	0.	0.	0.	0.	0.	0.	0.	0.	0.	0.	0.	0.	0.	0.	0.	0.	0.	0.	0.	0.	0.	0.	0.	0.	0.	0.	0.	0.	0.
BA-21-2-1-3_genotype9	0.	0.	0.	0.	0.	0.	0.	0.	0.	0.	0.	0.	0.	0.	0.	0.	0.	0.	0.	0.	0.	0.	0.	0.	0.	0.	0.	0.	0.	0.	0.	0.	0.	0.	0.	0.	0.	0.	0.	0.	0.	0.	0.	0.	0.	0.	0.	0.	0.
BA-21-2-1-3_genotype10	0.	0.	0.	0.	0.	0.	0.	0.	0.	0.	0.	0.	0.	0.	0.	0.	0.	0.	0.	0.	0.	0.	0.	0.	0.	0.	0.	0.	0.	0.	0.	0.	0.	0.	0.	0.	0.	0.	0.	0.	0.	0.	0.	0.	0.	0.	0.	0.	0.
BA-21-2-1-3_genotype11	0.	0.	0.	0.	0.	0.	0.	0.	0.	0.	0.	0.	0.	0.	0.	0.	0.	0.	0.	0.	0.	0.	0.	0.	0.	0.	0.	0.	0.	0.	0.	0.	0.	0.	0.	0.	0.	0.	0.	0.	0.	0.	0.	0.	0.	0.	0.	0.	0.
BA-21-2-1-3_genotype12	0.	0.	0.	0.	0.	0.	0.	0.	0.	0.	0.	0.	0.	0.	0.	0.	0.	0.	0.	0.	0.	0.	0.	0.	0.	0.	0.	0.	0.	0.	0.	0.	0.	0.	0.	0.	0.	0.	0.	0.	0.	0.	0.	0.	0.	0.	0.	0.	0.
BA-21-2-1-3_genotype13	0.	0.	0.	0.	0.	0.	0.	0.	0.	0.	0.	0.	0.	0.	0.	0.	0.	0.	0.	0.	0.	0.	0.	0.	0.	0.	0.	0.	0.	0.	0.	0.	0.	0.	0.	0.	0.	0.	0.	0.	0.	0.	0.	0.	0.	0.	0.	0.	0.
BA-21-2-1-3_genotype14	0.	0.	0.	0.	0.	0.	0.	0.	0.	0.	0.	0.	0.	0.	0.	0.	0.	0.	0.	0.	0.	0.	0.	0.	0.	0.	0.	0.	0.	0.	0.	0.	0.	0.	0.	0.	0.	0.	0.	0.	0.	0.	0.	0.	0.	0.	0.	0.	0.
BA-21-2-1-3_genotype15	0.	0.	0.	0.	0.	0.	0.	0.	0.	0.	0.	0.	0.	0.	0.	0.	0.	0.	0.	0.	0.	0.	0.	0.	0.	0.	0.	0.	0.	0.	0.	0.	0.	0.	0.	0.	0.	0.	0.	0.	0.	0.	0.	0.	0.	0.	0.	0.	0.
BA-21-2-1-4_genotype1	0.4346	0.25145	0.00124	0.00015	0.00005	0.	0.	0.00876	0.13662	0.9999	0.99994	1.	1.	0.99987	0.99989	1.	0.99999	0.99999	1.	0.99999	0.99997	0.99999	0.99999	0.99919	0.99915	0.99982	0.99991	0.9994	0.99993	0.99972	0.99932	0.99994	0.99955	0.99993	0.99841	0.99996	0.99994	0.9988	0.99749	0.99961	0.98608	0.0165	0.02891	0.97973	0.97545	0.99915	0.99903	0.97743	0.97849
BA-21-2-1-4_genotype2	0.00091	0.00002	0.	0.	0.	0.	0.	0.	0.	0.	0.	0.	0.	0.	0.	0.	0.	0.	0.	0.	0.	0.	0.	0.	0.	0.00002	0.	0.00004	0.	0.	0.	0.	0.00002	0.	0.00013	0.	0.	0.00005	0.00009	0.	0.00004	0.00011	0.00009	0.00018	0.0005499999999999999	0.00002	0.00002	0.00002	0.00026999999999999995
BA-21-2-1-4_genotype3	0.04057	0.00039	0.01615	0.00761	0.00754	0.00029	0.00039	0.00501	0.00018	0.00003	0.00005	0.	0.	0.00006	0.00005	0.	0.	0.	0.	0.	0.	0.	0.	0.	0.	0.00016	0.00008	0.00055	0.	0.	0.	0.00003	0.00021	0.00003	0.00145	0.00003	0.00003	0.00054	0.00104	0.00004	0.00115	0.94737	0.96501	0.01973	0.01818	0.00049	0.00039	0.00011	0.00342
BA-21-2-1-4_genotype4	0.00745	0.00717	0.00008	0.00004	0.00002	0.	0.	0.00013	0.00133	0.	0.	0.	0.	0.	0.	0.	0.	0.	0.	0.	0.	0.	0.	0.00006	0.00007000000000000001	0.	0.	0.	0.	0.00002	0.00006	0.	0.00002	0.	0.	0.	0.	0.00005	0.0001	0.00002	0.00028	0.00002	0.	0.	0.00038	0.00002	0.00002	0.0010999999999999998	0.0009
BA-21-2-1-4_genotype5	0.00175	0.00004	0.00142	0.00104	0.00103	0.00002	0.00004	0.00013	0.	0.	0.	0.	0.	0.	0.	0.	0.	0.	0.	0.	0.	0.	0.	0.	0.	0.	0.	0.	0.	0.	0.	0.	0.	0.	0.	0.	0.	0.	0.	0.	0.	0.00067	0.00002	0.	0.00002	0.	0.	0.	0.00002
BA-21-2-1-4_genotype6	0.51472	0.74095	0.98111	0.99117	0.99136	0.99969	0.99957	0.98597	0.86186	0.00006	0.00001	0.	0.	0.00006	0.00005	0.	0.00001	0.	0.	0.	0.00003	0.00001	0.00001	0.00075	0.00079	0.	0.	0.	0.00006	0.00026	0.00062	0.00003	0.0002	0.00003	0.00001	0.	0.00003	0.00056	0.00128	0.00033	0.01246	0.03534	0.00597	0.00036	0.00541	0.00031	0.00052	0.02135	0.01692
BA-21-2-1-4_genotype7	0.	0.	0.	0.	0.	0.	0.	0.	0.	0.	0.	0.	0.	0.	0.	0.	0.	0.	0.	0.	0.	0.	0.	0.	0.	0.	0.	0.	0.	0.	0.	0.	0.	0.	0.	0.	0.	0.	0.	0.	0.	0.	0.	0.	0.	0.	0.	0.	0.
BA-21-2-1-4_genotype8	0.	0.	0.	0.	0.	0.	0.	0.	0.	0.	0.	0.	0.	0.	0.	0.	0.	0.	0.	0.	0.	0.	0.	0.	0.	0.	0.	0.	0.	0.	0.	0.	0.	0.	0.	0.	0.	0.	0.	0.	0.	0.	0.	0.	0.	0.	0.	0.	0.
BA-21-2-1-4_genotype9	0.	0.	0.	0.	0.	0.	0.	0.	0.	0.	0.	0.	0.	0.	0.	0.	0.	0.	0.	0.	0.	0.	0.	0.	0.	0.	0.	0.	0.	0.	0.	0.	0.	0.	0.	0.	0.	0.	0.	0.	0.	0.	0.	0.	0.	0.	0.	0.	0.
BA-21-2-1-4_genotype10	0.	0.	0.	0.	0.	0.	0.	0.	0.	0.	0.	0.	0.	0.	0.	0.	0.	0.	0.	0.	0.	0.	0.	0.	0.	0.	0.	0.	0.	0.	0.	0.	0.	0.	0.	0.	0.	0.	0.	0.	0.	0.	0.	0.	0.	0.	0.	0.	0.
BA-21-2-1-4_genotype11	0.	0.	0.	0.	0.	0.	0.	0.	0.	0.	0.	0.	0.	0.	0.	0.	0.	0.	0.	0.	0.	0.	0.	0.	0.	0.	0.	0.	0.	0.	0.	0.	0.	0.	0.	0.	0.	0.	0.	0.	0.	0.	0.	0.	0.	0.	0.	0.	0.
BA-21-2-1-4_genotype12	0.	0.	0.	0.	0.	0.	0.	0.	0.	0.	0.	0.	0.	0.	0.	0.	0.	0.	0.	0.	0.	0.	0.	0.	0.	0.	0.	0.	0.	0.	0.	0.	0.	0.	0.	0.	0.	0.	0.	0.	0.	0.	0.	0.	0.	0.	0.	0.	0.
BA-21-2-1-4_genotype13	0.	0.	0.	0.	0.	0.	0.	0.	0.	0.	0.	0.	0.	0.	0.	0.	0.	0.	0.	0.	0.	0.	0.	0.	0.	0.	0.	0.	0.	0.	0.	0.	0.	0.	0.	0.	0.	0.	0.	0.	0.	0.	0.	0.	0.	0.	0.	0.	0.
BA-21-2-1-4_genotype14	0.	0.	0.	0.	0.	0.	0.	0.	0.	0.	0.	0.	0.	0.	0.	0.	0.	0.	0.	0.	0.	0.	0.	0.	0.	0.	0.	0.	0.	0.	0.	0.	0.	0.	0.	0.	0.	0.	0.	0.	0.	0.	0.	0.	0.	0.	0.	0.	0.
BA-21-2-1-4_genotype15	0.	0.	0.	0.	0.	0.	0.	0.	0.	0.	0.	0.	0.	0.	0.	0.	0.	0.	0.	0.	0.	0.	0.	0.	0.	0.	0.	0.	0.	0.	0.	0.	0.	0.	0.	0.	0.	0.	0.	0.	0.	0.	0.	0.	0.	0.	0.	0.	0.
BA-21-3-1-1_genotype1	0.88012	0.95823	0.99976	0.99982	0.99994	0.99986	0.99997	0.99997	0.99953	0.99999	0.99998	1.	1.	0.99987	0.99989	1.	0.99999	0.99999	1.	0.99999	0.99997	0.99999	0.99999	0.99919	0.99915	0.99982	0.99991	0.9994	0.99326	0.97004	0.92312	0.0045	0.00066	0.0001	0.00002	0.00001	0.00004	0.00069	0.00132	0.00006	0.00142	0.00006	0.00387	0.00019	0.01403	0.00238	0.02699	0.82828	0.88177
BA-21-3-1-1_genotype2	0.00158	0.00002	0.	0.	0.	0.00002	0.	0.	0.	0.	0.	0.	0.	0.	0.	0.	0.	0.	0.	0.	0.	0.	0.	0.	0.	0.00002	0.	0.00004	0.	0.	0.	0.00002	0.	0.	0.	0.	0.	0.	0.	0.	0.	0.	0.	0.	0.00011	0.00002	0.00013	0.00004	0.00026
[truncated: 18,199 more rows]
[truncated: 306 more columns]
