# Supplementary material for: statgenMPP: an R package implementing an IBD-based mixed model approach for QTL mapping in a wide range of multi-parent populations
Source: Bioinformatics. 2022 Oct 4;38(22):5134–6. doi: 10.1093/bioinformatics/btac662 (PMC9665859; doi:10.1093/bioinformatics/btac662)
Supplement: btac662_Supplementary_Data [file btac662_supplementary_data.zip › supplementary_data and codes/barleyComplex/barleyComplex_pedInfo.csv]

Pedigree-Information	The in-depth pedigree with funnelcode 1-2...5
Generation	MemberID	Female=1/Male=2/Hermaphrodite=0	MotherID	FatherID
0	1	0	0	0
0	2	0	0	0
0	3	0	0	0
0	4	0	0	0
0	5	0	0	0
1	6	0	1	2
1	7	0	1	3
1	8	0	1	4
1	9	0	1	5
2	10	0	1	6
2	11	0	1	7
2	12	0	1	8
2	13	0	1	9
4	14	0	10	11
4	15	0	10	12
4	16	0	10	13
4	17	0	11	12
4	18	0	11	13
4	19	0	12	13
5	20	0	14	14
5	21	0	15	15
5	22	0	16	16
5	23	0	17	17
5	24	0	18	18
5	25	0	19	19
6	26	0	20	20
6	27	0	21	21
6	28	0	22	22
6	29	0	23	23
6	30	0	24	24
6	31	0	25	25
7	32	0	26	26
7	33	0	27	27
7	34	0	28	28
7	35	0	29	29
7	36	0	30	30
7	37	0	31	31
8	38	0	32	32
8	39	0	33	33
8	40	0	34	34
8	41	0	35	35
8	42	0	36	36
8	43	0	37	37
9	44	0	38	38
9	45	0	39	39
9	46	0	40	40
9	47	0	41	41
9	48	0	42	42
9	49	0	43	43
10	50	0	44	44
10	51	0	45	45
10	52	0	46	46
10	53	0	47	47
10	54	0	48	48
10	55	0	49	49
Pedigree-Information	The memberID and funnelcode for each sampled individual
SampledProgeny	MemberID	Funnelcode
AB-1-1-1-1	50	1-2-3-4-5
AB-1-1-1-2	50	1-2-3-4-5
AB-1-1-1-3	50	1-2-3-4-5
AB-1-1-1-4	50	1-2-3-4-5
AB-1-2-1-1	50	1-2-3-4-5
AB-1-2-1-2	50	1-2-3-4-5
AB-1-2-1-3	50	1-2-3-4-5
AB-1-2-1-4	50	1-2-3-4-5
AB-13-1-1-1	50	1-2-3-4-5
AB-13-1-1-2	50	1-2-3-4-5
AB-13-1-1-3	50	1-2-3-4-5
AB-13-2-1-1	50	1-2-3-4-5
AB-13-2-1-2	50	1-2-3-4-5
AB-13-2-1-3	50	1-2-3-4-5
AB-13-2-1-4	50	1-2-3-4-5
AB-13-3-1-1	50	1-2-3-4-5
AB-13-3-1-2	50	1-2-3-4-5
AB-13-3-1-3	50	1-2-3-4-5
AB-16-1-1-1	50	1-2-3-4-5
AB-16-1-1-2	50	1-2-3-4-5
AB-16-1-1-3	50	1-2-3-4-5
AB-16-1-1-4	50	1-2-3-4-5
AB-16-2-1-1	50	1-2-3-4-5
AB-16-2-1-2	50	1-2-3-4-5
AB-16-2-1-4	50	1-2-3-4-5
AB-16-3-1-1	50	1-2-3-4-5
AB-16-3-1-2	50	1-2-3-4-5
AB-16-3-1-3	50	1-2-3-4-5
AB-18-1-1-1	50	1-2-3-4-5
AB-18-2-1-2	50	1-2-3-4-5
AB-18-3-1-2	50	1-2-3-4-5
AB-18-3-1-3	50	1-2-3-4-5
AB-4-1-1-3	50	1-2-3-4-5
AB-4-2-1-1	50	1-2-3-4-5
AB-4-2-1-2	50	1-2-3-4-5
AB-4-2-1-3	50	1-2-3-4-5
AB-4-2-1-4	50	1-2-3-4-5
AB-4-3-1-1	50	1-2-3-4-5
AB-4-3-1-2	50	1-2-3-4-5
AB-4-3-1-3	50	1-2-3-4-5
AB-4-3-1-4	50	1-2-3-4-5
AB-7-1-1-2	50	1-2-3-4-5
AB-7-2-1-1	50	1-2-3-4-5
AB-7-2-1-2	50	1-2-3-4-5
AB-7-2-1-3	50	1-2-3-4-5
AB-7-2-1-4	50	1-2-3-4-5
AB-77-1-1-1	50	1-2-3-4-5
AB-77-1-1-2	50	1-2-3-4-5
AB-77-1-1-3	50	1-2-3-4-5
AB-77-1-1-4	50	1-2-3-4-5
AB-9-1-1-1	50	1-2-3-4-5
AB-9-1-1-2	50	1-2-3-4-5
AB-9-1-1-3	50	1-2-3-4-5
AB-9-1-1-4	50	1-2-3-4-5
AB-9-2-1-1	50	1-2-3-4-5
AB-9-2-1-2	50	1-2-3-4-5
AB-9-2-1-3	50	1-2-3-4-5
AB-9-2-1-4	50	1-2-3-4-5
AB-9-3-1-1	50	1-2-3-4-5
AB-9-3-1-2	50	1-2-3-4-5
AB-9-3-1-3	50	1-2-3-4-5
AB-9-3-1-4	50	1-2-3-4-5
BA-21-1-1-1	50	1-2-3-4-5
BA-21-1-1-2	50	1-2-3-4-5
BA-21-1-1-3	50	1-2-3-4-5
BA-21-1-1-4	50	1-2-3-4-5
BA-21-2-1-1	50	1-2-3-4-5
BA-21-2-1-2	50	1-2-3-4-5
BA-21-2-1-3	50	1-2-3-4-5
BA-21-2-1-4	50	1-2-3-4-5
BA-21-3-1-1	50	1-2-3-4-5
BA-21-3-1-2	50	1-2-3-4-5
BA-21-3-1-3	50	1-2-3-4-5
BA-21-3-1-4	50	1-2-3-4-5
BA-21-4-1-1	50	1-2-3-4-5
BA-21-4-1-2	50	1-2-3-4-5
BA-21-4-1-3	50	1-2-3-4-5
BA-21-4-1-4	50	1-2-3-4-5
BA-24-1-1-1	50	1-2-3-4-5
BA-24-1-1-2	50	1-2-3-4-5
BA-24-1-1-3	50	1-2-3-4-5
BA-24-1-1-4	50	1-2-3-4-5
BA-27-1-1-1	50	1-2-3-4-5
BA-27-1-1-2	50	1-2-3-4-5
BA-27-1-1-3	50	1-2-3-4-5
BA-27-1-1-4	50	1-2-3-4-5
BA-27-2-1-1	50	1-2-3-4-5
BA-27-2-1-2	50	1-2-3-4-5
BA-27-2-1-3	50	1-2-3-4-5
BA-27-3-1-1	50	1-2-3-4-5
BA-27-3-1-2	50	1-2-3-4-5
BA-27-3-1-3	50	1-2-3-4-5
BA-27-3-1-4	50	1-2-3-4-5
BA-27-4-1-1	50	1-2-3-4-5
BA-27-4-1-2	50	1-2-3-4-5
BA-27-4-1-3	50	1-2-3-4-5
BA-27-5-1-1	50	1-2-3-4-5
BA-27-5-1-2	50	1-2-3-4-5
BA-27-5-1-3	50	1-2-3-4-5
BA-30-1-1-1	50	1-2-3-4-5
BA-30-1-1-2	50	1-2-3-4-5
BA-30-1-1-3	50	1-2-3-4-5
BA-30-1-1-4	50	1-2-3-4-5
BA-30-2-1-2	50	1-2-3-4-5
BA-30-2-1-3	50	1-2-3-4-5
BA-30-2-1-4	50	1-2-3-4-5
BA-30-3-1-1	50	1-2-3-4-5
BA-30-3-1-2	50	1-2-3-4-5
BA-30-3-1-3	50	1-2-3-4-5
BA-30-3-1-4	50	1-2-3-4-5
BA-33-1-1-1	50	1-2-3-4-5
BA-33-1-1-2	50	1-2-3-4-5
BA-33-1-1-3	50	1-2-3-4-5
BA-33-1-1-4	50	1-2-3-4-5
BA-33-2-1-1	50	1-2-3-4-5
BA-33-2-1-2	50	1-2-3-4-5
BA-33-2-1-3	50	1-2-3-4-5
BA-33-2-1-4	50	1-2-3-4-5
BA-33-3-1-1	50	1-2-3-4-5
BA-33-3-1-2	50	1-2-3-4-5
BA-33-3-1-3	50	1-2-3-4-5
BA-33-4-1-1	50	1-2-3-4-5
BA-33-4-1-2	50	1-2-3-4-5
BA-33-4-1-3	50	1-2-3-4-5
BA-33-4-1-4	50	1-2-3-4-5
BA-34-1-1-1	50	1-2-3-4-5
BA-34-1-1-2	50	1-2-3-4-5
BA-34-1-1-3	50	1-2-3-4-5
BA-34-1-1-4	50	1-2-3-4-5
BA-34-2-1-1	50	1-2-3-4-5
BA-34-2-1-2	50	1-2-3-4-5
BA-34-2-1-3	50	1-2-3-4-5
BA-34-2-1-4	50	1-2-3-4-5
BA-34-3-1-1	50	1-2-3-4-5
BA-34-3-1-2	50	1-2-3-4-5
BA-34-3-1-3	50	1-2-3-4-5
BA-34-3-1-4	50	1-2-3-4-5
BA-34-4-1-1	50	1-2-3-4-5
BA-34-4-1-2	50	1-2-3-4-5
BA-34-4-1-3	50	1-2-3-4-5
BA-34-4-1-4	50	1-2-3-4-5
BA-34-5-1-1	50	1-2-3-4-5
BA-34-5-1-2	50	1-2-3-4-5
BA-34-5-1-3	50	1-2-3-4-5
BA-34-5-1-4	50	1-2-3-4-5
BA-34-6-1-1	50	1-2-3-4-5
BA-34-6-1-2	50	1-2-3-4-5
BA-34-6-1-3	50	1-2-3-4-5
BA-34-6-1-4	50	1-2-3-4-5
AC-10-1-1-1	51	1-2-3-4-5
AC-10-1-1-2	51	1-2-3-4-5
AC-10-1-1-3	51	1-2-3-4-5
AC-10-1-1-4	51	1-2-3-4-5
AC-10-2-1-1	51	1-2-3-4-5
AC-10-2-1-2	51	1-2-3-4-5
AC-10-2-1-3	51	1-2-3-4-5
AC-10-3-1-1	51	1-2-3-4-5
AC-10-3-1-2	51	1-2-3-4-5
AC-10-3-1-3	51	1-2-3-4-5
AC-10-4-1-1	51	1-2-3-4-5
AC-10-4-1-2	51	1-2-3-4-5
AC-10-4-1-3	51	1-2-3-4-5
AC-10-4-1-4	51	1-2-3-4-5
AC-10-5-1-1	51	1-2-3-4-5
AC-10-5-1-2	51	1-2-3-4-5
AC-10-5-1-3	51	1-2-3-4-5
AC-10-5-1-4	51	1-2-3-4-5
AC-14-1-1-1	51	1-2-3-4-5
AC-14-1-1-2	51	1-2-3-4-5
AC-14-1-1-3	51	1-2-3-4-5
AC-14-1-1-4	51	1-2-3-4-5
AC-14-2-1-1	51	1-2-3-4-5
AC-14-2-1-2	51	1-2-3-4-5
AC-14-2-1-3	51	1-2-3-4-5
AC-14-2-1-4	51	1-2-3-4-5
AC-14-3-1-1	51	1-2-3-4-5
AC-14-3-1-2	51	1-2-3-4-5
AC-19-1-1-1	51	1-2-3-4-5
AC-19-1-1-2	51	1-2-3-4-5
AC-19-1-1-4	51	1-2-3-4-5
AC-19-2-1-1	51	1-2-3-4-5
AC-19-2-1-2	51	1-2-3-4-5
AC-19-2-1-3	51	1-2-3-4-5
AC-19-3-1-1	51	1-2-3-4-5
AC-19-3-1-2	51	1-2-3-4-5
AC-19-3-1-3	51	1-2-3-4-5
AC-19-4-1-1	51	1-2-3-4-5
AC-19-4-1-2	51	1-2-3-4-5
AC-19-4-1-3	51	1-2-3-4-5
AC-19-4-1-4	51	1-2-3-4-5
AC-19-5-1-1	51	1-2-3-4-5
AC-19-5-1-2	51	1-2-3-4-5
AC-19-5-1-3	51	1-2-3-4-5
AC-2-1-1-1	51	1-2-3-4-5
AC-2-2-1-1	51	1-2-3-4-5
AC-2-2-1-2	51	1-2-3-4-5
AC-2-2-1-3	51	1-2-3-4-5
AC-2-2-1-4	51	1-2-3-4-5
AC-2-3-1-1	51	1-2-3-4-5
AC-2-3-1-2	51	1-2-3-4-5
AC-2-3-1-3	51	1-2-3-4-5
AC-2-3-1-4	51	1-2-3-4-5
AC-2-4-1-1	51	1-2-3-4-5
AC-2-4-1-2	51	1-2-3-4-5
AC-2-4-1-3	51	1-2-3-4-5
AC-2-5-1-1	51	1-2-3-4-5
AC-2-5-1-2	51	1-2-3-4-5
AC-2-5-1-3	51	1-2-3-4-5
AC-2-5-1-4	51	1-2-3-4-5
AC-8-1-1-1	51	1-2-3-4-5
AC-8-1-1-2	51	1-2-3-4-5
AC-8-2-1-1	51	1-2-3-4-5
AC-8-2-1-2	51	1-2-3-4-5
AC-8-2-1-3	51	1-2-3-4-5
AC-8-2-1-4	51	1-2-3-4-5
AC-8-3-1-1	51	1-2-3-4-5
AC-8-3-1-2	51	1-2-3-4-5
AC-8-3-1-3	51	1-2-3-4-5
AC-8-4-1-1	51	1-2-3-4-5
AC-8-4-1-2	51	1-2-3-4-5
AC-8-4-1-3	51	1-2-3-4-5
AC-8-4-1-4	51	1-2-3-4-5
AC-8-5-1-1	51	1-2-3-4-5
AC-8-5-1-2	51	1-2-3-4-5
AC-8-5-1-3	51	1-2-3-4-5
AC-8-5-1-4	51	1-2-3-4-5
CA-36-1-1-1	51	1-2-3-4-5
CA-36-1-1-2	51	1-2-3-4-5
CA-36-1-1-3	51	1-2-3-4-5
CA-36-2-1-1	51	1-2-3-4-5
CA-36-3-1-1	51	1-2-3-4-5
CA-36-3-1-2	51	1-2-3-4-5
CA-36-4-1-1	51	1-2-3-4-5
CA-36-4-1-3	51	1-2-3-4-5
CA-37-1-1-1	51	1-2-3-4-5
CA-37-1-1-2	51	1-2-3-4-5
CA-37-1-1-3	51	1-2-3-4-5
CA-37-2-1-1	51	1-2-3-4-5
CA-37-2-1-2	51	1-2-3-4-5
CA-37-2-1-3	51	1-2-3-4-5
CA-37-2-1-4	51	1-2-3-4-5
CA-37-3-1-1	51	1-2-3-4-5
CA-37-3-1-2	51	1-2-3-4-5
CA-37-3-1-3	51	1-2-3-4-5
CA-37-3-1-4	51	1-2-3-4-5
CA-37-4-1-2	51	1-2-3-4-5
CA-37-4-1-3	51	1-2-3-4-5
CA-37-4-1-4	51	1-2-3-4-5
CA-40-1-1-1	51	1-2-3-4-5
CA-40-1-1-2	51	1-2-3-4-5
CA-40-1-1-3	51	1-2-3-4-5
CA-40-3-1-1	51	1-2-3-4-5
CA-40-3-1-2	51	1-2-3-4-5
CA-40-3-1-3	51	1-2-3-4-5
CA-40-3-1-4	51	1-2-3-4-5
CA-40-4-1-1	51	1-2-3-4-5
CA-40-4-1-2	51	1-2-3-4-5
CA-40-4-1-3	51	1-2-3-4-5
CA-40-4-1-4	51	1-2-3-4-5
CA-42-1-1-1	51	1-2-3-4-5
CA-42-1-1-2	51	1-2-3-4-5
CA-42-1-1-3	51	1-2-3-4-5
CA-42-1-1-4	51	1-2-3-4-5
CA-42-2-1-1	51	1-2-3-4-5
CA-42-2-1-2	51	1-2-3-4-5
CA-42-2-1-3	51	1-2-3-4-5
CA-42-2-1-4	51	1-2-3-4-5
CA-42-3-1-1	51	1-2-3-4-5
CA-42-3-1-2	51	1-2-3-4-5
CA-42-3-1-3	51	1-2-3-4-5
CA-42-3-1-4	51	1-2-3-4-5
CA-42-4-1-2	51	1-2-3-4-5
CA-42-4-1-3	51	1-2-3-4-5
CA-42-4-1-4	51	1-2-3-4-5
CA-45-1-1-1	51	1-2-3-4-5
CA-45-1-1-2	51	1-2-3-4-5
CA-45-1-1-3	51	1-2-3-4-5
CA-45-1-1-4	51	1-2-3-4-5
CA-45-2-1-1	51	1-2-3-4-5
CA-45-2-1-2	51	1-2-3-4-5
CA-45-3-1-1	51	1-2-3-4-5
CA-45-3-1-2	51	1-2-3-4-5
CA-45-3-1-3	51	1-2-3-4-5
CA-45-3-1-4	51	1-2-3-4-5
CA-45-4-1-1	51	1-2-3-4-5
CA-45-4-1-2	51	1-2-3-4-5
CA-45-4-1-3	51	1-2-3-4-5
CA-46-1-1-1	51	1-2-3-4-5
CA-46-1-1-2	51	1-2-3-4-5
CA-49-1-1-3	51	1-2-3-4-5
CA-49-1-1-4	51	1-2-3-4-5
CA-49-2-1-1	51	1-2-3-4-5
CA-49-2-1-2	51	1-2-3-4-5
CA-49-2-1-3	51	1-2-3-4-5
CA-49-3-1-1	51	1-2-3-4-5
CA-49-3-1-2	51	1-2-3-4-5
CA-49-3-1-3	51	1-2-3-4-5
CA-49-3-1-4	51	1-2-3-4-5
CA-49-4-1-1	51	1-2-3-4-5
CA-49-4-1-2	51	1-2-3-4-5
CA-49-4-1-3	51	1-2-3-4-5
AD-11-1-1-1	52	1-2-3-4-5
AD-11-1-1-2	52	1-2-3-4-5
AD-11-1-1-3	52	1-2-3-4-5
AD-11-1-1-4	52	1-2-3-4-5
AD-11-2-1-1	52	1-2-3-4-5
AD-11-2-1-2	52	1-2-3-4-5
AD-11-2-1-3	52	1-2-3-4-5
AD-11-2-1-4	52	1-2-3-4-5
AD-11-3-1-1	52	1-2-3-4-5
AD-11-3-1-2	52	1-2-3-4-5
AD-11-3-1-3	52	1-2-3-4-5
AD-12-1-1-1	52	1-2-3-4-5
AD-12-1-1-2	52	1-2-3-4-5
AD-12-2-1-1	52	1-2-3-4-5
AD-12-2-1-2	52	1-2-3-4-5
AD-12-2-1-3	52	1-2-3-4-5
AD-12-2-1-4	52	1-2-3-4-5
AD-15-1-1-1	52	1-2-3-4-5
AD-15-1-1-2	52	1-2-3-4-5
AD-15-1-1-3	52	1-2-3-4-5
AD-15-1-1-4	52	1-2-3-4-5
AD-15-2-1-1	52	1-2-3-4-5
AD-15-2-1-2	52	1-2-3-4-5
AD-15-2-1-3	52	1-2-3-4-5
AD-15-2-1-4	52	1-2-3-4-5
AD-17-1-1-1	52	1-2-3-4-5
AD-17-1-1-2	52	1-2-3-4-5
AD-17-1-1-3	52	1-2-3-4-5
AD-17-1-1-4	52	1-2-3-4-5
AD-17-2-1-1	52	1-2-3-4-5
AD-17-2-1-2	52	1-2-3-4-5
AD-17-2-1-3	52	1-2-3-4-5
AD-17-2-1-4	52	1-2-3-4-5
AD-17-3-1-1	52	1-2-3-4-5
AD-17-3-1-2	52	1-2-3-4-5
AD-17-3-1-3	52	1-2-3-4-5
AD-17-3-1-4	52	1-2-3-4-5
AD-20-1-1-1	52	1-2-3-4-5
AD-20-1-1-2	52	1-2-3-4-5
AD-20-1-1-3	52	1-2-3-4-5
AD-20-1-1-4	52	1-2-3-4-5
AD-20-2-1-1	52	1-2-3-4-5
AD-20-2-1-2	52	1-2-3-4-5
AD-20-2-1-3	52	1-2-3-4-5
AD-20-2-1-4	52	1-2-3-4-5
AD-20-4-1-2	52	1-2-3-4-5
AD-20-4-1-3	52	1-2-3-4-5
AD-3-1-1-1	52	1-2-3-4-5
AD-3-1-1-2	52	1-2-3-4-5
AD-3-1-1-3	52	1-2-3-4-5
AD-3-1-1-4	52	1-2-3-4-5
AD-3-2-1-1	52	1-2-3-4-5
AD-3-2-1-2	52	1-2-3-4-5
AD-3-2-1-3	52	1-2-3-4-5
AD-3-2-1-4	52	1-2-3-4-5
AD-3-3-1-1	52	1-2-3-4-5
AD-3-3-1-2	52	1-2-3-4-5
AD-3-3-1-3	52	1-2-3-4-5
AD-3-3-1-4	52	1-2-3-4-5
AD-3-4-1-1	52	1-2-3-4-5
AD-3-4-1-2	52	1-2-3-4-5
AD-3-4-1-3	52	1-2-3-4-5
AD-3-4-1-4	52	1-2-3-4-5
AD-5-1-1-1	52	1-2-3-4-5
AD-5-1-1-2	52	1-2-3-4-5
AD-5-1-1-3	52	1-2-3-4-5
AD-5-1-1-4	52	1-2-3-4-5
AD-6-1-1-1	52	1-2-3-4-5
AD-6-1-1-2	52	1-2-3-4-5
AD-6-1-1-3	52	1-2-3-4-5
AD-6-1-1-4	52	1-2-3-4-5
AD-6-2-1-1	52	1-2-3-4-5
AD-6-2-1-2	52	1-2-3-4-5
AD-6-2-1-3	52	1-2-3-4-5
AD-6-2-1-4	52	1-2-3-4-5
AD-6-3-1-1	52	1-2-3-4-5
AD-6-3-1-2	52	1-2-3-4-5
AD-6-3-1-3	52	1-2-3-4-5
AD-6-3-1-4	52	1-2-3-4-5
AD-6-4-1-1	52	1-2-3-4-5
AD-6-4-1-2	52	1-2-3-4-5
AD-6-4-1-3	52	1-2-3-4-5
AD-6-4-1-4	52	1-2-3-4-5
AD-78-1-1-1	52	1-2-3-4-5
AD-78-1-1-2	52	1-2-3-4-5
AD-78-1-1-3	52	1-2-3-4-5
AD-78-1-1-4	52	1-2-3-4-5
DA-52-1-1-1	52	1-2-3-4-5
DA-52-1-1-2	52	1-2-3-4-5
DA-52-1-1-3	52	1-2-3-4-5
DA-52-1-1-4	52	1-2-3-4-5
DA-52-2-1-1	52	1-2-3-4-5
DA-52-2-1-2	52	1-2-3-4-5
DA-52-2-1-3	52	1-2-3-4-5
DA-52-2-1-4	52	1-2-3-4-5
DA-52-3-1-1	52	1-2-3-4-5
DA-52-3-1-2	52	1-2-3-4-5
DA-52-3-1-3	52	1-2-3-4-5
DA-52-3-1-4	52	1-2-3-4-5
DA-57-1-1-1	52	1-2-3-4-5
DA-57-1-1-2	52	1-2-3-4-5
DA-57-1-1-3	52	1-2-3-4-5
DA-57-1-1-4	52	1-2-3-4-5
DA-57-2-1-1	52	1-2-3-4-5
DA-57-2-1-2	52	1-2-3-4-5
DA-57-2-1-3	52	1-2-3-4-5
DA-57-2-1-4	52	1-2-3-4-5
DA-60-1-1-1	52	1-2-3-4-5
DA-60-1-1-2	52	1-2-3-4-5
DA-60-3-1-1	52	1-2-3-4-5
DA-60-3-1-2	52	1-2-3-4-5
DA-60-3-1-3	52	1-2-3-4-5
DA-60-3-1-4	52	1-2-3-4-5
DA-63-1-1-1	52	1-2-3-4-5
DA-63-1-1-2	52	1-2-3-4-5
DA-63-1-1-3	52	1-2-3-4-5
DA-63-1-1-4	52	1-2-3-4-5
DA-63-2-1-1	52	1-2-3-4-5
DA-63-2-1-2	52	1-2-3-4-5
DA-63-2-1-3	52	1-2-3-4-5
DA-63-2-1-4	52	1-2-3-4-5
DA-63-3-1-1	52	1-2-3-4-5
DA-63-3-1-2	52	1-2-3-4-5
DA-63-3-1-3	52	1-2-3-4-5
DA-63-3-1-4	52	1-2-3-4-5
DA-66-1-1-1	52	1-2-3-4-5
DA-66-1-1-2	52	1-2-3-4-5
DA-66-1-1-3	52	1-2-3-4-5
DA-66-1-1-4	52	1-2-3-4-5
DA-66-2-1-1	52	1-2-3-4-5
DA-66-2-1-2	52	1-2-3-4-5
DA-66-2-1-3	52	1-2-3-4-5
DA-66-2-1-4	52	1-2-3-4-5
DA-66-3-1-2	52	1-2-3-4-5
DA-66-3-1-3	52	1-2-3-4-5
DA-69-1-1-1	52	1-2-3-4-5
DA-69-1-1-2	52	1-2-3-4-5
DA-69-1-1-3	52	1-2-3-4-5
DA-69-1-1-4	52	1-2-3-4-5
DA-69-2-1-1	52	1-2-3-4-5
DA-69-2-1-2	52	1-2-3-4-5
DA-73-1-1-1	52	1-2-3-4-5
DA-73-1-1-2	52	1-2-3-4-5
DA-73-1-1-3	52	1-2-3-4-5
DA-73-1-1-4	52	1-2-3-4-5
DA-73-2-1-2	52	1-2-3-4-5
DA-73-2-1-3	52	1-2-3-4-5
DA-73-2-1-4	52	1-2-3-4-5
DA-74-1-1-1	52	1-2-3-4-5
DA-74-1-1-2	52	1-2-3-4-5
DA-74-2-1-1	52	1-2-3-4-5
DA-74-2-1-2	52	1-2-3-4-5
DA-74-2-1-3	52	1-2-3-4-5
DA-74-2-1-4	52	1-2-3-4-5
DA-74-3-1-1	52	1-2-3-4-5
DA-74-3-1-3	52	1-2-3-4-5
DA-74-3-1-4	52	1-2-3-4-5
BC-22-1-1-1	53	1-2-3-4-5
BC-22-1-1-2	53	1-2-3-4-5
BC-25-1-1-1	53	1-2-3-4-5
BC-25-1-1-2	53	1-2-3-4-5
BC-25-2-1-1	53	1-2-3-4-5
BC-25-2-1-2	53	1-2-3-4-5
BC-25-3-1-1	53	1-2-3-4-5
BC-25-3-1-2	53	1-2-3-4-5
BC-25-3-1-3	53	1-2-3-4-5
BC-25-3-1-4	53	1-2-3-4-5
BC-25-4-1-1	53	1-2-3-4-5
BC-25-4-1-2	53	1-2-3-4-5
BC-25-5-1-1	53	1-2-3-4-5
BC-25-5-1-2	53	1-2-3-4-5
BC-25-5-1-3	53	1-2-3-4-5
BC-25-5-1-4	53	1-2-3-4-5
BC-25-6-1-1	53	1-2-3-4-5
BC-25-6-1-2	53	1-2-3-4-5
BC-25-6-1-3	53	1-2-3-4-5
BC-25-6-1-4	53	1-2-3-4-5
BC-25-7-1-1	53	1-2-3-4-5
BC-25-7-1-2	53	1-2-3-4-5
BC-25-7-1-3	53	1-2-3-4-5
BC-25-8-1-1	53	1-2-3-4-5
BC-28-1-1-1	53	1-2-3-4-5
BC-28-2-1-1	53	1-2-3-4-5
BC-28-2-1-2	53	1-2-3-4-5
BC-28-2-1-3	53	1-2-3-4-5
BC-28-2-1-4	53	1-2-3-4-5
BC-28-3-1-1	53	1-2-3-4-5
BC-28-3-1-2	53	1-2-3-4-5
BC-28-3-1-3	53	1-2-3-4-5
BC-28-3-1-4	53	1-2-3-4-5
BC-28-4-1-1	53	1-2-3-4-5
BC-28-4-1-2	53	1-2-3-4-5
BC-28-4-1-3	53	1-2-3-4-5
BC-28-4-1-4	53	1-2-3-4-5
BC-31-1-1-1	53	1-2-3-4-5
BC-31-1-1-2	53	1-2-3-4-5
BC-31-1-1-3	53	1-2-3-4-5
BC-31-2-1-1	53	1-2-3-4-5
BC-31-2-1-2	53	1-2-3-4-5
BC-31-2-1-3	53	1-2-3-4-5
BC-31-2-1-4	53	1-2-3-4-5
BC-31-3-1-1	53	1-2-3-4-5
BC-31-3-1-2	53	1-2-3-4-5
BC-31-3-1-3	53	1-2-3-4-5
BC-31-3-1-4	53	1-2-3-4-5
BC-31-4-1-1	53	1-2-3-4-5
BC-31-4-1-2	53	1-2-3-4-5
BC-31-4-1-3	53	1-2-3-4-5
BC-31-4-1-4	53	1-2-3-4-5
BC-31-5-1-1	53	1-2-3-4-5
BC-31-5-1-2	53	1-2-3-4-5
BC-31-5-1-3	53	1-2-3-4-5
BC-31-6-1-1	53	1-2-3-4-5
BC-31-6-1-2	53	1-2-3-4-5
BC-31-6-1-3	53	1-2-3-4-5
BC-31-6-1-4	53	1-2-3-4-5
BC-35-1-1-1	53	1-2-3-4-5
BC-35-1-1-2	53	1-2-3-4-5
BC-35-1-1-3	53	1-2-3-4-5
BC-35-1-1-4	53	1-2-3-4-5
BC-35-2-1-1	53	1-2-3-4-5
BC-35-2-1-2	53	1-2-3-4-5
BC-35-2-1-3	53	1-2-3-4-5
BC-35-3-1-1	53	1-2-3-4-5
BC-35-3-1-2	53	1-2-3-4-5
BC-35-3-1-3	53	1-2-3-4-5
BC-35-3-1-4	53	1-2-3-4-5
BC-35-4-1-1	53	1-2-3-4-5
BC-35-4-1-2	53	1-2-3-4-5
BC-35-4-1-3	53	1-2-3-4-5
BC-35-5-1-1	53	1-2-3-4-5
BC-35-5-1-2	53	1-2-3-4-5
BC-35-5-1-3	53	1-2-3-4-5
BC-35-5-1-4	53	1-2-3-4-5
CB-38-10-1-1	53	1-2-3-4-5
CB-38-10-1-2	53	1-2-3-4-5
CB-38-10-1-3	53	1-2-3-4-5
CB-38-10-1-4	53	1-2-3-4-5
CB-38-1-1-1	53	1-2-3-4-5
CB-38-1-1-2	53	1-2-3-4-5
CB-38-1-1-3	53	1-2-3-4-5
CB-38-2-1-1	53	1-2-3-4-5
CB-38-2-1-2	53	1-2-3-4-5
CB-38-2-1-3	53	1-2-3-4-5
CB-38-2-1-4	53	1-2-3-4-5
CB-38-3-1-1	53	1-2-3-4-5
CB-38-3-1-2	53	1-2-3-4-5
CB-38-3-1-3	53	1-2-3-4-5
CB-38-4-1-1	53	1-2-3-4-5
CB-38-4-1-2	53	1-2-3-4-5
CB-38-4-1-3	53	1-2-3-4-5
CB-38-4-1-4	53	1-2-3-4-5
CB-38-5-1-1	53	1-2-3-4-5
CB-38-5-1-2	53	1-2-3-4-5
CB-38-5-1-3	53	1-2-3-4-5
CB-38-5-1-4	53	1-2-3-4-5
CB-38-6-1-1	53	1-2-3-4-5
CB-38-6-1-2	53	1-2-3-4-5
CB-38-6-1-3	53	1-2-3-4-5
CB-38-6-1-4	53	1-2-3-4-5
CB-38-7-1-1	53	1-2-3-4-5
CB-38-7-1-2	53	1-2-3-4-5
CB-38-7-1-3	53	1-2-3-4-5
CB-38-7-1-4	53	1-2-3-4-5
CB-38-8-1-1	53	1-2-3-4-5
CB-38-8-1-2	53	1-2-3-4-5
CB-38-8-1-3	53	1-2-3-4-5
CB-38-9-1-1	53	1-2-3-4-5
CB-38-9-1-2	53	1-2-3-4-5
CB-38-9-1-3	53	1-2-3-4-5
CB-43-1-1-1	53	1-2-3-4-5
CB-43-1-1-2	53	1-2-3-4-5
CB-43-1-1-3	53	1-2-3-4-5
CB-43-2-1-1	53	1-2-3-4-5
CB-43-2-1-2	53	1-2-3-4-5
CB-43-2-1-3	53	1-2-3-4-5
CB-43-2-1-4	53	1-2-3-4-5
CB-47-1-1-1	53	1-2-3-4-5
CB-47-2-1-1	53	1-2-3-4-5
CB-47-2-1-2	53	1-2-3-4-5
CB-47-2-1-3	53	1-2-3-4-5
CB-47-2-1-4	53	1-2-3-4-5
CB-47-3-1-1	53	1-2-3-4-5
CB-47-4-1-2	53	1-2-3-4-5
CB-47-4-1-3	53	1-2-3-4-5
CB-47-6-1-1	53	1-2-3-4-5
CB-47-6-1-2	53	1-2-3-4-5
BD-23-1-1-1	54	1-2-3-4-5
BD-23-1-1-2	54	1-2-3-4-5
BD-23-1-1-3	54	1-2-3-4-5
BD-23-1-1-4	54	1-2-3-4-5
BD-23-2-1-1	54	1-2-3-4-5
BD-23-2-1-2	54	1-2-3-4-5
BD-23-2-1-3	54	1-2-3-4-5
BD-23-2-1-4	54	1-2-3-4-5
BD-23-3-1-1	54	1-2-3-4-5
BD-23-3-1-2	54	1-2-3-4-5
BD-23-3-1-3	54	1-2-3-4-5
BD-23-3-1-4	54	1-2-3-4-5
BD-23-4-1-1	54	1-2-3-4-5
BD-23-4-1-2	54	1-2-3-4-5
BD-23-5-1-1	54	1-2-3-4-5
BD-23-5-1-2	54	1-2-3-4-5
BD-23-5-1-3	54	1-2-3-4-5
BD-23-5-1-4	54	1-2-3-4-5
BD-23-6-1-1	54	1-2-3-4-5
BD-23-6-1-2	54	1-2-3-4-5
BD-23-6-1-3	54	1-2-3-4-5
BD-23-6-1-4	54	1-2-3-4-5
BD-26-1-1-1	54	1-2-3-4-5
BD-26-1-1-2	54	1-2-3-4-5
BD-26-1-1-3	54	1-2-3-4-5
BD-26-1-1-4	54	1-2-3-4-5
BD-26-2-1-1	54	1-2-3-4-5
BD-26-2-1-2	54	1-2-3-4-5
BD-26-2-1-3	54	1-2-3-4-5
BD-26-2-1-4	54	1-2-3-4-5
BD-26-3-1-1	54	1-2-3-4-5
BD-26-3-1-2	54	1-2-3-4-5
BD-26-3-1-3	54	1-2-3-4-5
BD-26-3-1-4	54	1-2-3-4-5
BD-26-4-1-1	54	1-2-3-4-5
BD-26-4-1-2	54	1-2-3-4-5
BD-26-4-1-3	54	1-2-3-4-5
BD-26-4-1-4	54	1-2-3-4-5
BD-26-5-1-1	54	1-2-3-4-5
BD-26-5-1-2	54	1-2-3-4-5
BD-26-5-1-3	54	1-2-3-4-5
BD-26-5-1-4	54	1-2-3-4-5
BD-26-6-1-1	54	1-2-3-4-5
BD-29-1-1-1	54	1-2-3-4-5
BD-29-1-1-2	54	1-2-3-4-5
BD-29-1-1-3	54	1-2-3-4-5
BD-29-2-1-1	54	1-2-3-4-5
BD-29-2-1-2	54	1-2-3-4-5
BD-29-2-1-3	54	1-2-3-4-5
BD-29-2-1-4	54	1-2-3-4-5
BD-29-3-1-1	54	1-2-3-4-5
BD-29-3-1-2	54	1-2-3-4-5
BD-29-3-1-3	54	1-2-3-4-5
BD-29-4-1-1	54	1-2-3-4-5
BD-29-4-1-2	54	1-2-3-4-5
BD-29-4-1-3	54	1-2-3-4-5
BD-29-4-1-4	54	1-2-3-4-5
BD-29-5-1-1	54	1-2-3-4-5
BD-29-5-1-2	54	1-2-3-4-5
BD-32-1-1-1	54	1-2-3-4-5
BD-32-1-1-2	54	1-2-3-4-5
BD-32-1-1-3	54	1-2-3-4-5
BD-32-1-1-4	54	1-2-3-4-5
BD-32-2-1-1	54	1-2-3-4-5
BD-32-2-1-2	54	1-2-3-4-5
BD-32-2-1-3	54	1-2-3-4-5
BD-32-2-1-4	54	1-2-3-4-5
BD-32-3-1-1	54	1-2-3-4-5
BD-32-3-1-2	54	1-2-3-4-5
BD-32-3-1-3	54	1-2-3-4-5
BD-32-3-1-4	54	1-2-3-4-5
BD-32-4-1-1	54	1-2-3-4-5
BD-32-4-1-2	54	1-2-3-4-5
BD-32-4-1-3	54	1-2-3-4-5
BD-32-4-1-4	54	1-2-3-4-5
BD-32-5-1-1	54	1-2-3-4-5
BD-32-5-1-2	54	1-2-3-4-5
BD-32-5-1-3	54	1-2-3-4-5
BD-32-5-1-4	54	1-2-3-4-5
BD-32-6-1-2	54	1-2-3-4-5
BD-32-6-1-3	54	1-2-3-4-5
BD-32-6-1-4	54	1-2-3-4-5
DB-53-1-1-1	54	1-2-3-4-5
DB-53-1-1-2	54	1-2-3-4-5
DB-53-1-1-3	54	1-2-3-4-5
DB-53-1-1-4	54	1-2-3-4-5
DB-53-2-1-1	54	1-2-3-4-5
DB-53-2-1-2	54	1-2-3-4-5
DB-53-2-1-3	54	1-2-3-4-5
DB-53-2-1-4	54	1-2-3-4-5
DB-53-3-1-1	54	1-2-3-4-5
DB-53-3-1-2	54	1-2-3-4-5
DB-53-3-1-3	54	1-2-3-4-5
DB-53-3-1-4	54	1-2-3-4-5
DB-58-1-1-1	54	1-2-3-4-5
DB-58-1-1-2	54	1-2-3-4-5
DB-58-1-1-3	54	1-2-3-4-5
DB-58-1-1-4	54	1-2-3-4-5
DB-58-2-1-1	54	1-2-3-4-5
DB-58-2-1-2	54	1-2-3-4-5
DB-58-2-1-4	54	1-2-3-4-5
DB-58-3-1-1	54	1-2-3-4-5
DB-58-3-1-2	54	1-2-3-4-5
DB-58-3-1-3	54	1-2-3-4-5
DB-58-3-1-4	54	1-2-3-4-5
DB-61-1-1-1	54	1-2-3-4-5
DB-61-1-1-2	54	1-2-3-4-5
DB-61-1-1-3	54	1-2-3-4-5
DB-61-1-1-4	54	1-2-3-4-5
DB-61-2-1-1	54	1-2-3-4-5
DB-61-2-1-2	54	1-2-3-4-5
DB-61-2-1-3	54	1-2-3-4-5
DB-61-3-1-1	54	1-2-3-4-5
DB-61-3-1-2	54	1-2-3-4-5
DB-61-3-1-3	54	1-2-3-4-5
DB-61-3-1-4	54	1-2-3-4-5
DB-61-4-1-1	54	1-2-3-4-5
DB-61-4-1-2	54	1-2-3-4-5
DB-61-4-1-3	54	1-2-3-4-5
DB-61-4-1-4	54	1-2-3-4-5
DB-64-1-1-1	54	1-2-3-4-5
DB-64-1-1-2	54	1-2-3-4-5
DB-64-1-1-4	54	1-2-3-4-5
DB-64-2-1-2	54	1-2-3-4-5
DB-64-2-1-3	54	1-2-3-4-5
DB-64-3-1-1	54	1-2-3-4-5
DB-64-3-1-2	54	1-2-3-4-5
DB-64-3-1-3	54	1-2-3-4-5
DB-64-3-1-4	54	1-2-3-4-5
DB-67-1-1-1	54	1-2-3-4-5
DB-67-1-1-2	54	1-2-3-4-5
DB-67-1-1-3	54	1-2-3-4-5
DB-67-1-1-4	54	1-2-3-4-5
DB-67-2-1-1	54	1-2-3-4-5
DB-67-2-1-2	54	1-2-3-4-5
DB-67-2-1-3	54	1-2-3-4-5
DB-67-2-1-4	54	1-2-3-4-5
DB-70-1-1-1	54	1-2-3-4-5
DB-70-1-1-2	54	1-2-3-4-5
DB-70-1-1-3	54	1-2-3-4-5
DB-70-1-1-4	54	1-2-3-4-5
DB-70-2-1-1	54	1-2-3-4-5
DB-70-2-1-2	54	1-2-3-4-5
DB-70-2-1-3	54	1-2-3-4-5
DB-70-2-1-4	54	1-2-3-4-5
DB-70-3-1-1	54	1-2-3-4-5
DB-70-3-1-2	54	1-2-3-4-5
DB-70-3-1-3	54	1-2-3-4-5
DB-70-4-1-1	54	1-2-3-4-5
DB-70-4-1-2	54	1-2-3-4-5
DB-70-4-1-3	54	1-2-3-4-5
DB-70-4-1-4	54	1-2-3-4-5
DB-71-1-1-1	54	1-2-3-4-5
DB-71-1-1-2	54	1-2-3-4-5
DB-71-1-1-3	54	1-2-3-4-5
DB-71-2-1-1	54	1-2-3-4-5
DB-71-2-1-2	54	1-2-3-4-5
DB-71-2-1-3	54	1-2-3-4-5
DB-71-2-1-4	54	1-2-3-4-5
DB-71-3-1-1	54	1-2-3-4-5
DB-71-3-1-2	54	1-2-3-4-5
DB-71-3-1-3	54	1-2-3-4-5
DB-71-3-1-4	54	1-2-3-4-5
DB-71-4-1-1	54	1-2-3-4-5
DB-71-4-1-2	54	1-2-3-4-5
DB-71-4-1-3	54	1-2-3-4-5
DB-71-4-1-4	54	1-2-3-4-5
CD-39-1-1-1	55	1-2-3-4-5
CD-39-1-1-2	55	1-2-3-4-5
CD-39-1-1-3	55	1-2-3-4-5
CD-39-2-1-1	55	1-2-3-4-5
CD-39-2-1-2	55	1-2-3-4-5
CD-39-2-1-3	55	1-2-3-4-5
CD-39-2-1-4	55	1-2-3-4-5
CD-39-3-1-1	55	1-2-3-4-5
CD-39-3-1-2	55	1-2-3-4-5
CD-39-3-1-3	55	1-2-3-4-5
CD-39-3-1-4	55	1-2-3-4-5
CD-39-4-1-1	55	1-2-3-4-5
CD-39-4-1-2	55	1-2-3-4-5
CD-39-4-1-3	55	1-2-3-4-5
CD-39-4-1-4	55	1-2-3-4-5
CD-41-1-1-1	55	1-2-3-4-5
CD-41-1-1-2	55	1-2-3-4-5
CD-41-1-1-3	55	1-2-3-4-5
CD-41-1-1-4	55	1-2-3-4-5
CD-41-2-1-1	55	1-2-3-4-5
CD-41-2-1-2	55	1-2-3-4-5
CD-41-2-1-3	55	1-2-3-4-5
CD-41-3-1-1	55	1-2-3-4-5
CD-41-3-1-2	55	1-2-3-4-5
CD-41-3-1-3	55	1-2-3-4-5
CD-41-3-1-4	55	1-2-3-4-5
CD-41-4-1-2	55	1-2-3-4-5
CD-41-4-1-3	55	1-2-3-4-5
CD-41-4-1-4	55	1-2-3-4-5
CD-44-1-1-1	55	1-2-3-4-5
CD-44-1-1-2	55	1-2-3-4-5
CD-44-1-1-3	55	1-2-3-4-5
CD-44-1-1-4	55	1-2-3-4-5
CD-44-2-1-1	55	1-2-3-4-5
CD-44-2-1-2	55	1-2-3-4-5
CD-44-2-1-3	55	1-2-3-4-5
CD-44-2-1-4	55	1-2-3-4-5
CD-44-3-1-1	55	1-2-3-4-5
CD-44-3-1-2	55	1-2-3-4-5
CD-44-3-1-3	55	1-2-3-4-5
CD-48-1-1-1	55	1-2-3-4-5
CD-48-2-1-1	55	1-2-3-4-5
CD-48-2-1-2	55	1-2-3-4-5
CD-48-2-1-3	55	1-2-3-4-5
CD-48-2-1-4	55	1-2-3-4-5
CD-48-3-1-1	55	1-2-3-4-5
CD-48-3-1-2	55	1-2-3-4-5
CD-48-3-1-3	55	1-2-3-4-5
CD-48-3-1-4	55	1-2-3-4-5
CD-48-4-1-1	55	1-2-3-4-5
CD-48-4-1-2	55	1-2-3-4-5
CD-48-4-1-3	55	1-2-3-4-5
CD-50-1-1-1	55	1-2-3-4-5
CD-50-2-1-1	55	1-2-3-4-5
CD-50-2-1-2	55	1-2-3-4-5
CD-50-2-1-3	55	1-2-3-4-5
CD-50-2-1-4	55	1-2-3-4-5
CD-50-3-1-1	55	1-2-3-4-5
CD-50-3-1-2	55	1-2-3-4-5
CD-50-3-1-3	55	1-2-3-4-5
CD-50-3-1-4	55	1-2-3-4-5
CD-50-4-1-1	55	1-2-3-4-5
CD-50-4-1-2	55	1-2-3-4-5
CD-50-4-1-3	55	1-2-3-4-5
CD-50-4-1-4	55	1-2-3-4-5
CD-51-1-1-1	55	1-2-3-4-5
CD-51-1-1-2	55	1-2-3-4-5
CD-51-1-1-3	55	1-2-3-4-5
CD-51-1-1-4	55	1-2-3-4-5
CD-51-2-1-1	55	1-2-3-4-5
CD-51-2-1-2	55	1-2-3-4-5
CD-51-2-1-3	55	1-2-3-4-5
CD-51-2-1-4	55	1-2-3-4-5
CD-51-3-1-1	55	1-2-3-4-5
CD-51-3-1-2	55	1-2-3-4-5
CD-51-3-1-3	55	1-2-3-4-5
CD-51-3-1-4	55	1-2-3-4-5
CD-51-4-1-1	55	1-2-3-4-5
CD-51-4-1-2	55	1-2-3-4-5
CD-51-4-1-3	55	1-2-3-4-5
CD-51-4-1-4	55	1-2-3-4-5
DC-54-1-1-1	55	1-2-3-4-5
DC-54-1-1-2	55	1-2-3-4-5
DC-54-1-1-3	55	1-2-3-4-5
DC-54-2-1-1	55	1-2-3-4-5
DC-54-2-1-2	55	1-2-3-4-5
DC-54-2-1-3	55	1-2-3-4-5
DC-54-2-1-4	55	1-2-3-4-5
DC-54-3-1-1	55	1-2-3-4-5
DC-54-3-1-2	55	1-2-3-4-5
DC-54-3-1-3	55	1-2-3-4-5
DC-54-3-1-4	55	1-2-3-4-5
DC-55-1-1-1	55	1-2-3-4-5
DC-55-1-1-2	55	1-2-3-4-5
DC-55-1-1-3	55	1-2-3-4-5
DC-55-1-1-4	55	1-2-3-4-5
DC-55-2-1-1	55	1-2-3-4-5
DC-55-2-1-2	55	1-2-3-4-5
DC-55-2-1-3	55	1-2-3-4-5
DC-56-1-1-1	55	1-2-3-4-5
DC-56-1-1-2	55	1-2-3-4-5
DC-56-1-1-3	55	1-2-3-4-5
DC-56-1-1-4	55	1-2-3-4-5
DC-56-2-1-1	55	1-2-3-4-5
DC-56-2-1-2	55	1-2-3-4-5
DC-59-1-1-1	55	1-2-3-4-5
DC-59-1-1-2	55	1-2-3-4-5
DC-59-1-1-3	55	1-2-3-4-5
DC-59-1-1-4	55	1-2-3-4-5
DC-59-2-1-1	55	1-2-3-4-5
DC-59-2-1-2	55	1-2-3-4-5
DC-59-2-1-3	55	1-2-3-4-5
DC-59-3-1-1	55	1-2-3-4-5
DC-59-3-1-2	55	1-2-3-4-5
DC-59-3-1-3	55	1-2-3-4-5
DC-59-3-1-4	55	1-2-3-4-5
DC-62-1-1-1	55	1-2-3-4-5
DC-62-1-1-2	55	1-2-3-4-5
DC-62-1-1-3	55	1-2-3-4-5
DC-62-1-1-4	55	1-2-3-4-5
DC-62-2-1-1	55	1-2-3-4-5
DC-62-2-1-2	55	1-2-3-4-5
DC-62-2-1-3	55	1-2-3-4-5
DC-65-1-1-1	55	1-2-3-4-5
DC-65-1-1-2	55	1-2-3-4-5
DC-65-2-1-1	55	1-2-3-4-5
DC-65-2-1-2	55	1-2-3-4-5
DC-68-1-1-1	55	1-2-3-4-5
DC-68-1-1-2	55	1-2-3-4-5
DC-68-1-1-3	55	1-2-3-4-5
DC-68-1-1-4	55	1-2-3-4-5
DC-68-2-1-1	55	1-2-3-4-5
DC-68-2-1-2	55	1-2-3-4-5
DC-68-2-1-3	55	1-2-3-4-5
DC-68-2-1-4	55	1-2-3-4-5
DC-68-3-1-1	55	1-2-3-4-5
DC-68-3-1-2	55	1-2-3-4-5
DC-68-3-1-3	55	1-2-3-4-5
DC-68-3-1-4	55	1-2-3-4-5
DC-72-1-1-1	55	1-2-3-4-5
DC-72-1-1-2	55	1-2-3-4-5
DC-72-1-1-3	55	1-2-3-4-5
DC-72-1-1-4	55	1-2-3-4-5
DC-72-2-1-1	55	1-2-3-4-5
DC-72-2-1-2	55	1-2-3-4-5
DC-72-2-1-3	55	1-2-3-4-5
DC-72-2-1-4	55	1-2-3-4-5
DC-75-1-1-1	55	1-2-3-4-5
DC-75-1-1-2	55	1-2-3-4-5
DC-75-1-1-3	55	1-2-3-4-5
DC-75-2-1-1	55	1-2-3-4-5
DC-75-2-1-2	55	1-2-3-4-5
DC-75-2-1-3	55	1-2-3-4-5
DC-75-3-1-1	55	1-2-3-4-5
DC-76-1-1-1	55	1-2-3-4-5
DC-76-1-1-2	55	1-2-3-4-5
DC-76-1-1-3	55	1-2-3-4-5
DC-76-2-1-1	55	1-2-3-4-5
DC-76-2-1-2	55	1-2-3-4-5
DC-76-2-1-3	55	1-2-3-4-5
DC-76-2-1-4	55	1-2-3-4-5
