# Supplementary material for: statgenMPP: an R package implementing an IBD-based mixed model approach for QTL mapping in a wide range of multi-parent populations
Source: Bioinformatics. 2022 Oct 4;38(22):5134–6. doi: 10.1093/bioinformatics/btac662 (PMC9665859; doi:10.1093/bioinformatics/btac662)
Supplement: btac662_Supplementary_Data [file btac662_supplementary_data.zip › supplementary_data and codes/barleyComplex/barleyComplex_Pheno.csv]

genotype	Awn_length	cross
AB-1-1-1-1	98	50
AB-1-1-1-2	137	50
AB-1-1-1-3	142	50
AB-1-1-1-4	151	50
AB-1-2-1-1	160	50
AB-1-2-1-2	155	50
AB-1-2-1-3	154	50
AB-1-2-1-4	151	50
AB-13-1-1-1	147	50
AB-13-1-1-2	119	50
AB-13-1-1-3	139	50
AB-13-2-1-1	130	50
AB-13-2-1-2	145	50
AB-13-2-1-3	120	50
AB-13-2-1-4	147	50
AB-13-3-1-1	154	50
AB-13-3-1-2	174	50
AB-13-3-1-3	161	50
AB-16-1-1-1	165	50
AB-16-1-1-2	168	50
AB-16-1-1-3	156	50
AB-16-1-1-4	146	50
AB-16-2-1-1	127	50
AB-16-2-1-2	129	50
AB-16-2-1-4	152	50
AB-16-3-1-1	165	50
AB-16-3-1-2	151	50
AB-16-3-1-3	161	50
AB-18-1-1-1	152	50
AB-18-2-1-2	144	50
AB-18-3-1-2	197	50
AB-18-3-1-3	173	50
AB-4-1-1-3	143	50
AB-4-2-1-1	143	50
AB-4-2-1-2	154	50
AB-4-2-1-3	137	50
AB-4-2-1-4	131	50
AB-4-3-1-1	171	50
AB-4-3-1-2	187	50
AB-4-3-1-3	169	50
AB-4-3-1-4	148	50
AB-7-1-1-2	156	50
AB-7-2-1-1	165	50
AB-7-2-1-2	145	50
AB-7-2-1-3	160	50
AB-7-2-1-4	155	50
AB-77-1-1-1	139	50
AB-77-1-1-2	122	50
AB-77-1-1-3	151	50
AB-77-1-1-4	134	50
AB-9-1-1-1	147	50
AB-9-1-1-2	161	50
AB-9-1-1-3	153	50
AB-9-1-1-4	149	50
AB-9-2-1-1	133	50
AB-9-2-1-2	173	50
AB-9-2-1-3	151	50
AB-9-2-1-4	162	50
AB-9-3-1-1	148	50
AB-9-3-1-2	162	50
AB-9-3-1-3	143	50
AB-9-3-1-4	129	50
BA-21-1-1-1	157	50
BA-21-1-1-2	141	50
BA-21-1-1-3	163	50
BA-21-1-1-4	171	50
BA-21-2-1-1	162	50
BA-21-2-1-2	141	50
BA-21-2-1-3	157	50
BA-21-2-1-4	151	50
BA-21-3-1-1	158	50
BA-21-3-1-2	155	50
BA-21-3-1-3	157	50
BA-21-3-1-4	156	50
BA-21-4-1-1	157	50
BA-21-4-1-2	148	50
BA-21-4-1-3	154	50
BA-21-4-1-4	136	50
BA-24-1-1-1	137	50
BA-24-1-1-2	151	50
BA-24-1-1-3	154	50
BA-24-1-1-4	148	50
BA-27-1-1-1	142	50
BA-27-1-1-2	157	50
BA-27-1-1-3	131	50
BA-27-1-1-4	142	50
BA-27-2-1-1	136	50
BA-27-2-1-2	154	50
BA-27-2-1-3	146	50
BA-27-3-1-1	173	50
BA-27-3-1-2	130	50
BA-27-3-1-3	172	50
BA-27-3-1-4	146	50
BA-27-4-1-1	171	50
BA-27-4-1-2	193	50
BA-27-4-1-3	177	50
BA-27-5-1-1	139	50
BA-27-5-1-2	124	50
BA-27-5-1-3	145	50
BA-30-1-1-1	146	50
BA-30-1-1-2	152	50
BA-30-1-1-3	142	50
BA-30-1-1-4	132	50
BA-30-2-1-2	151	50
BA-30-2-1-3	142	50
BA-30-2-1-4	155	50
BA-30-3-1-1	150	50
BA-30-3-1-2	142	50
BA-30-3-1-3	148	50
BA-30-3-1-4	160	50
BA-33-1-1-1	167	50
BA-33-1-1-2	161	50
BA-33-1-1-3	143	50
BA-33-1-1-4	147	50
BA-33-2-1-1	149	50
BA-33-2-1-2	207	50
BA-33-2-1-3	163	50
BA-33-2-1-4	158	50
BA-33-3-1-1	163	50
BA-33-3-1-2	139	50
BA-33-3-1-3	143	50
BA-33-4-1-1	194	50
BA-33-4-1-2	181	50
BA-33-4-1-3	154	50
BA-33-4-1-4	177	50
BA-34-1-1-1	110	50
BA-34-1-1-2	137	50
BA-34-1-1-3	128	50
BA-34-1-1-4	161	50
BA-34-2-1-1	164	50
BA-34-2-1-2	176	50
BA-34-2-1-3	155	50
BA-34-2-1-4	150	50
BA-34-3-1-1	137	50
BA-34-3-1-2	160	50
BA-34-3-1-3	143	50
BA-34-3-1-4	136	50
BA-34-4-1-1	178	50
BA-34-4-1-2	183	50
BA-34-4-1-3	162	50
BA-34-4-1-4	156	50
BA-34-5-1-1	121	50
BA-34-5-1-2	121	50
BA-34-5-1-3	115	50
BA-34-5-1-4	146	50
BA-34-6-1-1	169	50
BA-34-6-1-2	143	50
BA-34-6-1-3	148	50
BA-34-6-1-4	150	50
AC-10-1-1-1	141	51
AC-10-1-1-2	151	51
AC-10-1-1-3	144	51
AC-10-1-1-4	144	51
AC-10-2-1-1	146	51
AC-10-2-1-2	129	51
AC-10-2-1-3	162	51
AC-10-3-1-1	140	51
AC-10-3-1-2	158	51
AC-10-3-1-3	186	51
AC-10-4-1-1	165	51
AC-10-4-1-2	148	51
AC-10-4-1-3	140	51
AC-10-4-1-4	167	51
AC-10-5-1-1	169	51
AC-10-5-1-2	171	51
AC-10-5-1-3	161	51
AC-10-5-1-4	174	51
AC-14-1-1-1	156	51
AC-14-1-1-2	146	51
AC-14-1-1-3	152	51
AC-14-1-1-4	149	51
AC-14-2-1-1	145	51
AC-14-2-1-2	129	51
AC-14-2-1-3	130	51
AC-14-2-1-4	121	51
AC-14-3-1-1	137	51
AC-14-3-1-2	147	51
AC-19-1-1-1	151	51
AC-19-1-1-2	151	51
AC-19-1-1-4	123	51
AC-19-2-1-1	150	51
AC-19-2-1-2	163	51
AC-19-2-1-3	145	51
AC-19-3-1-1	161	51
AC-19-3-1-2	155	51
AC-19-3-1-3	153	51
AC-19-4-1-1	155	51
AC-19-4-1-2	144	51
AC-19-4-1-3	149	51
AC-19-4-1-4	122	51
AC-19-5-1-1	136	51
AC-19-5-1-2	142	51
AC-19-5-1-3	153	51
AC-2-1-1-1	138	51
AC-2-2-1-1	159	51
AC-2-2-1-2	108	51
AC-2-2-1-3	137	51
AC-2-2-1-4	171	51
AC-2-3-1-1	154	51
AC-2-3-1-2	175	51
AC-2-3-1-3	174	51
AC-2-3-1-4	167	51
AC-2-4-1-1	165	51
AC-2-4-1-2	130	51
AC-2-4-1-3	151	51
AC-2-5-1-1	169	51
AC-2-5-1-2	162	51
AC-2-5-1-3	159	51
AC-2-5-1-4	152	51
AC-8-1-1-1	142	51
AC-8-1-1-2	147	51
AC-8-2-1-1	149	51
AC-8-2-1-2	142	51
AC-8-2-1-3	161	51
AC-8-2-1-4	150	51
AC-8-3-1-1	173	51
AC-8-3-1-2	160	51
AC-8-3-1-3	160	51
AC-8-4-1-1	171	51
AC-8-4-1-2	137	51
AC-8-4-1-3	168	51
AC-8-4-1-4	150	51
AC-8-5-1-1	143	51
AC-8-5-1-2	168	51
AC-8-5-1-3	158	51
AC-8-5-1-4	171	51
CA-36-1-1-1	160	51
CA-36-1-1-2	151	51
CA-36-1-1-3	158	51
CA-36-2-1-1	148	51
CA-36-3-1-1	142	51
CA-36-3-1-2	157	51
CA-36-4-1-1	159	51
CA-36-4-1-3	168	51
CA-37-1-1-1	143	51
CA-37-1-1-2	160	51
CA-37-1-1-3	161	51
CA-37-2-1-1	153	51
CA-37-2-1-2	198	51
CA-37-2-1-3	184	51
CA-37-2-1-4	161	51
CA-37-3-1-1	155	51
CA-37-3-1-2	146	51
CA-37-3-1-3	148	51
CA-37-3-1-4	152	51
CA-37-4-1-2	166	51
CA-37-4-1-3	136	51
CA-37-4-1-4	140	51
CA-40-1-1-1	165	51
CA-40-1-1-2	141	51
CA-40-1-1-3	182	51
CA-40-3-1-1	172	51
CA-40-3-1-2	181	51
CA-40-3-1-3	171	51
CA-40-3-1-4	169	51
CA-40-4-1-1	136	51
CA-40-4-1-2	168	51
CA-40-4-1-3	142	51
CA-40-4-1-4	158	51
CA-42-1-1-1	149	51
CA-42-1-1-2	163	51
CA-42-1-1-3	168	51
CA-42-1-1-4	170	51
CA-42-2-1-1	202	51
CA-42-2-1-2	155	51
CA-42-2-1-3	147	51
CA-42-2-1-4	173	51
CA-42-3-1-1	175	51
CA-42-3-1-2	157	51
CA-42-3-1-3	185	51
CA-42-3-1-4	185	51
CA-42-4-1-2	155	51
CA-42-4-1-3	183	51
CA-42-4-1-4	160	51
CA-45-1-1-1	124	51
CA-45-1-1-2	122	51
CA-45-1-1-3	122	51
CA-45-1-1-4	160	51
CA-45-2-1-1	163	51
CA-45-2-1-2	151	51
CA-45-3-1-1	171	51
CA-45-3-1-2	158	51
CA-45-3-1-3	180	51
CA-45-3-1-4	136	51
CA-45-4-1-1	161	51
CA-45-4-1-2	147	51
CA-45-4-1-3	145	51
CA-46-1-1-1	160	51
CA-46-1-1-2	150	51
CA-49-1-1-3	142	51
CA-49-1-1-4	129	51
CA-49-2-1-1	128	51
CA-49-2-1-2	136	51
CA-49-2-1-3	155	51
CA-49-3-1-1	127	51
CA-49-3-1-2	143	51
CA-49-3-1-3	144	51
CA-49-3-1-4	148	51
CA-49-4-1-1	135	51
CA-49-4-1-2	136	51
CA-49-4-1-3	121	51
AD-11-1-1-1	119	52
AD-11-1-1-2	121	52
AD-11-1-1-3	119	52
AD-11-1-1-4	155	52
AD-11-2-1-1	162	52
AD-11-2-1-2	105	52
AD-11-2-1-3	116	52
AD-11-2-1-4	146	52
AD-11-3-1-1	147	52
AD-11-3-1-2	120	52
AD-11-3-1-3	143	52
AD-12-1-1-1	141	52
AD-12-1-1-2	187	52
AD-12-2-1-1	156	52
AD-12-2-1-2	115	52
AD-12-2-1-3	120	52
AD-12-2-1-4	146	52
AD-15-1-1-1	152	52
AD-15-1-1-2	148	52
AD-15-1-1-3	161	52
AD-15-1-1-4	166	52
AD-15-2-1-1	157	52
AD-15-2-1-2	151	52
AD-15-2-1-3	163	52
AD-15-2-1-4	155	52
AD-17-1-1-1	133	52
AD-17-1-1-2	146	52
AD-17-1-1-3	138	52
AD-17-1-1-4	140	52
AD-17-2-1-1	119	52
AD-17-2-1-2	148	52
AD-17-2-1-3	142	52
AD-17-2-1-4	144	52
AD-17-3-1-1	146	52
AD-17-3-1-2	124	52
AD-17-3-1-3	127	52
AD-17-3-1-4	126	52
AD-20-1-1-1	155	52
AD-20-1-1-2	150	52
AD-20-1-1-3	127	52
AD-20-1-1-4	122	52
AD-20-2-1-1	162	52
AD-20-2-1-2	156	52
AD-20-2-1-3	175	52
AD-20-2-1-4	177	52
AD-20-4-1-2	151	52
AD-20-4-1-3	180	52
AD-3-1-1-1	156	52
AD-3-1-1-2	128	52
AD-3-1-1-3	117	52
AD-3-1-1-4	155	52
AD-3-2-1-1	169	52
AD-3-2-1-2	153	52
AD-3-2-1-3	148	52
AD-3-2-1-4	157	52
AD-3-3-1-1	141	52
AD-3-3-1-2	164	52
AD-3-3-1-3	160	52
AD-3-3-1-4	163	52
AD-3-4-1-1	129	52
AD-3-4-1-2	117	52
AD-3-4-1-3	175	52
AD-3-4-1-4	124	52
AD-5-1-1-1	162	52
AD-5-1-1-2	147	52
AD-5-1-1-3	161	52
AD-5-1-1-4	169	52
AD-6-1-1-1	146	52
AD-6-1-1-2	155	52
AD-6-1-1-3	141	52
AD-6-1-1-4	149	52
AD-6-2-1-1	135	52
AD-6-2-1-2	126	52
AD-6-2-1-3	110	52
AD-6-2-1-4	125	52
AD-6-3-1-1	169	52
AD-6-3-1-2	151	52
AD-6-3-1-3	203	52
AD-6-3-1-4	126	52
AD-6-4-1-1	125	52
AD-6-4-1-2	129	52
AD-6-4-1-3	167	52
AD-6-4-1-4	160	52
AD-78-1-1-1	173	52
AD-78-1-1-2	175	52
AD-78-1-1-3	154	52
AD-78-1-1-4	172	52
DA-52-1-1-1	122	52
DA-52-1-1-2	158	52
DA-52-1-1-3	131	52
DA-52-1-1-4	130	52
DA-52-2-1-1	171	52
DA-52-2-1-2	175	52
DA-52-2-1-3	166	52
DA-52-2-1-4	156	52
DA-52-3-1-1	160	52
DA-52-3-1-2	179	52
DA-52-3-1-3	155	52
DA-52-3-1-4	152	52
DA-57-1-1-1	119	52
DA-57-1-1-2	123	52
DA-57-1-1-3	137	52
DA-57-1-1-4	173	52
DA-57-2-1-1	142	52
DA-57-2-1-2	174	52
DA-57-2-1-3	154	52
DA-57-2-1-4	137	52
DA-60-1-1-1	152	52
DA-60-1-1-2	126	52
DA-60-3-1-1	141	52
DA-60-3-1-2	135	52
DA-60-3-1-3	133	52
DA-60-3-1-4	159	52
DA-63-1-1-1	112	52
DA-63-1-1-2	154	52
DA-63-1-1-3	116	52
DA-63-1-1-4	111	52
DA-63-2-1-1	148	52
DA-63-2-1-2	162	52
DA-63-2-1-3	161	52
DA-63-2-1-4	148	52
DA-63-3-1-1	125	52
DA-63-3-1-2	121	52
DA-63-3-1-3	165	52
DA-63-3-1-4	135	52
DA-66-1-1-1	157	52
DA-66-1-1-2	152	52
DA-66-1-1-3	150	52
DA-66-1-1-4	163	52
DA-66-2-1-1	159	52
DA-66-2-1-2	138	52
DA-66-2-1-3	142	52
DA-66-2-1-4	148	52
DA-66-3-1-2	148	52
DA-66-3-1-3	138	52
DA-69-1-1-1	159	52
DA-69-1-1-2	152	52
DA-69-1-1-3	139	52
DA-69-1-1-4	150	52
DA-69-2-1-1	174	52
DA-69-2-1-2	115	52
DA-73-1-1-1	124	52
DA-73-1-1-2	125	52
DA-73-1-1-3	151	52
DA-73-1-1-4	125	52
DA-73-2-1-2	149	52
DA-73-2-1-3	140	52
DA-73-2-1-4	142	52
DA-74-1-1-1	114	52
DA-74-1-1-2	132	52
DA-74-2-1-1	171	52
DA-74-2-1-2	161	52
DA-74-2-1-3	111	52
DA-74-2-1-4	106	52
DA-74-3-1-1	141	52
DA-74-3-1-3	126	52
DA-74-3-1-4	110	52
BC-22-1-1-1	160	53
BC-22-1-1-2	168	53
BC-25-1-1-1	149	53
BC-25-1-1-2	140	53
BC-25-2-1-1	144	53
BC-25-2-1-2	161	53
BC-25-3-1-1	131	53
BC-25-3-1-2	130	53
BC-25-3-1-3	132	53
BC-25-3-1-4	149	53
BC-25-4-1-1	143	53
BC-25-4-1-2	147	53
BC-25-5-1-1	153	53
BC-25-5-1-2	158	53
BC-25-5-1-3	153	53
BC-25-5-1-4	173	53
BC-25-6-1-1	135	53
BC-25-6-1-2	154	53
BC-25-6-1-3	120	53
BC-25-6-1-4	122	53
BC-25-7-1-1	140	53
BC-25-7-1-2	163	53
BC-25-7-1-3	144	53
BC-25-8-1-1	154	53
BC-28-1-1-1	165	53
BC-28-2-1-1	154	53
BC-28-2-1-2	134	53
BC-28-2-1-3	154	53
BC-28-2-1-4	166	53
BC-28-3-1-1	156	53
BC-28-3-1-2	164	53
BC-28-3-1-3	164	53
BC-28-3-1-4	173	53
BC-28-4-1-1	166	53
BC-28-4-1-2	160	53
BC-28-4-1-3	163	53
BC-28-4-1-4	161	53
BC-31-1-1-1	175	53
BC-31-1-1-2	178	53
BC-31-1-1-3	167	53
BC-31-2-1-1	153	53
BC-31-2-1-2	157	53
BC-31-2-1-3	157	53
BC-31-2-1-4	156	53
BC-31-3-1-1	176	53
BC-31-3-1-2	196	53
BC-31-3-1-3	186	53
BC-31-3-1-4	168	53
BC-31-4-1-1	165	53
BC-31-4-1-2	126	53
BC-31-4-1-3	140	53
BC-31-4-1-4	150	53
BC-31-5-1-1	153	53
BC-31-5-1-2	166	53
BC-31-5-1-3	146	53
BC-31-6-1-1	174	53
BC-31-6-1-2	159	53
BC-31-6-1-3	168	53
BC-31-6-1-4	163	53
BC-35-1-1-1	143	53
BC-35-1-1-2	170	53
BC-35-1-1-3	128	53
BC-35-1-1-4	162	53
BC-35-2-1-1	137	53
BC-35-2-1-2	138	53
BC-35-2-1-3	139	53
BC-35-3-1-1	129	53
BC-35-3-1-2	153	53
BC-35-3-1-3	143	53
BC-35-3-1-4	148	53
BC-35-4-1-1	169	53
BC-35-4-1-2	151	53
BC-35-4-1-3	154	53
BC-35-5-1-1	162	53
BC-35-5-1-2	146	53
BC-35-5-1-3	169	53
BC-35-5-1-4	145	53
CB-38-10-1-1	144	53
CB-38-10-1-2	154	53
CB-38-10-1-3	147	53
CB-38-10-1-4	159	53
CB-38-1-1-1	163	53
CB-38-1-1-2	165	53
CB-38-1-1-3	170	53
CB-38-2-1-1	138	53
CB-38-2-1-2	167	53
CB-38-2-1-3	156	53
CB-38-2-1-4	167	53
CB-38-3-1-1	173	53
CB-38-3-1-2	165	53
CB-38-3-1-3	183	53
CB-38-4-1-1	152	53
CB-38-4-1-2	141	53
CB-38-4-1-3	137	53
CB-38-4-1-4	159	53
CB-38-5-1-1	187	53
CB-38-5-1-2	168	53
CB-38-5-1-3	182	53
CB-38-5-1-4	186	53
CB-38-6-1-1	198	53
CB-38-6-1-2	157	53
CB-38-6-1-3	179	53
CB-38-6-1-4	161	53
CB-38-7-1-1	172	53
CB-38-7-1-2	175	53
CB-38-7-1-3	162	53
CB-38-7-1-4	187	53
CB-38-8-1-1	149	53
CB-38-8-1-2	167	53
CB-38-8-1-3	196	53
CB-38-9-1-1	151	53
CB-38-9-1-2	170	53
CB-38-9-1-3	175	53
CB-43-1-1-1	172	53
CB-43-1-1-2	162	53
CB-43-1-1-3	181	53
CB-43-2-1-1	173	53
CB-43-2-1-2	182	53
CB-43-2-1-3	144	53
CB-43-2-1-4	162	53
CB-47-1-1-1	131	53
CB-47-2-1-1	144	53
CB-47-2-1-2	148	53
CB-47-2-1-3	129	53
CB-47-2-1-4	147	53
CB-47-3-1-1	151	53
CB-47-4-1-2	149	53
CB-47-4-1-3	159	53
CB-47-6-1-1	148	53
CB-47-6-1-2	148	53
BD-23-1-1-1	144	54
BD-23-1-1-2	160	54
BD-23-1-1-3	132	54
BD-23-1-1-4	149	54
BD-23-2-1-1	158	54
BD-23-2-1-2	160	54
BD-23-2-1-3	145	54
BD-23-2-1-4	129	54
BD-23-3-1-1	173	54
BD-23-3-1-2	163	54
BD-23-3-1-3	187	54
BD-23-3-1-4	171	54
BD-23-4-1-1	147	54
BD-23-4-1-2	147	54
BD-23-5-1-1	153	54
BD-23-5-1-2	169	54
BD-23-5-1-3	149	54
BD-23-5-1-4	165	54
BD-23-6-1-1	169	54
BD-23-6-1-2	90	54
BD-23-6-1-3	142	54
BD-23-6-1-4	129	54
BD-26-1-1-1	141	54
BD-26-1-1-2	140	54
BD-26-1-1-3	162	54
BD-26-1-1-4	145	54
BD-26-2-1-1	133	54
BD-26-2-1-2	129	54
BD-26-2-1-3	128	54
BD-26-2-1-4	108	54
BD-26-3-1-1	133	54
BD-26-3-1-2	127	54
BD-26-3-1-3	115	54
BD-26-3-1-4	125	54
BD-26-4-1-1	125	54
BD-26-4-1-2	133	54
BD-26-4-1-3	135	54
BD-26-4-1-4	126	54
BD-26-5-1-1	118	54
BD-26-5-1-2	114	54
BD-26-5-1-3	129	54
BD-26-5-1-4	126	54
BD-26-6-1-1	134	54
BD-29-1-1-1	164	54
BD-29-1-1-2	170	54
BD-29-1-1-3	140	54
BD-29-2-1-1	138	54
BD-29-2-1-2	156	54
BD-29-2-1-3	146	54
BD-29-2-1-4	135	54
BD-29-3-1-1	170	54
BD-29-3-1-2	177	54
BD-29-3-1-3	120	54
BD-29-4-1-1	161	54
BD-29-4-1-2	160	54
BD-29-4-1-3	161	54
BD-29-4-1-4	161	54
BD-29-5-1-1	149	54
BD-29-5-1-2	170	54
BD-32-1-1-1	146	54
BD-32-1-1-2	123	54
BD-32-1-1-3	158	54
BD-32-1-1-4	138	54
BD-32-2-1-1	152	54
BD-32-2-1-2	139	54
BD-32-2-1-3	157	54
BD-32-2-1-4	153	54
BD-32-3-1-1	145	54
BD-32-3-1-2	151	54
BD-32-3-1-3	139	54
BD-32-3-1-4	136	54
BD-32-4-1-1	138	54
BD-32-4-1-2	155	54
BD-32-4-1-3	125	54
BD-32-4-1-4	123	54
BD-32-5-1-1	166	54
BD-32-5-1-2	171	54
BD-32-5-1-3	124	54
BD-32-5-1-4	129	54
BD-32-6-1-2	152	54
BD-32-6-1-3	143	54
BD-32-6-1-4	143	54
DB-53-1-1-1	143	54
DB-53-1-1-2	149	54
DB-53-1-1-3	134	54
DB-53-1-1-4	124	54
DB-53-2-1-1	122	54
DB-53-2-1-2	120	54
DB-53-2-1-3	110	54
DB-53-2-1-4	126	54
DB-53-3-1-1	124	54
DB-53-3-1-2	150	54
DB-53-3-1-3	159	54
DB-53-3-1-4	135	54
DB-58-1-1-1	135	54
DB-58-1-1-2	122	54
DB-58-1-1-3	187	54
DB-58-1-1-4	149	54
DB-58-2-1-1	137	54
DB-58-2-1-2	163	54
DB-58-2-1-4	167	54
DB-58-3-1-1	168	54
DB-58-3-1-2	100	54
DB-58-3-1-3	179	54
DB-58-3-1-4	150	54
DB-61-1-1-1	146	54
DB-61-1-1-2	139	54
DB-61-1-1-3	147	54
DB-61-1-1-4	144	54
DB-61-2-1-1	120	54
DB-61-2-1-2	159	54
DB-61-2-1-3	126	54
DB-61-3-1-1	125	54
DB-61-3-1-2	126	54
DB-61-3-1-3	132	54
DB-61-3-1-4	154	54
DB-61-4-1-1	100	54
DB-61-4-1-2	130	54
DB-61-4-1-3	136	54
DB-61-4-1-4	134	54
DB-64-1-1-1	129	54
DB-64-1-1-2	140	54
DB-64-1-1-4	158	54
DB-64-2-1-2	132	54
DB-64-2-1-3	162	54
DB-64-3-1-1	146	54
DB-64-3-1-2	119	54
DB-64-3-1-3	127	54
DB-64-3-1-4	89	54
DB-67-1-1-1	156	54
DB-67-1-1-2	157	54
DB-67-1-1-3	163	54
DB-67-1-1-4	168	54
DB-67-2-1-1	122	54
DB-67-2-1-2	116	54
DB-67-2-1-3	121	54
DB-67-2-1-4	136	54
DB-70-1-1-1	137	54
DB-70-1-1-2	153	54
DB-70-1-1-3	169	54
DB-70-1-1-4	150	54
DB-70-2-1-1	140	54
DB-70-2-1-2	175	54
DB-70-2-1-3	168	54
DB-70-2-1-4	157	54
DB-70-3-1-1	160	54
DB-70-3-1-2	133	54
DB-70-3-1-3	169	54
DB-70-4-1-1	154	54
DB-70-4-1-2	157	54
DB-70-4-1-3	137	54
DB-70-4-1-4	159	54
DB-71-1-1-1	142	54
DB-71-1-1-2	162	54
DB-71-1-1-3	176	54
DB-71-2-1-1	155	54
DB-71-2-1-2	169	54
DB-71-2-1-3	162	54
DB-71-2-1-4	147	54
DB-71-3-1-1	134	54
DB-71-3-1-2	159	54
DB-71-3-1-3	165	54
DB-71-3-1-4	154	54
DB-71-4-1-1	153	54
DB-71-4-1-2	165	54
DB-71-4-1-3	150	54
DB-71-4-1-4	151	54
CD-39-1-1-1	157	55
CD-39-1-1-2	140	55
CD-39-1-1-3	132	55
CD-39-2-1-1	153	55
CD-39-2-1-2	150	55
CD-39-2-1-3	152	55
CD-39-2-1-4	133	55
CD-39-3-1-1	154	55
CD-39-3-1-2	121	55
CD-39-3-1-3	129	55
CD-39-3-1-4	150	55
CD-39-4-1-1	130	55
CD-39-4-1-2	171	55
CD-39-4-1-3	135	55
CD-39-4-1-4	125	55
CD-41-1-1-1	181	55
CD-41-1-1-2	174	55
CD-41-1-1-3	196	55
CD-41-1-1-4	205	55
CD-41-2-1-1	124	55
CD-41-2-1-2	165	55
CD-41-2-1-3	166	55
CD-41-3-1-1	164	55
CD-41-3-1-2	127	55
CD-41-3-1-3	173	55
CD-41-3-1-4	157	55
CD-41-4-1-2	150	55
CD-41-4-1-3	116	55
CD-41-4-1-4	152	55
CD-44-1-1-1	174	55
CD-44-1-1-2	141	55
CD-44-1-1-3	175	55
CD-44-1-1-4	190	55
CD-44-2-1-1	147	55
CD-44-2-1-2	151	55
CD-44-2-1-3	153	55
CD-44-2-1-4	161	55
CD-44-3-1-1	154	55
CD-44-3-1-2	179	55
CD-44-3-1-3	157	55
CD-48-1-1-1	172	55
CD-48-2-1-1	114	55
CD-48-2-1-2	152	55
CD-48-2-1-3	125	55
CD-48-2-1-4	156	55
CD-48-3-1-1	186	55
CD-48-3-1-2	156	55
CD-48-3-1-3	151	55
CD-48-3-1-4	157	55
CD-48-4-1-1	169	55
CD-48-4-1-2	150	55
CD-48-4-1-3	166	55
CD-50-1-1-1	149	55
CD-50-2-1-1	147	55
CD-50-2-1-2	112	55
CD-50-2-1-3	127	55
CD-50-2-1-4	147	55
CD-50-3-1-1	145	55
CD-50-3-1-2	154	55
CD-50-3-1-3	129	55
CD-50-3-1-4	123	55
CD-50-4-1-1	139	55
CD-50-4-1-2	123	55
CD-50-4-1-3	127	55
CD-50-4-1-4	122	55
CD-51-1-1-1	148	55
CD-51-1-1-2	155	55
CD-51-1-1-3	127	55
CD-51-1-1-4	131	55
CD-51-2-1-1	146	55
CD-51-2-1-2	144	55
CD-51-2-1-3	156	55
CD-51-2-1-4	136	55
CD-51-3-1-1	125	55
CD-51-3-1-2	143	55
CD-51-3-1-3	146	55
CD-51-3-1-4	160	55
CD-51-4-1-1	179	55
CD-51-4-1-2	163	55
CD-51-4-1-3	190	55
CD-51-4-1-4	192	55
DC-54-1-1-1	166	55
DC-54-1-1-2	152	55
DC-54-1-1-3	150	55
DC-54-2-1-1	177	55
DC-54-2-1-2	127	55
DC-54-2-1-3	146	55
DC-54-2-1-4	146	55
DC-54-3-1-1	114	55
DC-54-3-1-2	135	55
DC-54-3-1-3	138	55
DC-54-3-1-4	118	55
DC-55-1-1-1	138	55
DC-55-1-1-2	175	55
DC-55-1-1-3	153	55
DC-55-1-1-4	149	55
DC-55-2-1-1	178	55
DC-55-2-1-2	170	55
DC-55-2-1-3	173	55
DC-56-1-1-1	153	55
DC-56-1-1-2	161	55
DC-56-1-1-3	129	55
DC-56-1-1-4	160	55
DC-56-2-1-1	141	55
DC-56-2-1-2	150	55
DC-59-1-1-1	131	55
DC-59-1-1-2	153	55
DC-59-1-1-3	133	55
DC-59-1-1-4	151	55
DC-59-2-1-1	157	55
DC-59-2-1-2	156	55
DC-59-2-1-3	133	55
DC-59-3-1-1	149	55
DC-59-3-1-2	154	55
DC-59-3-1-3	121	55
DC-59-3-1-4	154	55
DC-62-1-1-1	137	55
DC-62-1-1-2	136	55
DC-62-1-1-3	152	55
DC-62-1-1-4	137	55
DC-62-2-1-1	147	55
DC-62-2-1-2	136	55
DC-62-2-1-3	124	55
DC-65-1-1-1	160	55
DC-65-1-1-2	144	55
DC-65-2-1-1	145	55
DC-65-2-1-2	158	55
DC-68-1-1-1	152	55
DC-68-1-1-2	160	55
DC-68-1-1-3	130	55
DC-68-1-1-4	169	55
DC-68-2-1-1	158	55
DC-68-2-1-2	188	55
DC-68-2-1-3	147	55
DC-68-2-1-4	161	55
DC-68-3-1-1	136	55
DC-68-3-1-2	120	55
DC-68-3-1-3	124	55
DC-68-3-1-4	154	55
DC-72-1-1-1	152	55
DC-72-1-1-2	152	55
DC-72-1-1-3	141	55
DC-72-1-1-4	159	55
DC-72-2-1-1	182	55
DC-72-2-1-2	158	55
DC-72-2-1-3	159	55
DC-72-2-1-4	161	55
DC-75-1-1-1	147	55
DC-75-1-1-2	153	55
DC-75-1-1-3	140	55
DC-75-2-1-1	143	55
DC-75-2-1-2	145	55
DC-75-2-1-3	128	55
DC-75-3-1-1	112	55
DC-76-1-1-1	139	55
DC-76-1-1-2	137	55
DC-76-1-1-3	144	55
DC-76-2-1-1	163	55
DC-76-2-1-2	102	55
DC-76-2-1-3	117	55
DC-76-2-1-4	167	55
