# Supplementary material for: statgenMPP: an R package implementing an IBD-based mixed model approach for QTL mapping in a wide range of multi-parent populations
Source: Bioinformatics. 2022 Oct 4;38(22):5134–6. doi: 10.1093/bioinformatics/btac662 (PMC9665859; doi:10.1093/bioinformatics/btac662)
Supplement: btac662_Supplementary_Data [file btac662_supplementary_data.zip › supplementary_data and codes/soybeanNAM/soybeanNAM.R]

library(statgenMPP)

### soybean NAM

phenoDat <- read.csv("soybeanNAM_phenotype.csv", stringsAsFactors = FALSE)
crosses <- c("IA3023xTN05.3027","IA3023xX4J105.3.4",
             "IA3023xLG03.2979","IA3023xLG03.3191",
             "IA3023xPI398881", "IA3023xPI427136")

## Step 1: IBD calculations
soybeanObj <- calcIBDMPP(crossNames = crosses,
                         markerFiles = paste0(crosses, ".txt"),
                         pheno = phenoDat,
                         popType = "F5",
                         mapFile = "soybeanNAM_map.txt",
                         evalDist = 5,
                         verbose = TRUE)

## Summary
summary(soybeanObj)

## Pedigree plot
plot(soybeanObj, plotType = "pedigree")

## Step 2: QTL mapping
soybeanObjRes<- selQTLMPP(MPPobj = soybeanObj,
                          trait = "mean_seedWT",
                          threshold = 3,
                          verbose = TRUE)

## Summary
summary(soybeanObjRes)

## QTL mapping profile plot
plot(soybeanObjRes, plotType = "QTLProfileExt")

## QTL region plot
plot(soybeanObjRes, plotType = "QTLRegion")
