# Supplementary material for: statgenMPP: an R package implementing an IBD-based mixed model approach for QTL mapping in a wide range of multi-parent populations
Source: Bioinformatics. 2022 Oct 4;38(22):5134–6. doi: 10.1093/bioinformatics/btac662 (PMC9665859; doi:10.1093/bioinformatics/btac662)
Supplement: btac662_Supplementary_Data [file btac662_supplementary_data.zip › supplementary_data and codes/soybeanNAM/soybeanNAM_map.txt]

Gm01_3321482_T_C	1	0
Gm01_4755976_C_T	1	8.42
Gm01_8340015_T_C	1	12.86
Gm01_9714061_A_G	1	13.66
Gm01_10510009_G_T	1	13.77
Gm01_28793495_C_T	1	15.34
Gm01_34588039_T_C	1	16.33
Gm01_38475026_A_C	1	17.2
Gm01_38891638_T_C	1	17.27
Gm01_38919120_C_T	1	17.27
Gm01_39354140_T_C	1	17.28
Gm01_39591768_C_T	1	17.31
Gm01_39642734_C_T	1	17.33
Gm01_39831714_A_G	1	17.38
Gm01_39853236_G_A	1	17.38
Gm01_41204902_T_C	1	17.53
Gm01_41873812_G_A	1	17.59
Gm01_41904086_C_T	1	17.59
Gm01_42085990_C_T	1	17.62
Gm01_42204672_C_A	1	17.68
Gm01_42629908_G_A	1	17.68
Gm01_43040014_T_C	1	17.96
Gm01_43068540_G_A	1	17.96
Gm01_43140215_G_A	1	18.05
Gm01_43216800_T_C	1	18.37
Gm01_43514372_A_G	1	18.89
Gm01_43645223_A_G	1	19.06
Gm01_43770219_C_T	1	19.09
Gm01_43796439_C_T	1	19.09
Gm01_43822355_T_C	1	19.09
Gm01_43856898_C_A	1	19.11
Gm01_43878915_C_T	1	19.11
Gm01_43905376_A_G	1	19.11
Gm01_43956122_T_C	1	19.14
Gm01_43979136_A_C	1	19.17
Gm01_44034244_T_G	1	19.22
Gm01_44127031_G_A	1	19.3
Gm01_44196291_C_T	1	19.3
Gm01_44260009_A_G	1	19.3
Gm01_44395542_G_A	1	19.32
Gm01_44427389_T_G	1	19.34
Gm01_44553966_C_A	1	19.48
Gm01_44639502_A_G	1	19.53
Gm01_44716333_G_A	1	19.67
Gm01_44766507_G_T	1	19.68
Gm01_44785197_A_C	1	19.72
Gm01_44832947_G_A	1	19.72
Gm01_44893034_C_A	1	19.77
Gm01_44922432_T_C	1	19.81
Gm01_44944261_T_C	1	19.81
Gm01_45053878_A_C	1	19.82
Gm01_45119676_T_G	1	19.84
Gm01_45145490_G_A	1	19.9
Gm01_45171495_T_C	1	19.95
Gm01_45193520_T_C	1	20.18
Gm01_45275480_A_G	1	20.18
Gm01_45794251_G_A	1	20.72
Gm01_46002295_C_T	1	20.74
Gm01_47026025_A_C	1	22.24
Gm01_47209247_C_T	1	22.54
Gm01_47749524_G_T	1	23.55
Gm01_47824189_C_T	1	23.99
Gm01_47810398_T_G	1	24.01
Gm01_47818521_A_G	1	24.01
Gm01_47842495_C_T	1	24.16
Gm01_47851822_T_C	1	24.21
Gm01_47864576_T_G	1	24.34
Gm01_47870156_C_A	1	24.34
Gm01_47876381_A_G	1	24.34
Gm01_47889672_G_A	1	24.34
Gm01_47901802_G_A	1	24.34
Gm01_47915539_G_A	1	24.4
Gm01_47993748_C_A	1	24.66
Gm01_48057849_T_C	1	24.79
Gm01_47982314_T_C	1	24.91
Gm01_48032636_G_T	1	25.03
Gm01_48079606_C_T	1	25.16
Gm01_48087738_A_G	1	25.19
Gm01_48126639_G_A	1	25.27
Gm01_48156192_C_A	1	25.39
Gm01_48169617_A_G	1	25.52
Gm01_48181071_G_A	1	25.61
Gm01_48193736_C_T	1	25.67
Gm01_48205471_T_C	1	25.67
Gm01_48234345_C_T	1	25.73
Gm01_48256496_A_G	1	25.82
Gm01_48277644_T_G	1	25.84
Gm01_48283025_C_T	1	25.84
Gm01_48301707_T_C	1	25.92
Gm01_48319214_T_C	1	26
Gm01_48326572_C_T	1	26.03
Gm01_48362668_T_C	1	26.05
Gm01_48369235_G_A	1	26.13
Gm01_48378046_G_A	1	26.15
Gm01_48388245_G_A	1	26.21
Gm01_48402547_A_C	1	26.22
Gm01_48408553_T_C	1	26.22
Gm01_48419598_T_C	1	26.24
Gm01_48424768_C_T	1	26.25
Gm01_48443171_G_T	1	26.28
Gm01_48459384_C_A	1	26.29
Gm01_48468828_C_A	1	26.33
Gm01_48517340_C_T	1	26.37
Gm01_48539020_A_G	1	26.5
Gm01_48649094_G_A	1	27.13
Gm01_49107644_A_C	1	29.4
Gm01_49143494_A_G	1	29.61
Gm01_49287924_G_T	1	31.07
Gm01_49315885_A_G	1	31.19
Gm01_49332605_A_C	1	31.23
Gm01_49340027_G_T	1	31.39
Gm01_49400367_A_G	1	31.53
Gm01_49411627_G_T	1	31.56
Gm01_49641478_A_G	1	32.75
Gm01_49683093_G_T	1	33.11
Gm01_49699030_T_C	1	33.12
Gm01_49708343_C_T	1	33.14
Gm01_49735577_C_T	1	33.45
Gm01_49765591_A_G	1	33.61
Gm01_49887345_C_T	1	34.38
Gm01_49906841_G_A	1	34.41
Gm01_49920815_G_A	1	34.56
Gm01_49928390_G_T	1	34.58
Gm01_49978110_C_T	1	34.88
Gm01_50013092_T_C	1	35.03
Gm01_50023158_A_C	1	35.04
Gm01_50050678_C_T	1	35.11
Gm01_50059633_T_C	1	35.13
Gm01_50071025_A_C	1	35.13
Gm01_50089892_T_C	1	35.13
Gm01_50100192_T_C	1	35.14
Gm01_50120870_C_T	1	35.14
Gm01_50128257_G_A	1	35.16
Gm01_50148745_T_C	1	35.21
Gm01_50157263_C_A	1	35.21
Gm01_50171046_G_A	1	35.32
Gm01_50182355_A_G	1	35.47
Gm01_50213521_T_C	1	35.68
Gm01_50228409_G_A	1	35.7
Gm01_50258525_A_G	1	35.8
Gm01_50268510_A_C	1	35.82
Gm01_50420411_T_C	1	37.02
Gm01_50435152_C_A	1	37.14
Gm01_50895975_C_T	1	39.46
Gm01_50829317_A_G	1	39.76
Gm01_50911939_C_T	1	39.8
Gm01_51320976_C_A	1	42.44
Gm01_51329895_G_A	1	42.63
Gm01_51353906_A_G	1	42.65
Gm01_51399673_G_T	1	42.75
Gm01_51446966_T_C	1	42.83
Gm01_51453041_C_T	1	42.85
Gm01_51512797_A_G	1	43.04
Gm01_52577638_G_A	1	48.96
Gm01_52638715_G_T	1	49.02
Gm01_52644359_C_T	1	49.06
Gm01_52661309_C_A	1	49.06
Gm01_52673010_T_C	1	49.06
Gm01_52689270_A_G	1	49.06
Gm01_52699979_T_C	1	49.06
Gm01_52711625_T_C	1	49.06
Gm01_52728684_G_A	1	49.08
Gm01_52745936_T_C	1	49.17
Gm01_52953101_G_T	1	50.33
Gm01_54415815_A_G	1	55.92
Gm01_55692916_T_G	1	59.96
Gm01_55700872_C_T	1	59.98
Gm01_55709687_G_T	1	60.02
Gm01_55719252_A_G	1	60.02
Gm01_55726233_A_G	1	60.03
Gm01_55731797_G_T	1	60.03
Gm01_55738248_T_C	1	60.03
Gm01_55766326_T_C	1	60.03
Gm01_55776600_A_C	1	60.03
Gm01_55783148_C_T	1	60.03
Gm01_55796676_T_G	1	60.03
Gm01_55804326_C_T	1	60.03
Gm01_55816096_T_C	1	60.03
Gm01_55823137_A_G	1	60.03
Gm01_55832080_A_G	1	60.03
Gm01_55844217_C_T	1	60.03
Gm01_55868627_G_A	1	60.03
Gm01_55880847_A_G	1	60.03
Gm01_55903043_T_G	1	60.03
Gm01_55664500_C_T	1	60.12
Gm01_55672816_A_G	1	60.12
Gm01_55651617_A_C	1	60.13
Gm01_55624404_A_G	1	60.29
Gm01_55570976_T_C	1	60.32
Gm01_55496822_C_T	1	60.52
Gm02_180036_C_T	2	0
Gm02_830849_C_T	2	1.33
Gm02_918708_C_T	2	1.71
Gm02_2186670_A_G	2	6.2
Gm02_3058781_C_T	2	9.22
Gm02_3100048_A_G	2	9.29
Gm02_3312656_A_G	2	10.68
Gm02_3579235_A_G	2	11.64
Gm02_3843135_A_G	2	12.89
Gm02_3907076_A_C	2	12.98
Gm02_3924607_T_C	2	13.04
Gm02_3939357_C_T	2	13.09
Gm02_3960728_T_C	2	13.26
Gm02_3977496_A_C	2	13.3
Gm02_3994073_T_C	2	13.34
Gm02_4098441_T_C	2	13.76
Gm02_4273951_C_A	2	14.28
Gm02_4305591_C_T	2	14.32
Gm02_4329021_C_T	2	14.4
Gm02_4376350_C_A	2	14.47
Gm02_4394769_C_T	2	14.49
Gm02_4657002_C_T	2	15.2
Gm02_4704508_A_G	2	15.28
Gm02_4802362_G_A	2	15.43
Gm02_4820233_C_T	2	15.47
Gm02_4899879_C_T	2	15.67
Gm02_4925597_G_A	2	15.84
Gm02_4971543_G_A	2	16
Gm02_4994523_A_G	2	16.02
Gm02_5035934_C_A	2	16.18
Gm02_5202358_T_C	2	16.61
Gm02_5226992_G_A	2	16.73
Gm02_5261478_T_C	2	16.81
Gm02_5299205_T_C	2	17.1
Gm02_5360523_C_T	2	17.26
Gm02_5410965_C_T	2	17.38
Gm02_5430403_C_A	2	17.38
Gm02_5444809_C_T	2	17.39
Gm02_5467310_A_G	2	17.5
Gm02_5496879_A_G	2	17.59
Gm02_5529675_T_C	2	17.7
Gm02_5565439_T_C	2	17.79
Gm02_5591380_G_A	2	17.99
Gm02_5620490_C_T	2	18.14
Gm02_5653303_C_T	2	18.23
Gm02_5694643_G_T	2	18.27
Gm02_5744953_A_C	2	18.34
Gm02_5813352_A_G	2	18.52
Gm02_5799115_A_G	2	18.53
Gm02_5833846_T_C	2	18.67
Gm02_5850082_G_A	2	18.71
Gm02_5930130_C_T	2	18.87
Gm02_5946680_A_G	2	18.92
Gm02_6011261_T_C	2	19.2
Gm02_6027712_G_T	2	19.26
Gm02_6049837_C_A	2	19.39
Gm02_6078108_T_C	2	19.42
Gm02_6148670_G_A	2	19.56
Gm02_6197954_C_T	2	19.65
Gm02_6251416_G_A	2	19.72
Gm02_6286649_C_A	2	19.78
Gm02_6329924_T_C	2	19.81
Gm02_6357453_G_A	2	19.88
Gm02_6396340_G_A	2	20.21
Gm02_6416950_T_G	2	20.45
Gm02_6435496_G_T	2	20.46
Gm02_6455703_T_C	2	20.52
Gm02_6472987_A_G	2	20.6
Gm02_6496009_G_A	2	20.76
Gm02_6529620_G_A	2	20.84
Gm02_6564291_G_A	2	20.92
Gm02_6952838_T_C	2	22.94
Gm02_6984267_G_A	2	23.07
Gm02_7026446_T_C	2	23.44
Gm02_7112521_C_T	2	23.74
Gm02_7279747_G_A	2	24.5
Gm02_7350881_C_T	2	24.62
Gm02_7439248_T_C	2	25.6
Gm02_7897473_G_T	2	26.35
Gm02_8120391_A_C	2	26.67
Gm02_8155071_G_A	2	26.68
Gm02_7977682_G_A	2	26.95
Gm02_7925967_A_G	2	26.98
Gm02_7839398_C_T	2	27.49
Gm02_8067031_T_G	2	27.65
Gm02_8082377_C_T	2	27.65
Gm02_8179402_T_C	2	27.84
Gm02_8227995_C_T	2	27.85
Gm02_8253391_C_A	2	27.85
Gm02_8288592_C_T	2	27.85
Gm02_8373589_T_G	2	27.92
Gm02_8398668_G_T	2	28.21
Gm02_9601063_C_A	2	31.34
Gm02_10102169_C_A	2	33.53
Gm02_10153027_A_G	2	33.73
Gm02_10181456_C_T	2	33.89
Gm02_10205127_G_A	2	33.89
Gm02_10219980_C_T	2	33.91
Gm02_10235192_G_A	2	34.02
Gm02_10266340_C_T	2	34.17
Gm02_10287548_C_A	2	34.23
Gm02_10334965_A_G	2	34.32
Gm02_10358223_G_A	2	34.39
Gm02_10540701_A_G	2	34.68
Gm02_10632293_C_T	2	34.79
Gm02_10694271_T_C	2	34.91
Gm02_10725925_T_G	2	34.96
Gm02_10758063_A_C	2	35.06
Gm02_10776761_A_G	2	35.1
Gm02_10791907_A_G	2	35.14
Gm02_10851551_T_C	2	35.21
Gm02_10869096_T_C	2	35.25
Gm02_10915211_G_T	2	35.49
Gm02_10952752_T_C	2	35.5
Gm02_10973353_C_T	2	35.5
Gm02_10989772_G_A	2	35.5
Gm02_11072779_A_G	2	35.51
Gm02_11090560_G_A	2	35.61
Gm02_11139774_A_G	2	35.75
Gm02_11178406_T_C	2	35.86
Gm02_11210862_T_G	2	35.87
Gm02_11243759_T_G	2	35.97
Gm02_11378219_G_T	2	36.21
Gm02_11421379_A_C	2	36.23
Gm02_11464884_A_G	2	36.29
Gm02_11510602_C_T	2	36.4
Gm02_11535155_A_G	2	36.44
Gm02_11625055_T_G	2	36.93
Gm02_11721464_C_A	2	37.78
Gm02_12028627_G_A	2	38.46
Gm02_12049715_T_C	2	38.47
Gm02_12069296_C_A	2	38.51
Gm02_12117116_A_G	2	38.58
Gm02_12140946_A_G	2	38.62
Gm02_12159762_A_G	2	38.7
Gm02_12240559_C_T	2	38.81
Gm02_13102626_T_C	2	40.3
Gm02_13482571_G_A	2	40.58
Gm02_13521441_G_A	2	40.71
Gm02_13573779_G_A	2	40.76
Gm02_13681450_A_G	2	41.52
Gm02_13904897_A_G	2	43.2
Gm02_13922555_T_C	2	43.27
Gm02_13939428_A_G	2	43.32
Gm02_14008988_T_C	2	43.56
Gm02_14036675_G_A	2	43.69
Gm02_14051564_G_A	2	43.69
Gm02_14076032_A_C	2	43.76
Gm02_14095240_T_C	2	43.92
Gm02_14114204_C_T	2	43.94
Gm02_14206941_T_C	2	44.51
Gm02_14238670_A_G	2	44.53
Gm02_14262652_T_C	2	44.54
Gm02_14433210_T_C	2	45.37
Gm02_14516835_G_A	2	45.56
Gm02_14548975_T_C	2	45.77
Gm02_14586948_G_A	2	45.99
Gm02_14693206_C_T	2	47.14
Gm02_14731947_C_A	2	47.32
Gm02_14759913_T_C	2	47.39
Gm02_14798101_A_C	2	47.51
Gm02_15206590_C_A	2	52.25
Gm02_34191321_A_C	2	56.77
Gm02_29931846_A_G	2	57.12
Gm02_43710062_C_A	2	66.74
Gm02_43822930_T_C	2	67.22
Gm02_44265657_A_G	2	68.39
Gm02_44721205_G_A	2	70.24
Gm02_45229965_G_A	2	73.19
Gm02_45298949_G_A	2	73.21
Gm02_45366373_A_C	2	73.7
Gm02_45381837_A_C	2	73.76
Gm02_45403074_T_C	2	73.8
Gm02_45451301_T_C	2	73.97
Gm02_45484363_C_T	2	73.99
Gm02_45498457_C_A	2	74.02
Gm02_45551747_T_G	2	74.25
Gm02_45638104_C_T	2	74.53
Gm02_45576930_T_C	2	74.65
Gm02_45691796_G_T	2	74.8
Gm02_45708548_G_A	2	74.8
Gm02_45726162_G_A	2	74.83
Gm02_45767224_G_A	2	74.86
Gm02_45783433_G_A	2	74.86
Gm02_45865515_C_A	2	74.99
Gm02_45884216_C_T	2	75
Gm02_45932914_C_T	2	75.2
Gm02_46010086_T_C	2	75.47
Gm02_46025695_C_T	2	75.53
Gm02_46093017_G_A	2	75.64
Gm02_46120953_A_G	2	75.64
Gm02_46183461_A_G	2	75.76
Gm02_47382887_G_A	2	83.04
Gm02_47352775_C_T	2	83.21
Gm02_47477220_C_T	2	83.52
Gm02_47541232_A_G	2	83.84
Gm02_47593467_A_G	2	83.84
Gm02_47512710_G_T	2	84.05
Gm02_47684621_T_C	2	84.26
Gm02_47803503_T_C	2	84.86
Gm02_47847632_G_A	2	85.04
Gm02_47883707_A_G	2	85.46
Gm02_48117364_A_G	2	86.45
Gm02_48155438_G_T	2	86.64
Gm02_48193435_C_T	2	86.68
Gm02_48226137_G_A	2	86.75
Gm02_48292806_A_G	2	86.92
Gm02_48320261_A_G	2	87.18
Gm02_48345475_G_A	2	87.27
Gm02_48371970_A_G	2	87.61
Gm02_48625375_A_G	2	88.68
Gm02_48692694_T_G	2	88.99
Gm02_48709917_A_G	2	89
Gm02_48560715_T_G	2	89.29
Gm02_48584189_A_G	2	89.32
Gm02_49323313_C_A	2	93.33
Gm02_49142714_C_T	2	94.57
Gm02_49371792_A_G	2	95.94
Gm02_49397030_T_G	2	96.18
Gm02_49418627_C_T	2	96.2
Gm02_49458531_C_T	2	96.25
Gm02_49474297_C_T	2	96.32
Gm02_49495597_C_T	2	96.32
Gm02_49512012_C_T	2	96.38
Gm02_49542734_A_G	2	96.5
Gm02_49991787_A_G	2	98.91
Gm02_50027787_G_A	2	98.98
Gm02_50204121_A_G	2	99.86
Gm02_50228376_C_T	2	99.87
Gm02_50248315_G_A	2	99.88
Gm02_50268621_A_C	2	99.94
Gm02_50390593_G_A	2	100.24
Gm02_50434179_T_C	2	100.34
Gm02_50510606_C_A	2	100.43
Gm03_7163_T_C	3	0
Gm03_140242_G_A	3	0.11
Gm03_172818_A_G	3	0.38
Gm03_192792_C_T	3	0.55
Gm03_216599_T_C	3	0.64
Gm03_231880_G_A	3	0.71
Gm03_249247_G_T	3	0.86
Gm03_275381_T_C	3	1
Gm03_294547_G_T	3	1.03
Gm03_331423_A_G	3	1.21
Gm03_426154_C_A	3	1.69
Gm03_511376_C_T	3	2.14
Gm03_588585_C_T	3	4.13
Gm03_845787_C_T	3	7.31
Gm03_944915_G_T	3	8.04
Gm03_1046029_C_T	3	8.35
Gm03_1061417_T_C	3	8.36
Gm03_1079455_G_A	3	8.43
Gm03_1117272_T_G	3	8.45
Gm03_1134476_G_A	3	8.45
Gm03_1209549_G_T	3	8.55
Gm03_1276396_T_G	3	8.6
Gm03_1333675_C_T	3	9.01
Gm03_1379657_C_T	3	9.36
Gm03_1404410_C_T	3	9.37
Gm03_1429284_C_A	3	9.5
Gm03_1555573_G_A	3	11.03
Gm03_1576289_T_C	3	11.3
Gm03_1592339_G_A	3	11.61
Gm03_1666725_T_C	3	12.28
Gm03_1866314_A_C	3	12.68
Gm03_1883072_G_T	3	12.83
Gm03_1917673_C_T	3	12.97
Gm03_1978468_G_A	3	13.14
Gm03_1950906_G_A	3	13.2
Gm03_2068944_A_G	3	14.18
Gm03_2086983_G_A	3	14.27
Gm03_2153294_A_C	3	15.2
Gm03_2182974_C_T	3	15.4
Gm03_2419305_G_A	3	16.67
Gm03_2922035_G_A	3	18.75
Gm03_2998382_A_G	3	19
Gm03_3040820_A_G	3	19.19
Gm03_3026705_G_A	3	19.35
Gm03_3078702_G_A	3	19.47
Gm03_3177080_T_G	3	20.07
Gm03_3250909_C_T	3	20.31
Gm03_3302584_T_C	3	20.31
Gm03_3331976_C_T	3	20.31
Gm03_3358231_C_T	3	20.36
Gm03_3380209_T_C	3	20.36
Gm03_3394037_A_C	3	20.36
Gm03_3466488_A_G	3	20.41
Gm03_3486985_T_C	3	20.43
Gm03_3501824_A_G	3	20.43
Gm03_3527759_A_G	3	20.51
Gm03_3553356_A_G	3	20.59
Gm03_3625536_C_T	3	21
Gm03_3660049_G_A	3	21.19
Gm03_3697664_C_T	3	21.21
Gm03_3738896_C_T	3	21.23
Gm03_3792220_G_T	3	21.23
Gm03_3835073_T_C	3	21.4
Gm03_3851610_C_T	3	21.4
Gm03_3914221_G_T	3	21.64
Gm03_4451625_A_G	3	22.08
Gm03_4495990_C_T	3	22.15
Gm03_4536039_G_T	3	22.35
Gm03_4631608_A_C	3	23.62
Gm03_4682537_T_C	3	23.84
Gm03_4855107_A_G	3	24.72
Gm03_4884496_C_T	3	24.72
Gm03_4902366_C_T	3	24.73
Gm03_4965977_T_C	3	24.75
Gm03_4929284_A_G	3	24.78
Gm03_4942947_C_T	3	24.78
Gm03_5091314_A_G	3	24.95
Gm03_5072357_A_G	3	24.96
Gm03_5039578_G_A	3	24.97
Gm03_5106124_A_C	3	24.99
Gm03_5125446_T_C	3	25.02
Gm03_5142080_C_T	3	25.05
Gm03_5159998_C_A	3	25.11
Gm03_5217414_C_T	3	25.31
Gm03_5239514_G_A	3	25.32
Gm03_5276546_C_T	3	25.46
Gm03_5293608_T_C	3	25.59
Gm03_5356205_A_C	3	25.87
Gm03_5466033_G_T	3	26.02
Gm03_5377238_C_T	3	26.04
Gm03_5450089_C_T	3	26.05
Gm03_5410755_C_A	3	26.07
Gm03_5521160_A_G	3	26.49
Gm03_5707090_G_A	3	26.73
Gm03_5730188_A_G	3	26.78
Gm03_5816390_G_A	3	26.97
Gm03_5758220_A_C	3	27.01
Gm03_5915395_T_C	3	27.27
Gm03_6050965_A_C	3	27.38
Gm03_6256338_G_A	3	27.47
Gm03_6526333_C_A	3	27.49
Gm03_6626809_C_T	3	27.63
Gm03_6337844_G_A	3	27.65
Gm03_6687272_C_T	3	27.77
Gm03_6778112_C_A	3	27.92
Gm03_6839848_A_C	3	27.93
Gm03_7577071_A_G	3	27.93
Gm03_7683934_G_A	3	27.93
Gm03_7072273_C_A	3	27.97
Gm03_7165578_C_T	3	27.97
Gm03_7287339_G_A	3	27.97
Gm03_7922831_A_G	3	28.06
Gm03_8042001_C_A	3	28.16
Gm03_8310890_A_G	3	28.37
Gm03_8193930_G_A	3	28.47
Gm03_8830782_C_T	3	28.67
Gm03_9107042_T_C	3	28.69
Gm03_14617641_G_A	3	28.76
Gm03_13899407_C_T	3	28.78
Gm03_10546906_C_T	3	28.79
Gm03_11220135_G_A	3	28.81
Gm03_23170776_G_A	3	28.87
Gm03_22151357_A_G	3	28.89
Gm03_19402579_A_C	3	29.71
Gm03_19651102_G_A	3	29.71
Gm03_19759044_C_A	3	29.71
Gm03_30720012_A_G	3	31.39
Gm03_30784763_G_A	3	31.51
Gm03_30901093_G_A	3	31.56
Gm03_30985268_C_T	3	31.67
Gm03_33298303_C_T	3	33.19
Gm03_33948168_G_T	3	33.52
Gm03_35592037_C_T	3	37.42
Gm03_37489216_T_C	3	45.09
Gm03_38748510_G_A	3	51.6
Gm03_38778248_T_C	3	51.7
Gm03_38947687_A_G	3	52.15
Gm03_39504952_A_G	3	55.53
Gm03_43348646_G_T	3	73.71
Gm03_44441766_A_G	3	77.64
Gm03_44466323_A_G	3	77.69
Gm03_44519143_T_C	3	78.04
Gm03_44574136_T_G	3	78.06
Gm03_44656663_T_C	3	78.28
Gm03_44686929_T_C	3	78.36
Gm03_44760204_A_G	3	78.9
Gm03_44781248_G_A	3	79.07
Gm03_44803075_C_A	3	79.14
Gm03_44843014_C_A	3	79.21
Gm03_44896150_C_T	3	79.24
Gm03_44926805_T_G	3	79.31
Gm03_44951608_A_G	3	79.38
Gm03_45022556_G_A	3	79.43
Gm03_45040469_C_A	3	79.46
Gm03_45077667_T_G	3	79.48
Gm03_45121299_A_G	3	79.53
Gm03_45140873_G_A	3	79.55
Gm03_45165752_G_A	3	79.62
Gm03_45192194_T_C	3	79.64
Gm03_45208021_C_T	3	79.64
Gm03_45265924_C_A	3	79.78
Gm03_45290089_T_C	3	79.83
Gm03_45311413_T_C	3	79.85
Gm03_45324812_T_C	3	79.9
Gm03_45339825_T_C	3	79.91
Gm03_45362284_G_A	3	79.91
Gm03_45385270_G_A	3	80.03
Gm03_45413351_G_A	3	80.12
Gm03_45435101_A_G	3	80.14
Gm03_45490002_G_A	3	80.37
Gm03_45530607_C_T	3	80.44
Gm03_45516951_G_A	3	80.47
Gm03_45735214_A_G	3	81.02
Gm03_45766679_A_G	3	81.15
Gm03_45831119_G_A	3	81.37
Gm03_45853914_G_A	3	81.46
Gm03_45877087_G_A	3	81.6
Gm03_46310672_T_C	3	83.01
Gm03_46333142_G_A	3	83.21
Gm03_46374133_T_C	3	83.24
Gm03_46401351_A_G	3	83.27
Gm03_46417886_C_T	3	83.27
Gm03_46431532_G_A	3	83.33
Gm03_46446195_A_G	3	83.33
Gm03_46461438_A_C	3	83.35
Gm03_46533591_G_A	3	83.67
Gm03_46553110_T_C	3	83.73
Gm03_47063583_G_A	3	85.57
Gm03_47103413_C_T	3	85.68
Gm03_47251052_G_A	3	86.02
Gm03_47234236_A_G	3	86.05
Gm03_47293766_G_T	3	86.21
Gm03_47381196_G_A	3	86.45
Gm03_47394801_A_G	3	86.48
Gm03_47528196_G_A	3	86.88
Gm03_47581821_G_A	3	86.98
Gm03_47691142_A_G	3	87.14
Gm04_1911175_A_G	4	0
Gm04_2571383_C_T	4	2.05
Gm04_2704672_T_C	4	2.83
Gm04_5169217_C_T	4	16.67
Gm04_5146439_T_C	4	16.77
Gm04_5248901_G_T	4	17.28
Gm04_5256916_A_G	4	17.35
Gm04_6064289_C_A	4	21.91
Gm04_6069571_T_G	4	21.91
Gm04_6074896_T_G	4	21.91
Gm04_6079629_T_C	4	21.91
Gm04_6092519_C_T	4	21.91
Gm04_6103946_T_C	4	21.94
Gm04_6115381_A_C	4	21.94
Gm04_6086675_A_G	4	21.97
Gm04_6053827_C_T	4	22
Gm04_6056943_C_T	4	22
Gm04_6017565_C_T	4	22.78
Gm04_6026664_G_A	4	22.8
Gm04_6010633_G_A	4	22.81
Gm04_5997443_T_C	4	22.83
Gm04_5947935_A_G	4	22.84
Gm04_5992236_T_C	4	22.84
Gm04_5841524_C_T	4	23.23
Gm04_5837752_G_A	4	23.25
Gm04_6904567_T_C	4	28.96
Gm04_6895999_G_A	4	28.99
Gm04_8184443_T_C	4	36.18
Gm04_8346507_G_T	4	36.77
Gm04_9038964_T_C	4	38.2
Gm04_11262744_C_T	4	40.91
Gm04_18306789_T_G	4	41.8
Gm04_30604409_C_T	4	41.87
Gm04_31890261_C_A	4	41.87
Gm04_41529791_C_T	4	46.78
Gm04_41491701_G_A	4	46.82
Gm04_41503310_A_G	4	46.82
Gm04_41524112_C_T	4	46.85
Gm04_41536443_C_A	4	46.86
Gm04_41543901_A_G	4	46.9
Gm04_41539349_G_T	4	46.91
Gm04_41570906_G_A	4	46.93
Gm04_41577190_G_A	4	46.93
Gm04_41582214_C_A	4	46.93
Gm04_41585144_C_T	4	46.93
Gm04_41591549_T_C	4	46.93
Gm04_41595058_G_A	4	46.93
Gm04_41602821_G_A	4	46.93
Gm04_41613416_T_C	4	46.93
Gm04_41616426_C_T	4	46.93
Gm04_41622529_A_G	4	46.93
Gm04_41628019_G_A	4	46.93
Gm04_41706134_C_T	4	47.02
Gm04_41713124_A_G	4	47.03
Gm04_41729447_C_T	4	47.05
Gm04_41733332_A_G	4	47.05
Gm04_41749366_T_C	4	47.05
Gm04_41753781_A_C	4	47.05
Gm04_41777973_G_A	4	47.06
Gm04_41788055_C_T	4	47.06
Gm04_41799470_C_T	4	47.06
Gm04_41802203_A_C	4	47.06
Gm04_41842394_G_A	4	47.06
Gm04_41876926_G_A	4	47.06
Gm04_41887275_C_T	4	47.06
Gm04_41894390_A_G	4	47.06
Gm04_41936031_G_A	4	47.08
Gm04_41938833_T_C	4	47.08
Gm04_41946783_G_A	4	47.08
Gm04_41966191_A_G	4	47.08
Gm04_41986089_C_T	4	47.08
Gm04_41994764_G_A	4	47.08
Gm04_41998572_A_C	4	47.08
Gm04_42015773_C_A	4	47.08
Gm04_42021208_C_T	4	47.08
Gm04_42041427_T_C	4	47.08
Gm04_42050181_G_T	4	47.08
Gm04_42055877_T_C	4	47.08
Gm04_42078816_A_G	4	47.08
Gm04_42084069_T_G	4	47.08
Gm04_42089505_A_G	4	47.09
Gm04_42102621_C_T	4	47.09
Gm04_42109928_T_G	4	47.09
Gm04_42122049_A_C	4	47.09
Gm04_42143195_A_G	4	47.11
Gm04_42153008_A_G	4	47.11
Gm04_42155858_G_A	4	47.13
Gm04_42167627_A_G	4	47.13
Gm04_42175357_C_T	4	47.13
Gm04_42192608_G_T	4	47.13
Gm04_42203141_G_T	4	47.13
Gm04_42209595_A_G	4	47.13
Gm04_42212704_A_G	4	47.13
Gm04_42217004_A_G	4	47.15
Gm04_42223379_A_G	4	47.15
Gm04_42228863_A_C	4	47.15
Gm04_42232479_G_A	4	47.15
Gm04_42242171_A_G	4	47.19
Gm04_42259460_A_G	4	47.29
Gm04_42250744_G_A	4	47.31
Gm04_42281965_G_A	4	47.34
Gm04_42276569_A_C	4	47.35
Gm04_42294494_C_A	4	47.41
Gm04_42297232_G_A	4	47.41
Gm04_42301692_A_G	4	47.46
Gm04_42347093_C_T	4	47.52
Gm04_42343983_A_G	4	47.53
Gm04_42362325_A_G	4	47.54
Gm04_42365585_A_G	4	47.56
Gm04_42380851_G_A	4	47.56
Gm04_46273755_G_T	4	77.41
Gm04_46292835_T_C	4	77.46
Gm04_46332898_G_A	4	77.55
Gm04_46360308_A_C	4	77.63
Gm04_46387846_T_C	4	77.68
Gm04_46551160_C_T	4	78.19
Gm04_46570148_G_A	4	78.19
Gm04_46577137_A_C	4	78.22
Gm04_46584339_A_C	4	78.23
Gm04_46738842_T_C	4	78.56
Gm04_46662168_C_T	4	78.68
Gm04_47341754_G_A	4	81.25
Gm04_47604613_T_C	4	83.31
Gm04_47613112_T_G	4	83.35
Gm04_47645572_T_C	4	83.39
Gm04_47650166_T_C	4	83.39
Gm04_47637092_T_C	4	83.4
Gm04_47641909_T_G	4	83.4
Gm04_47677424_T_C	4	83.49
Gm04_47681584_G_A	4	83.49
Gm04_47704992_A_G	4	83.49
Gm04_47741063_T_C	4	83.51
Gm04_47745090_C_A	4	83.51
Gm04_47762442_G_A	4	83.55
Gm04_47784850_G_A	4	83.61
Gm04_47793967_T_C	4	83.63
Gm04_47810327_A_G	4	83.64
Gm04_47822236_G_A	4	83.65
Gm04_47831972_G_A	4	83.65
Gm04_47835062_T_C	4	83.65
Gm04_47906805_G_A	4	83.72
Gm04_47915344_C_T	4	83.72
Gm04_47901054_C_T	4	83.74
Gm04_47912336_T_C	4	83.75
Gm04_47932533_A_G	4	83.77
Gm04_47929265_G_A	4	83.78
Gm04_47937367_G_T	4	83.8
Gm04_47950862_G_T	4	83.83
Gm04_47957800_C_T	4	83.83
Gm04_48007717_T_C	4	84.7
Gm04_48017543_G_A	4	84.7
Gm04_48074333_C_T	4	84.81
Gm04_48124739_A_G	4	85.19
Gm04_48176602_C_T	4	85.3
Gm04_48201147_G_A	4	85.33
Gm04_48203971_G_A	4	85.33
Gm04_48154841_G_T	4	85.37
Gm04_48662379_G_A	4	88.06
Gm04_48779873_A_C	4	88.53
Gm04_48826249_G_T	4	88.67
Gm04_48857149_G_T	4	88.71
Gm04_48861848_C_A	4	88.74
Gm04_48868298_G_A	4	88.74
Gm04_49046928_C_T	4	89.38
Gm04_49149436_G_A	4	89.45
Gm05_9031381_G_A	5	0
Gm05_9059146_C_T	5	0
Gm05_9071373_C_T	5	0
Gm05_9098630_C_T	5	0
Gm05_9109929_G_A	5	0
Gm05_8965870_G_T	5	0.06
Gm05_8945269_G_A	5	0.14
Gm05_8927382_G_A	5	0.17
Gm05_8883636_T_C	5	0.19
Gm05_8827998_G_A	5	0.21
Gm05_8792560_G_A	5	0.32
Gm05_8775990_G_A	5	0.33
Gm05_8726075_T_G	5	0.41
Gm05_8710516_G_A	5	0.53
Gm05_7682777_T_C	5	5.55
Gm05_389226_T_C	5	10.7
Gm05_419473_A_G	5	10.82
Gm05_545441_T_C	5	11.58
Gm05_605301_T_C	5	11.92
Gm05_620109_C_T	5	12.03
Gm05_657420_A_G	5	12.4
Gm05_721406_G_A	5	12.63
Gm05_749213_T_G	5	12.74
Gm05_765761_G_T	5	12.75
Gm05_858948_T_G	5	13.17
Gm05_914933_C_T	5	13.53
Gm05_947487_A_G	5	13.86
Gm05_974695_G_A	5	14.02
Gm05_1067468_T_C	5	14.31
Gm05_1118742_C_T	5	14.47
Gm05_1139506_C_T	5	14.63
Gm05_1151541_C_T	5	14.71
Gm05_1214264_G_A	5	15.06
Gm05_1232289_T_G	5	15.16
Gm05_1257748_A_C	5	15.32
Gm05_1278221_A_G	5	15.35
Gm05_1323684_T_C	5	15.45
Gm05_1348387_G_T	5	15.53
Gm05_1375497_C_T	5	15.74
Gm05_1429125_A_G	5	15.8
Gm05_1458440_G_A	5	15.88
Gm05_1470752_G_A	5	15.88
Gm05_1504855_G_T	5	15.94
Gm05_1533692_A_G	5	15.98
Gm05_1560320_T_C	5	15.99
Gm05_1578945_T_C	5	16.29
Gm05_1600254_T_C	5	16.49
Gm05_1674539_C_T	5	16.73
Gm05_1685477_A_G	5	16.73
Gm05_1713262_G_A	5	16.78
Gm05_1725311_T_C	5	16.85
Gm05_1741634_G_A	5	16.94
Gm05_1775530_A_G	5	17.01
Gm05_2580345_T_C	5	23.26
Gm05_3013498_G_A	5	25.27
Gm05_3142840_C_A	5	25.76
Gm05_3221696_A_C	5	26.54
Gm05_3480235_A_G	5	29.17
Gm05_3493714_C_A	5	30.23
Gm05_3649256_T_G	5	30.44
Gm05_3661638_A_G	5	30.46
Gm05_4190784_G_A	5	33.37
Gm05_4362586_G_T	5	34.43
Gm05_4637527_T_C	5	35.58
Gm05_4758925_C_A	5	35.88
Gm05_4834423_G_A	5	35.92
Gm05_4794423_G_A	5	35.94
Gm05_34183576_A_G	5	61.08
Gm05_34863934_A_C	5	64.48
Gm05_34877126_C_T	5	64.5
Gm05_34892721_T_G	5	64.62
Gm05_34942627_C_T	5	64.68
Gm05_34983404_C_T	5	64.74
Gm05_34961333_A_G	5	64.79
Gm05_34997573_T_C	5	64.94
Gm05_35210687_C_T	5	65.65
Gm05_35363571_G_A	5	65.88
Gm05_35407848_C_A	5	65.91
Gm05_35556272_G_A	5	66.36
Gm05_35584115_G_A	5	66.42
Gm05_35595269_T_C	5	66.42
Gm05_35658274_G_A	5	66.48
Gm05_35629341_T_G	5	66.49
Gm05_35717294_G_T	5	66.66
Gm05_35744409_C_T	5	66.73
Gm05_35756309_C_A	5	66.83
Gm05_35797385_A_G	5	66.91
Gm05_35809039_A_C	5	66.93
Gm05_36134341_T_C	5	68.67
Gm05_36244068_A_G	5	69.53
Gm05_36269771_G_T	5	69.58
Gm05_36588305_G_A	5	71.09
Gm05_36670153_G_T	5	71.39
Gm05_36687012_C_A	5	71.43
Gm05_36938202_T_C	5	72.37
Gm05_36950840_T_C	5	72.38
Gm05_37074312_C_T	5	72.92
Gm05_37093972_T_C	5	72.97
Gm05_37131137_C_T	5	73.14
Gm05_37105879_A_G	5	73.27
Gm05_37436766_G_A	5	74.68
Gm05_37467797_A_G	5	74.78
Gm05_37932112_A_C	5	76.28
Gm05_37943527_T_C	5	76.28
Gm05_37908970_C_T	5	76.31
Gm05_38072447_T_C	5	76.57
Gm05_38098018_T_G	5	76.99
Gm05_41903142_C_T	5	76.99
Gm05_41914164_A_G	5	76.99
Gm05_41891614_C_T	5	77.02
Gm05_41866722_T_G	5	77.22
Gm05_41698401_C_T	5	77.72
Gm05_41666589_C_A	5	77.75
Gm05_41654008_A_G	5	77.78
Gm05_41626489_C_A	5	77.83
Gm05_41540078_C_A	5	78.32
Gm05_41499741_A_G	5	78.53
Gm05_41429678_T_G	5	78.88
Gm05_41331000_T_C	5	79.07
Gm05_41314630_C_T	5	79.1
Gm05_41274320_A_G	5	79.18
Gm05_41261714_T_C	5	79.27
Gm05_41236434_T_G	5	79.35
Gm05_41211445_C_A	5	79.44
Gm05_41172496_C_T	5	79.49
Gm05_40945705_A_G	5	79.86
Gm05_40919030_G_A	5	79.89
Gm05_40837883_T_C	5	80.1
Gm05_40824886_T_C	5	80.17
Gm05_40811428_T_G	5	80.22
Gm05_40798065_A_C	5	80.25
Gm05_40781292_A_G	5	80.27
Gm05_40760970_A_G	5	80.32
Gm05_40738642_C_T	5	80.42
Gm05_40717034_C_T	5	80.48
Gm05_40699084_C_A	5	80.5
Gm05_40662951_T_C	5	80.66
Gm05_40648210_G_A	5	80.68
Gm05_40632675_G_A	5	80.74
Gm05_40579178_C_T	5	80.9
Gm05_40594829_T_G	5	80.9
Gm05_40547480_T_C	5	80.98
Gm05_40523972_A_G	5	81
Gm05_40508346_C_T	5	81.02
Gm05_40495741_A_C	5	81.04
Gm05_40473764_C_T	5	81.1
Gm05_40453063_T_C	5	81.11
Gm05_40410190_T_C	5	81.18
Gm05_40354297_A_G	5	81.23
Gm05_40367171_G_A	5	81.23
Gm05_40384370_G_A	5	81.23
Gm05_40323546_T_C	5	81.43
Gm05_40300355_G_A	5	81.49
Gm05_40249427_T_C	5	81.65
Gm05_40198362_A_G	5	81.75
Gm05_40182447_C_T	5	81.77
Gm05_40160913_T_G	5	81.83
Gm05_40140296_A_G	5	81.86
Gm05_40102714_C_A	5	81.97
Gm05_40085455_T_C	5	82.01
Gm05_40043018_T_C	5	82.05
Gm05_40021539_T_C	5	82.08
Gm05_39919468_A_G	5	82.64
Gm05_39790169_A_C	5	83.28
Gm05_39771156_T_C	5	83.3
Gm05_39743640_G_A	5	83.34
Gm05_39727679_A_C	5	83.4
Gm05_39710912_A_C	5	83.44
Gm05_39686834_A_G	5	83.45
Gm05_39673150_C_A	5	83.47
Gm05_39660805_T_C	5	83.53
Gm05_39611479_C_T	5	83.55
Gm05_39622650_T_C	5	83.55
Gm05_39640700_G_A	5	83.55
Gm05_39556707_C_T	5	83.58
Gm05_39567682_A_G	5	83.58
Gm05_39532734_T_C	5	83.59
Gm05_39458453_G_A	5	83.7
Gm05_39475896_A_G	5	83.7
Gm05_39424430_T_C	5	83.78
Gm05_39413057_T_C	5	83.83
Gm05_39390783_C_T	5	83.88
Gm05_39361175_C_A	5	83.92
Gm05_39343810_T_G	5	83.94
Gm05_39330716_T_C	5	83.97
Gm05_39274215_T_C	5	84.03
Gm05_39235184_C_T	5	84.32
Gm05_39254398_G_A	5	84.65
Gm05_39220229_A_G	5	84.7
Gm05_39158352_T_G	5	84.82
Gm05_39127916_A_G	5	84.87
Gm05_39082944_A_G	5	84.88
Gm05_39069869_G_T	5	84.95
Gm05_39042263_G_A	5	85.09
Gm05_38995911_C_T	5	85.27
Gm05_38961864_G_A	5	85.48
Gm05_38940240_A_G	5	85.54
Gm05_38866786_T_C	5	85.84
Gm05_38821010_C_T	5	85.92
Gm05_38758844_G_T	5	86.12
Gm05_38684022_A_G	5	86.25
Gm05_38668006_C_T	5	86.34
Gm05_38652566_A_G	5	86.45
Gm05_38635498_A_G	5	86.51
Gm05_38440118_C_A	5	87.23
Gm05_38388121_A_G	5	87.43
Gm06_1116504_A_G	6	0
Gm06_1120023_T_C	6	0
Gm06_1121274_A_G	6	0
Gm06_1122851_G_A	6	0
Gm06_1184554_G_A	6	0.6
Gm06_1243165_C_T	6	0.85
Gm06_1245593_G_T	6	0.85
Gm06_1245809_C_T	6	0.85
Gm06_1246594_T_C	6	0.85
Gm06_1247275_T_C	6	0.85
Gm06_1247598_G_T	6	0.85
Gm06_1248084_C_T	6	0.85
Gm06_1249033_C_T	6	0.85
Gm06_1250723_A_C	6	0.85
Gm06_1251369_C_T	6	0.85
Gm06_1253237_C_T	6	0.85
Gm06_1253590_G_T	6	0.85
Gm06_1254323_C_T	6	0.85
Gm06_1254628_G_A	6	0.85
Gm06_1255028_G_A	6	0.85
Gm06_1255208_C_T	6	0.85
Gm06_1257821_C_T	6	0.85
Gm06_1259454_T_G	6	0.85
Gm06_1260598_A_G	6	0.85
Gm06_1266076_T_C	6	0.85
Gm06_1230564_T_C	6	0.9
Gm06_1269352_G_T	6	0.98
Gm06_1278678_C_T	6	0.99
Gm06_1270948_T_C	6	1
Gm06_1275159_C_A	6	1
Gm06_1283495_C_T	6	1.02
Gm06_1292401_C_T	6	1.06
Gm06_1291042_G_T	6	1.08
Gm06_1293377_A_C	6	1.1
Gm06_1289988_T_G	6	1.13
Gm06_1305886_G_A	6	1.17
Gm06_1320604_C_T	6	1.17
Gm06_1352333_C_T	6	1.34
Gm06_1353916_G_A	6	1.34
Gm06_1383751_C_T	6	1.34
Gm06_1403290_T_C	6	1.34
Gm06_1437894_A_G	6	1.39
Gm06_1511862_G_T	6	1.57
Gm06_1976435_T_G	6	5.44
Gm06_2599631_C_T	6	8.03
Gm06_2543972_G_T	6	8.06
Gm06_2541761_T_G	6	8.08
Gm06_2544366_C_A	6	8.08
Gm06_3148779_T_G	6	10.94
Gm06_3161579_G_T	6	10.94
Gm06_3206343_C_T	6	11.02
Gm06_3258324_G_T	6	11.19
Gm06_3301988_G_T	6	11.51
Gm06_3372411_C_T	6	11.61
Gm06_3416319_A_G	6	11.71
Gm06_3433374_A_G	6	11.78
Gm06_3457866_G_A	6	11.8
Gm06_7231009_G_A	6	30.8
Gm06_7355954_C_T	6	31.32
Gm06_7558353_A_G	6	33.25
Gm06_7953241_T_C	6	34.74
Gm06_7964449_G_A	6	34.74
Gm06_7979282_C_T	6	34.74
Gm06_8001801_C_T	6	34.74
Gm06_7892597_G_A	6	35.24
Gm06_8109232_A_G	6	36.61
Gm06_8110754_A_G	6	36.61
Gm06_11331073_A_G	6	50.38
Gm06_11366227_T_G	6	50.49
Gm06_11624680_C_T	6	51.82
Gm06_11631435_C_T	6	51.87
Gm06_11631283_C_A	6	51.88
Gm06_11646999_A_G	6	51.95
Gm06_11649914_C_T	6	51.98
Gm06_11660914_A_G	6	52
Gm06_11694871_C_T	6	52.01
Gm06_11698583_A_G	6	52.06
Gm06_11701693_C_A	6	52.09
Gm06_11728804_C_T	6	52.23
Gm06_11737748_G_A	6	52.33
Gm06_11776489_C_A	6	52.46
Gm06_11738859_C_T	6	52.56
Gm06_11747225_T_C	6	52.57
Gm06_11708917_A_G	6	52.6
Gm06_12430007_A_G	6	55.4
Gm06_13360950_A_C	6	60.9
Gm06_13393396_A_C	6	61.15
Gm06_13400813_G_A	6	61.15
Gm06_13432992_T_C	6	61.15
Gm06_13472544_A_G	6	61.17
Gm06_13539106_A_G	6	61.27
Gm06_13562776_C_T	6	61.34
Gm06_13602123_G_A	6	61.48
Gm06_13653756_A_G	6	61.85
Gm06_13711277_A_G	6	61.91
Gm06_13872095_C_T	6	62.41
Gm06_13888018_T_G	6	62.45
Gm06_14104090_T_C	6	63.81
Gm06_14716659_C_T	6	65.45
Gm06_14723656_C_T	6	65.5
Gm06_15952453_T_C	6	69.95
Gm06_16491296_T_C	6	71.46
Gm06_16522137_C_T	6	71.46
Gm06_16525236_C_T	6	71.46
Gm06_16390870_T_G	6	71.52
Gm06_16465487_T_G	6	71.58
Gm06_16567546_G_T	6	71.59
Gm06_16567730_G_A	6	71.59
Gm06_16568411_T_C	6	71.59
Gm06_16605626_A_C	6	71.7
Gm06_16605786_T_G	6	71.7
Gm06_16606140_G_A	6	71.7
Gm06_16619208_G_A	6	71.74
Gm06_16638723_A_G	6	71.8
Gm06_16651512_G_T	6	71.89
Gm06_16730377_C_T	6	72.07
Gm06_16710123_A_G	6	72.08
Gm06_16664781_T_C	6	72.35
Gm06_16744659_C_A	6	72.52
Gm06_16979850_G_A	6	73.13
Gm06_17039835_T_C	6	73.2
Gm06_17170770_G_A	6	73.36
Gm06_17167862_C_T	6	73.38
Gm06_17182458_G_A	6	73.46
Gm06_17185767_C_T	6	73.46
Gm06_17186464_T_C	6	73.46
Gm06_17187144_C_A	6	73.46
Gm06_17182098_A_C	6	73.65
Gm06_17177910_G_T	6	73.85
Gm06_17194897_C_T	6	73.93
Gm06_17192375_T_C	6	73.94
Gm06_17204660_T_G	6	74.04
Gm06_17208996_G_T	6	74.05
Gm06_17217290_C_T	6	74.08
Gm06_17217786_C_T	6	74.09
Gm06_17231151_G_A	6	74.11
Gm06_17205871_G_A	6	74.29
Gm06_17207226_T_G	6	74.29
Gm06_17208342_T_C	6	74.29
Gm06_17210013_G_A	6	74.29
Gm06_17215916_A_G	6	74.31
Gm06_17222599_T_C	6	74.34
Gm06_17233453_G_T	6	74.36
Gm06_17242471_G_A	6	74.36
Gm06_17258654_A_G	6	74.38
Gm06_17274254_T_C	6	74.41
Gm06_17279685_G_A	6	74.41
Gm06_17282043_G_A	6	74.41
Gm06_17303005_G_A	6	74.48
Gm06_17304165_G_A	6	74.48
Gm06_17314135_C_T	6	74.48
Gm06_17317618_G_A	6	74.48
Gm06_17320283_A_G	6	74.48
Gm06_17322958_G_A	6	74.48
Gm06_17323690_A_G	6	74.48
Gm06_17326253_G_A	6	74.48
Gm06_17331959_T_C	6	74.48
Gm06_17336547_C_T	6	74.52
Gm06_17339232_T_G	6	74.52
Gm06_17343138_C_A	6	74.55
Gm06_17345719_A_G	6	74.55
Gm06_17347239_G_T	6	74.55
Gm06_17347722_G_A	6	74.55
Gm06_17347996_C_T	6	74.55
Gm06_17352056_C_T	6	74.55
Gm06_17364425_G_A	6	74.55
Gm06_17367493_C_T	6	74.55
Gm06_17374895_T_C	6	74.55
Gm06_17379063_C_T	6	74.56
Gm06_17388707_G_T	6	74.58
Gm06_17381926_G_A	6	74.59
Gm06_17388172_A_G	6	74.59
Gm06_17389383_T_C	6	74.59
Gm06_17392599_G_A	6	74.6
Gm06_17396437_C_T	6	74.6
Gm06_17397549_G_A	6	74.6
Gm06_17397767_A_G	6	74.6
Gm06_17398248_T_C	6	74.6
Gm06_17398558_A_C	6	74.6
Gm06_17399207_T_C	6	74.6
Gm06_17407746_T_C	6	74.65
Gm06_17412836_A_G	6	74.65
Gm06_17413145_C_T	6	74.65
Gm06_17422864_A_G	6	74.76
Gm06_17423758_C_A	6	74.79
Gm06_17425294_T_C	6	74.79
Gm06_17430302_A_G	6	74.8
Gm06_17509787_T_C	6	74.86
Gm06_17526880_T_C	6	74.86
Gm06_17532797_A_G	6	74.86
Gm06_17540096_C_A	6	74.87
Gm06_17609228_A_G	6	74.93
Gm06_17549770_T_C	6	74.97
Gm06_17560168_A_G	6	75.13
Gm06_17474636_C_T	6	75.16
Gm06_17514285_G_A	6	75.16
Gm06_17451903_G_T	6	75.2
Gm06_17443956_G_A	6	75.22
Gm06_17570174_T_G	6	75.3
Gm06_17580361_A_G	6	75.31
Gm06_17604704_C_T	6	75.31
Gm06_17614477_C_A	6	75.34
Gm06_17622342_C_T	6	75.36
Gm06_17628651_G_A	6	75.44
Gm06_17643118_C_T	6	75.44
Gm06_17650221_C_T	6	75.44
Gm06_17656699_T_C	6	75.45
Gm06_17667848_G_T	6	75.46
Gm06_17678456_C_T	6	75.48
Gm06_17687830_C_T	6	75.48
Gm06_17697586_G_A	6	75.48
Gm06_17705016_C_T	6	75.48
Gm06_17712301_G_A	6	75.48
Gm06_17722507_A_G	6	75.48
Gm06_17727137_C_T	6	75.58
Gm06_17756268_C_T	6	75.58
Gm06_17786684_C_T	6	75.59
Gm06_17876828_C_T	6	75.65
Gm06_17890172_A_G	6	75.65
Gm06_17988853_G_A	6	75.68
Gm06_17997331_T_C	6	75.68
Gm06_18033413_C_T	6	75.68
Gm06_18055374_G_A	6	75.7
Gm06_18060056_A_G	6	75.7
Gm06_18080782_T_C	6	75.7
Gm06_18092888_A_G	6	75.7
Gm06_18105422_G_T	6	75.7
Gm06_18122803_C_T	6	75.7
Gm06_18018545_A_G	6	75.72
Gm06_17909874_T_C	6	75.9
Gm06_46292681_G_T	6	87.53
Gm06_46386548_A_C	6	87.77
Gm06_46978335_G_T	6	89.87
Gm06_47199506_C_T	6	89.99
Gm06_47364472_T_C	6	90.66
Gm06_47383835_T_G	6	90.68
Gm06_47583763_T_C	6	91.23
Gm06_48581594_G_T	6	91.43
Gm07_74340_C_T	7	0
Gm07_37083_C_T	7	0.01
Gm07_45542_T_C	7	0.01
Gm07_51132_T_C	7	0.01
Gm07_54186_T_G	7	0.01
Gm07_77426_C_A	7	0.01
Gm07_82738_C_T	7	0.01
Gm07_86436_C_A	7	0.01
Gm07_103051_G_A	7	0.02
Gm07_109925_T_G	7	0.02
Gm07_114443_G_A	7	0.02
Gm07_119096_G_T	7	0.03
Gm07_126478_A_C	7	0.03
Gm07_142309_A_G	7	0.06
Gm07_151396_C_A	7	0.08
Gm07_159097_C_T	7	0.08
Gm07_162439_C_T	7	0.08
Gm07_170203_C_A	7	0.08
Gm07_185110_G_A	7	0.09
Gm07_206543_A_G	7	0.11
Gm07_214670_A_G	7	0.13
Gm07_218044_G_A	7	0.13
Gm07_245555_G_A	7	0.15
Gm07_250021_A_G	7	0.16
Gm07_230638_A_G	7	0.17
Gm07_233923_T_C	7	0.17
Gm07_240611_G_A	7	0.17
Gm07_264652_T_C	7	0.21
Gm07_268298_G_A	7	0.21
Gm07_280535_A_G	7	0.23
Gm07_293728_G_T	7	0.26
Gm07_301438_G_A	7	0.28
Gm07_319389_G_A	7	0.28
Gm07_305413_A_C	7	0.31
Gm07_329512_G_A	7	0.34
Gm07_332462_A_G	7	0.34
Gm07_337942_G_A	7	0.34
Gm07_341308_G_A	7	0.34
Gm07_345427_A_G	7	0.34
Gm07_351478_T_C	7	0.34
Gm07_360265_G_A	7	0.34
Gm07_364664_T_C	7	0.34
Gm07_367747_T_C	7	0.35
Gm07_374438_G_A	7	0.36
Gm07_377455_T_C	7	0.36
Gm07_384396_T_C	7	0.36
Gm07_391355_A_C	7	0.36
Gm07_397688_T_C	7	0.43
Gm07_404615_G_A	7	0.48
Gm07_407735_C_A	7	0.49
Gm07_411079_C_T	7	0.49
Gm07_415448_A_G	7	0.49
Gm07_423284_A_G	7	0.54
Gm07_438371_A_C	7	0.57
Gm07_469120_A_C	7	0.64
Gm07_477630_C_T	7	0.64
Gm07_483284_C_T	7	0.67
Gm07_487045_T_C	7	0.71
Gm07_495514_A_C	7	0.72
Gm07_499876_T_C	7	0.72
Gm07_550465_T_C	7	0.98
Gm07_560099_A_G	7	0.98
Gm07_572463_G_T	7	1.01
Gm07_576356_A_G	7	1.01
Gm07_585801_C_T	7	1.01
Gm07_590147_T_C	7	1.03
Gm07_595871_C_T	7	1.03
Gm07_599398_A_C	7	1.09
Gm07_603070_A_C	7	1.09
Gm07_619231_G_A	7	1.16
Gm07_636937_G_A	7	1.18
Gm07_641788_A_G	7	1.18
Gm07_647983_G_A	7	1.18
Gm07_658607_T_C	7	1.18
Gm07_666957_T_C	7	1.18
Gm07_670816_T_C	7	1.21
Gm07_674572_G_T	7	1.27
Gm07_684731_G_A	7	1.27
Gm07_735483_G_A	7	1.31
Gm07_738627_C_T	7	1.31
Gm07_712215_T_C	7	1.32
Gm07_746526_T_C	7	1.34
Gm07_757502_G_A	7	1.39
Gm07_751205_A_G	7	1.41
Gm07_765401_A_G	7	1.44
Gm07_768776_A_G	7	1.44
Gm07_779094_C_T	7	1.47
Gm07_786656_T_C	7	1.49
Gm07_800131_T_C	7	1.63
Gm07_807121_C_A	7	1.63
Gm07_810007_A_G	7	1.63
Gm07_813932_T_C	7	1.63
Gm07_819628_A_C	7	1.63
Gm07_825005_A_C	7	1.63
Gm07_838021_G_T	7	1.67
Gm07_843001_G_A	7	1.71
Gm07_848245_G_A	7	1.71
Gm07_862460_A_G	7	1.75
Gm07_867063_C_T	7	1.76
Gm07_871308_A_G	7	1.76
Gm07_878136_C_A	7	1.77
Gm07_880987_G_A	7	1.77
Gm07_885921_C_T	7	1.78
Gm07_889067_C_T	7	1.78
Gm07_894980_C_T	7	1.78
Gm07_904850_A_C	7	1.86
Gm07_910803_T_G	7	1.91
Gm07_930008_G_A	7	1.99
Gm07_946757_A_C	7	2.04
Gm07_950412_T_C	7	2.04
Gm07_960068_G_A	7	2.04
Gm07_964115_C_T	7	2.04
Gm07_969563_G_A	7	2.04
Gm07_974462_T_G	7	2.04
Gm07_986872_C_T	7	2.04
Gm07_1013237_T_G	7	2.05
Gm07_1019722_A_G	7	2.05
Gm07_1022897_G_A	7	2.05
Gm07_1025739_T_C	7	2.05
Gm07_1029910_G_A	7	2.05
Gm07_1038421_T_C	7	2.06
Gm07_1041984_T_C	7	2.08
Gm07_1046363_C_T	7	2.13
Gm07_1049188_C_T	7	2.13
Gm07_1055723_G_A	7	2.13
Gm07_1059288_T_G	7	2.13
Gm07_1065163_G_A	7	2.13
Gm07_1087461_C_T	7	2.18
Gm07_1128120_G_A	7	2.2
Gm07_1100255_A_G	7	2.22
Gm07_1107245_C_A	7	2.23
Gm07_1123613_T_C	7	2.23
Gm07_1168302_A_C	7	2.4
Gm07_2999056_G_T	7	13.57
Gm07_3009952_C_A	7	13.6
Gm07_3148636_G_A	7	13.77
Gm07_3230552_A_G	7	13.86
Gm07_3422659_T_C	7	14.83
Gm07_3812536_C_A	7	16.77
Gm07_3822468_C_T	7	16.86
Gm07_3828047_C_T	7	16.91
Gm07_3845075_A_G	7	16.96
Gm07_3866321_G_T	7	17.06
Gm07_3874170_C_A	7	17.06
Gm07_3898515_C_T	7	17.11
Gm07_3907628_C_T	7	17.18
Gm07_3926012_C_T	7	17.21
Gm07_3957359_C_T	7	17.27
Gm07_3974002_A_G	7	17.29
Gm07_4010883_A_G	7	17.3
Gm07_3988938_T_C	7	17.32
Gm07_3994870_C_T	7	17.33
Gm07_4842648_T_C	7	21.97
Gm07_4830166_G_A	7	22.61
Gm07_4851313_T_C	7	23.26
Gm07_4857595_A_G	7	23.26
Gm07_4909890_C_T	7	23.38
Gm07_4903456_T_G	7	23.39
Gm07_4914177_T_C	7	23.39
Gm07_4944406_T_C	7	23.42
Gm07_4954411_C_T	7	23.43
Gm07_4961647_A_G	7	23.51
Gm07_4970946_A_G	7	23.53
Gm07_4982916_G_A	7	23.56
Gm07_4988446_G_A	7	23.56
Gm07_4991464_A_G	7	23.56
Gm07_5005970_A_C	7	23.56
Gm07_4977160_C_A	7	23.57
Gm07_4996847_A_G	7	23.57
Gm07_5036770_T_C	7	23.62
Gm07_5025271_G_A	7	23.63
Gm07_5070937_A_G	7	23.76
Gm07_5083899_A_G	7	23.79
Gm07_5086958_G_A	7	23.81
Gm07_5097877_A_C	7	23.91
Gm07_5109049_A_G	7	23.96
Gm07_5145563_T_C	7	24.12
Gm07_5152231_A_G	7	24.14
Gm07_5175977_T_G	7	24.16
Gm07_5077544_C_T	7	24.56
Gm07_5188278_A_G	7	24.97
Gm07_5196061_T_G	7	25.01
Gm07_5211366_C_A	7	25.02
Gm07_5226722_C_T	7	25.02
Gm07_5252600_A_G	7	25.07
Gm07_5271925_A_G	7	25.07
Gm07_5280957_T_G	7	25.07
Gm07_5257601_C_A	7	25.08
Gm07_5288296_G_A	7	25.09
Gm07_5295494_T_C	7	25.09
Gm07_5306337_T_C	7	25.09
Gm07_5309959_G_A	7	25.09
Gm07_5319193_C_T	7	25.09
Gm07_5324071_G_A	7	25.11
Gm07_5480878_G_A	7	25.87
Gm07_5486570_G_A	7	25.87
Gm07_5636973_T_C	7	25.91
Gm07_5506212_A_G	7	25.92
Gm07_5614060_C_T	7	25.95
Gm07_5959928_G_A	7	26.35
Gm07_5982144_T_C	7	26.41
Gm07_5989609_A_C	7	26.41
Gm07_7832406_T_C	7	39.48
Gm07_15158482_C_T	7	59.47
Gm07_15058491_T_C	7	59.62
Gm07_16029847_A_G	7	63.34
Gm07_17033285_A_G	7	65.67
Gm07_17062559_A_G	7	65.7
Gm07_17029901_C_T	7	65.72
Gm07_17420489_G_A	7	66.33
Gm07_17421579_T_C	7	66.33
Gm07_17473635_C_A	7	66.35
Gm07_17890939_G_A	7	67.07
Gm07_17891095_C_T	7	67.07
Gm07_19746203_G_A	7	69.25
Gm07_23479399_T_G	7	69.37
Gm07_27180364_C_T	7	69.37
Gm07_30170737_G_A	7	69.4
Gm07_36955973_T_C	7	78.8
Gm07_37010989_T_G	7	78.85
Gm07_37180340_G_A	7	79.4
Gm07_40954694_C_T	7	91.48
Gm07_40958208_C_T	7	91.48
Gm07_40949633_T_C	7	91.49
Gm07_40919533_A_G	7	91.54
Gm07_40760824_A_G	7	91.58
Gm07_41209885_A_C	7	92.06
Gm07_41279625_C_A	7	92.13
Gm07_41661578_C_T	7	93.42
Gm07_42404461_A_C	7	98.8
Gm07_42632283_T_G	7	100.13
Gm07_42648000_G_A	7	100.17
Gm07_42653477_C_A	7	100.17
Gm07_44135661_T_C	7	108.13
Gm08_1438667_A_C	8	0
Gm08_1444196_G_A	8	0
Gm08_1451500_T_G	8	0.03
Gm08_1456096_G_T	8	0.07
Gm08_1493618_C_T	8	0.07
Gm08_1504051_A_G	8	0.09
Gm08_1511086_A_G	8	0.09
Gm08_1522819_G_T	8	0.09
Gm08_1561323_T_C	8	0.13
Gm08_1566515_T_C	8	0.13
Gm08_1582661_A_G	8	0.13
Gm08_1590551_G_A	8	0.13
Gm08_1599066_T_C	8	0.13
Gm08_1609420_A_G	8	0.13
Gm08_1631067_A_G	8	0.2
Gm08_1654923_C_T	8	0.25
Gm08_1663406_G_A	8	0.26
Gm08_1677133_T_C	8	0.26
Gm08_1690262_A_G	8	0.35
Gm08_1764654_T_C	8	0.63
Gm08_1770144_C_T	8	0.65
Gm08_1776653_C_A	8	0.72
Gm08_1793950_C_T	8	1
Gm08_1863077_G_A	8	1.33
Gm08_1868966_G_A	8	1.34
Gm08_1896648_A_G	8	1.37
Gm08_1948104_T_G	8	1.37
Gm08_2290843_A_C	8	2.71
Gm08_2285799_G_A	8	2.73
Gm08_2473625_G_A	8	3.23
Gm08_5123392_A_C	8	16.01
Gm08_10755506_C_T	8	40.27
Gm08_10787456_T_G	8	40.28
Gm08_10733167_C_T	8	40.31
Gm08_10715686_A_G	8	40.34
Gm08_10622979_G_A	8	40.64
Gm08_10617646_C_A	8	40.66
Gm08_10612052_T_C	8	40.7
Gm08_10642816_T_G	8	40.8
Gm08_10648763_A_G	8	40.92
Gm08_10661414_A_G	8	40.92
Gm08_10694073_T_G	8	41
Gm08_10760788_A_C	8	41.13
Gm08_10801642_C_A	8	41.19
Gm08_10821603_A_C	8	41.2
Gm08_10832003_G_T	8	41.23
Gm08_10849957_T_C	8	41.29
Gm08_10859682_A_G	8	41.3
Gm08_10905109_C_T	8	41.36
Gm08_10911988_G_T	8	41.39
Gm08_10945445_A_G	8	41.7
Gm08_10981040_C_T	8	41.73
Gm08_10985785_A_G	8	41.73
Gm08_11000222_G_T	8	41.73
Gm08_11020996_T_C	8	41.75
Gm08_11026070_T_C	8	41.76
Gm08_11037687_C_T	8	41.8
Gm08_11059925_G_T	8	41.81
Gm08_11071581_C_T	8	41.82
Gm08_11076677_A_G	8	41.82
Gm08_11087946_C_T	8	41.82
Gm08_11115799_G_A	8	41.83
Gm08_11123002_G_A	8	41.83
Gm08_11129635_T_C	8	41.84
Gm08_11139109_A_G	8	41.87
Gm08_11151724_T_C	8	41.87
Gm08_11156507_G_A	8	41.89
Gm08_11174054_G_T	8	41.98
Gm08_11189442_A_G	8	42.09
Gm08_11196711_A_G	8	42.11
Gm08_11206215_A_G	8	42.15
Gm08_11228188_G_A	8	42.18
Gm08_11233711_T_G	8	42.26
Gm08_11239670_G_A	8	42.28
Gm08_11252482_G_A	8	42.33
Gm08_11261015_A_G	8	42.44
Gm08_11276155_C_T	8	42.5
Gm08_11292805_G_T	8	42.51
Gm08_11324216_A_G	8	42.6
Gm08_11336083_G_A	8	42.61
Gm08_11355229_C_T	8	42.64
Gm08_11369441_G_A	8	42.64
Gm08_11386429_T_C	8	42.64
Gm08_11396698_G_A	8	42.64
Gm08_11428039_T_C	8	42.64
Gm08_11359720_A_G	8	42.65
Gm08_11416374_T_G	8	42.65
Gm08_11421795_A_C	8	42.65
Gm08_11437633_C_T	8	42.65
Gm08_11442368_A_G	8	42.65
Gm08_11451417_C_T	8	42.68
Gm08_11467004_A_G	8	42.74
Gm08_11460158_C_T	8	42.77
Gm08_11489005_A_G	8	42.82
Gm08_11504686_C_T	8	42.82
Gm08_11523340_A_G	8	42.82
Gm08_11528092_G_A	8	42.82
Gm08_11553616_T_G	8	42.84
Gm08_11536026_C_T	8	42.85
Gm08_11589130_C_T	8	42.93
Gm08_11601368_C_A	8	42.95
Gm08_11606336_T_C	8	42.96
Gm08_11614839_A_C	8	42.98
Gm08_11639568_A_C	8	43.07
Gm08_11634267_C_T	8	43.15
Gm08_11666646_T_G	8	43.32
Gm08_11674313_T_G	8	43.32
Gm08_11708796_T_G	8	43.36
Gm08_11718711_C_T	8	43.38
Gm08_11730256_T_C	8	43.39
Gm08_11737862_A_G	8	43.39
Gm08_11742053_C_T	8	43.39
Gm08_11750012_A_G	8	43.43
Gm08_11755233_G_A	8	43.44
Gm08_11763283_G_A	8	43.46
Gm08_11772762_T_C	8	43.49
Gm08_11783354_T_C	8	43.5
Gm08_11796018_G_T	8	43.5
Gm08_11802244_T_G	8	43.5
Gm08_11806597_T_C	8	43.5
Gm08_11825241_A_G	8	43.53
Gm08_11844661_T_C	8	43.59
Gm08_11849336_G_A	8	43.62
Gm08_11864234_C_T	8	43.66
Gm08_11878840_A_G	8	43.67
Gm08_11885469_A_C	8	43.69
Gm08_11917991_C_T	8	43.85
Gm08_11908215_C_T	8	43.88
Gm08_11924395_T_C	8	43.92
Gm08_11933280_A_G	8	43.93
Gm08_11939524_G_A	8	44.03
Gm08_11969594_A_C	8	44.08
Gm08_11981743_C_A	8	44.08
Gm08_12005264_G_A	8	44.09
Gm08_12018793_A_G	8	44.09
Gm08_12026627_T_C	8	44.09
Gm08_12033276_A_G	8	44.11
Gm08_12037820_A_C	8	44.13
Gm08_12052338_A_C	8	44.15
Gm08_12079307_T_C	8	44.19
Gm08_12107226_A_G	8	44.21
Gm08_12089937_C_T	8	44.22
Gm08_12118339_G_T	8	44.22
Gm08_12138362_C_A	8	44.29
Gm08_12143360_C_T	8	44.3
Gm08_12150071_G_A	8	44.32
Gm08_12160910_G_A	8	44.33
Gm08_12168618_T_G	8	44.46
Gm08_12172900_T_C	8	44.47
Gm08_12182760_T_C	8	44.48
Gm08_12187910_A_G	8	44.5
Gm08_12243725_G_A	8	44.67
Gm08_12259397_T_C	8	44.67
Gm08_12265271_T_G	8	44.67
Gm08_12280980_T_C	8	44.7
Gm08_12290092_A_C	8	44.7
Gm08_12294329_A_G	8	44.7
Gm08_12301232_C_A	8	44.7
Gm08_12307960_C_T	8	44.72
Gm08_12323503_C_T	8	44.76
Gm08_12335397_G_A	8	44.8
Gm08_12370707_A_G	8	44.88
Gm08_12384730_C_A	8	44.9
Gm08_12415380_A_G	8	44.99
Gm08_12442319_G_A	8	45.02
Gm08_12457603_G_A	8	45.09
Gm08_12463835_G_A	8	45.09
Gm08_12487914_A_G	8	45.15
Gm08_12511707_T_C	8	45.16
Gm08_12529296_T_C	8	45.16
Gm08_12521086_C_A	8	45.19
Gm08_12569559_C_T	8	45.24
Gm08_12564524_A_G	8	45.25
Gm08_12590095_G_A	8	45.29
Gm08_12597143_A_G	8	45.29
Gm08_12605702_T_C	8	45.29
Gm08_12630308_T_G	8	45.31
Gm08_12650769_A_G	8	45.39
Gm08_12666486_A_G	8	45.4
Gm08_12680864_G_A	8	45.43
Gm08_12693538_C_T	8	45.51
Gm08_12703609_C_T	8	45.55
Gm08_12777126_T_C	8	45.63
Gm08_12793503_T_C	8	45.66
Gm08_12811110_A_G	8	45.71
Gm08_12819881_G_T	8	45.71
Gm08_12841079_A_G	8	45.72
Gm08_12868193_T_C	8	45.74
Gm08_12876363_G_A	8	45.76
Gm08_12921269_C_T	8	45.84
Gm08_12965242_A_G	8	45.86
Gm08_12937984_G_A	8	45.87
Gm08_12984701_T_C	8	45.88
Gm08_13003745_A_C	8	45.88
Gm08_13016330_C_A	8	45.89
Gm08_13021007_A_C	8	45.92
Gm08_13030882_A_G	8	45.93
Gm08_13054636_T_G	8	45.95
Gm08_13061530_T_C	8	45.95
Gm08_13075103_G_A	8	45.96
Gm08_13103485_T_C	8	45.97
Gm08_13114345_A_G	8	46
Gm08_13165879_A_G	8	46.1
Gm08_13210755_G_A	8	46.22
Gm08_13229840_C_T	8	46.22
Gm08_13242790_T_C	8	46.25
Gm08_13274226_C_A	8	46.29
Gm08_13282668_A_G	8	46.29
Gm08_13296014_C_T	8	46.29
Gm08_13309733_C_T	8	46.29
Gm08_13320998_G_A	8	46.3
Gm08_13327429_T_G	8	46.31
Gm08_13510396_G_A	8	47.05
Gm08_13521935_G_A	8	47.05
Gm08_13535302_C_T	8	47.07
Gm08_13554353_C_T	8	47.15
Gm08_13561502_C_T	8	47.16
Gm08_13567431_G_A	8	47.16
Gm08_13620776_C_A	8	47.23
Gm08_13626362_A_G	8	47.23
Gm08_13635151_G_A	8	47.28
Gm08_13644094_T_G	8	47.36
Gm08_13943609_C_A	8	48.38
Gm08_14217744_A_C	8	49.16
Gm08_15154739_C_T	8	54.79
Gm08_15627962_G_A	8	56.45
Gm08_15678199_T_C	8	56.52
Gm08_15689456_G_A	8	56.59
Gm08_15800128_A_G	8	57.27
Gm08_15807568_A_G	8	57.33
Gm08_15818736_G_A	8	57.41
Gm08_15831036_T_C	8	57.44
Gm08_15840854_T_C	8	57.47
Gm08_15854057_A_G	8	57.5
Gm08_15862930_A_C	8	57.52
Gm08_15867152_A_G	8	57.52
Gm08_15872031_T_C	8	57.52
Gm08_15878035_A_G	8	57.52
Gm08_15929442_T_G	8	57.53
Gm08_15885050_C_T	8	57.56
Gm08_15894785_A_G	8	57.6
Gm08_15946802_A_G	8	57.6
Gm08_15918983_C_T	8	57.61
Gm08_15975626_A_C	8	57.65
Gm08_16003038_G_A	8	57.69
Gm08_16029724_C_T	8	57.71
Gm08_16059673_C_T	8	57.72
Gm08_16072657_C_T	8	57.72
Gm08_16097438_C_T	8	57.72
Gm08_16106929_G_T	8	57.72
Gm08_16131320_G_T	8	57.72
Gm08_16226313_C_A	8	57.87
Gm08_16190790_T_G	8	57.88
Gm08_16197224_G_A	8	57.88
Gm08_16206319_A_G	8	57.88
Gm08_16211701_T_C	8	57.88
Gm08_16216710_T_G	8	57.89
Gm08_16235534_G_A	8	57.99
Gm08_16245118_A_C	8	58.07
Gm08_16253517_G_A	8	58.07
Gm08_16262240_A_G	8	58.23
Gm08_19162370_C_T	8	73.63
Gm08_19189509_T_C	8	73.65
Gm08_19263953_A_G	8	73.75
Gm08_19618680_A_C	8	73.8
Gm08_19653675_T_C	8	73.8
Gm08_19787004_A_G	8	73.8
Gm08_19495908_A_G	8	73.82
Gm08_19290766_G_A	8	73.83
Gm08_19201072_G_A	8	73.95
Gm08_25159552_A_C	8	85.77
Gm08_45765326_A_G	8	125.5
Gm08_45695835_C_T	8	125.52
Gm08_45678641_G_T	8	125.53
Gm09_88026_C_T	9	0
Gm09_135360_C_T	9	0.03
Gm09_247235_A_G	9	0.41
Gm09_344024_G_A	9	0.8
Gm09_346078_A_G	9	0.8
Gm09_366745_A_G	9	0.88
Gm09_385786_T_C	9	0.94
Gm09_399841_A_C	9	0.97
Gm09_399940_A_G	9	0.97
Gm09_422384_G_A	9	1.04
Gm09_422720_A_G	9	1.04
Gm09_424439_C_A	9	1.04
Gm09_425375_G_T	9	1.04
Gm09_425581_T_C	9	1.04
Gm09_1498129_G_A	9	7.18
Gm09_1578981_A_C	9	7.69
Gm09_1580859_C_A	9	7.69
Gm09_1607104_T_C	9	7.69
Gm09_1614124_G_T	9	7.71
Gm09_1631473_A_G	9	7.72
Gm09_1634692_G_T	9	7.72
Gm09_1635593_T_C	9	7.72
Gm09_1658652_G_A	9	7.78
Gm09_1661409_G_A	9	7.79
Gm09_1665753_G_A	9	7.79
Gm09_1687866_C_T	9	7.82
Gm09_1690578_T_G	9	7.82
Gm09_1706677_T_C	9	7.82
Gm09_1707351_T_C	9	7.82
Gm09_1713665_G_A	9	7.87
Gm09_1716099_A_G	9	7.87
Gm09_1718381_C_T	9	7.87
Gm09_1728138_C_T	9	7.89
Gm09_1730346_T_G	9	7.91
Gm09_1769811_T_C	9	8.14
Gm09_1757564_G_T	9	8.17
Gm09_1764043_T_C	9	8.17
Gm09_1764258_A_G	9	8.17
Gm09_1771917_G_A	9	8.34
Gm09_1778407_C_T	9	8.35
Gm09_1780524_G_T	9	8.37
Gm09_1782384_A_G	9	8.39
Gm09_1784421_C_A	9	8.43
Gm09_1784874_A_G	9	8.45
Gm09_1789479_A_G	9	8.5
Gm09_1790294_G_A	9	8.5
Gm09_1791289_A_G	9	8.5
Gm09_1793277_T_C	9	8.5
Gm09_1793370_T_G	9	8.5
Gm09_1800710_T_G	9	8.52
Gm09_1801934_C_T	9	8.52
Gm09_1802137_T_C	9	8.52
Gm09_1802205_C_T	9	8.52
Gm09_1802333_T_C	9	8.52
Gm09_1803566_C_T	9	8.52
Gm09_1804552_G_T	9	8.52
Gm09_1805242_G_T	9	8.52
Gm09_1805322_A_C	9	8.52
Gm09_1805996_T_C	9	8.52
Gm09_1806115_G_A	9	8.52
Gm09_1807173_T_G	9	8.52
Gm09_1807401_C_T	9	8.52
Gm09_1807603_A_G	9	8.52
Gm09_1808317_T_C	9	8.52
Gm09_1808425_A_C	9	8.52
Gm09_5024264_T_C	9	28.18
Gm09_7163703_A_C	9	34.78
Gm09_9016239_T_C	9	36.68
Gm09_9870340_A_G	9	37.01
Gm09_10135674_G_A	9	37.03
Gm09_10379445_C_A	9	37.03
Gm09_10474861_T_C	9	37.05
Gm09_10979308_A_G	9	37.08
Gm09_18140886_T_G	9	37.65
Gm09_18975401_T_C	9	37.71
Gm09_12863251_C_A	9	37.92
Gm09_15999074_C_T	9	37.95
Gm09_11842723_T_C	9	38.27
Gm09_19396262_A_G	9	38.86
Gm09_20463510_T_G	9	39.18
Gm09_31130602_G_A	9	41.68
Gm09_31168892_C_T	9	41.7
Gm09_32881587_T_C	9	42.19
Gm09_32927873_T_G	9	42.21
Gm09_33131097_G_A	9	42.23
Gm09_33201929_C_A	9	42.26
Gm09_33748460_T_C	9	42.26
Gm09_34267448_A_G	9	42.93
Gm09_34958952_A_G	9	43.42
Gm09_36305377_T_C	9	47.77
Gm09_36517311_T_C	9	48.65
Gm09_39615772_A_G	9	63
Gm09_39747480_T_C	9	63.52
Gm09_39784505_T_C	9	63.7
Gm09_39785445_T_G	9	63.7
Gm09_40038388_T_C	9	64.17
Gm09_40038961_A_G	9	64.17
Gm09_40041912_T_C	9	64.17
Gm09_40042325_A_G	9	64.17
Gm09_40042467_G_A	9	64.17
Gm09_40043531_T_C	9	64.17
Gm09_40045855_T_G	9	64.17
Gm09_40047769_A_G	9	64.17
Gm09_40049672_C_T	9	64.18
Gm09_40050415_T_G	9	64.21
Gm09_40051329_A_G	9	64.23
Gm09_40051254_A_G	9	64.25
Gm09_40052572_G_A	9	64.25
Gm09_40054524_T_C	9	64.25
Gm09_40054657_A_G	9	64.25
Gm09_40056609_A_G	9	64.26
Gm09_40056852_G_A	9	64.26
Gm09_40061836_C_T	9	64.45
Gm09_40062740_C_T	9	64.45
Gm09_40063847_A_G	9	64.45
Gm09_40063919_T_C	9	64.45
Gm09_40065780_A_G	9	64.45
Gm09_40069064_G_T	9	64.45
Gm09_40069273_G_T	9	64.45
Gm09_40069603_G_A	9	64.45
Gm09_40069671_G_A	9	64.45
Gm09_40076300_A_G	9	64.5
Gm09_40076975_C_T	9	64.51
Gm09_40077099_G_A	9	64.51
Gm09_40077223_C_T	9	64.51
Gm09_40077381_T_G	9	64.51
Gm09_40078893_C_A	9	64.51
Gm09_40079333_C_T	9	64.51
Gm09_40084116_C_T	9	64.54
Gm09_40089764_A_C	9	64.59
Gm09_40092428_T_C	9	64.61
Gm09_40097214_A_G	9	64.62
Gm09_40105504_C_T	9	64.63
Gm09_40100785_G_A	9	64.66
Gm09_40099094_T_C	9	64.69
Gm09_40101858_T_C	9	64.69
Gm09_40102626_A_C	9	64.69
Gm09_40102780_C_T	9	64.69
Gm09_40103375_A_C	9	64.69
Gm09_40103554_A_G	9	64.69
Gm09_40105073_A_G	9	64.69
Gm09_40105630_T_C	9	64.69
Gm09_40108960_G_A	9	64.69
Gm09_40158696_G_A	9	64.92
Gm09_40158739_G_T	9	64.92
Gm09_40161201_A_G	9	64.94
Gm09_40162228_C_T	9	64.94
Gm09_40163316_G_T	9	64.94
Gm09_40163947_C_T	9	64.94
Gm09_40619957_G_A	9	66.54
Gm09_40624713_T_C	9	66.54
Gm09_40625775_A_G	9	66.54
Gm09_40633806_T_C	9	66.54
Gm09_40674166_A_C	9	66.58
Gm09_40788555_G_A	9	66.72
Gm09_40771777_A_G	9	66.74
Gm09_40907915_G_A	9	66.88
Gm09_40829020_C_T	9	66.94
Gm09_43921862_C_A	9	81.83
Gm09_43927944_A_G	9	81.83
Gm09_44454200_T_G	9	83.42
Gm09_44528953_C_T	9	83.51
Gm10_109993_G_A	10	0
Gm10_115205_A_G	10	0
Gm10_121493_A_G	10	0
Gm10_14714_C_T	10	0
Gm10_150503_T_C	10	0
Gm10_169010_T_G	10	0
Gm10_26376_T_C	10	0
Gm10_63505_T_G	10	0
Gm10_68803_C_T	10	0
Gm10_72168_A_G	10	0
Gm10_92355_T_C	10	0
Gm10_94469_G_A	10	0
Gm10_173179_T_G	10	0.01
Gm10_182308_C_T	10	0.04
Gm10_188982_T_C	10	0.07
Gm10_191421_G_T	10	0.07
Gm10_193768_T_C	10	0.07
Gm10_197104_A_G	10	0.07
Gm10_199444_A_C	10	0.07
Gm10_212815_A_G	10	0.07
Gm10_219122_A_G	10	0.07
Gm10_242267_C_T	10	0.27
Gm10_253048_T_C	10	0.27
Gm10_259106_T_G	10	0.27
Gm10_279112_T_C	10	0.28
Gm10_301394_C_T	10	0.33
Gm10_316786_C_A	10	0.33
Gm10_350325_C_T	10	0.39
Gm10_352528_T_C	10	0.39
Gm10_355691_G_A	10	0.42
Gm10_430625_C_T	10	0.62
Gm10_452742_G_A	10	0.63
Gm10_458839_T_C	10	0.65
Gm10_474540_A_C	10	0.72
Gm10_533855_A_G	10	0.82
Gm10_537905_C_T	10	0.83
Gm10_548376_T_C	10	0.86
Gm10_550977_C_T	10	0.86
Gm10_557562_A_G	10	0.86
Gm10_571121_A_G	10	0.86
Gm10_575374_G_A	10	0.86
Gm10_579079_A_G	10	0.86
Gm10_593641_A_G	10	0.86
Gm10_545297_G_T	10	0.87
Gm10_554538_G_A	10	0.87
Gm10_563823_A_G	10	0.87
Gm10_567596_A_G	10	0.87
Gm10_583437_G_T	10	0.87
Gm10_600406_G_A	10	0.88
Gm10_603237_A_G	10	0.88
Gm10_608884_C_T	10	0.9
Gm10_616086_T_C	10	0.9
Gm10_623031_G_A	10	0.9
Gm10_631034_C_T	10	0.9
Gm10_637423_C_A	10	0.92
Gm10_643878_A_G	10	0.95
Gm10_651678_C_T	10	0.95
Gm10_656429_T_C	10	0.98
Gm10_667653_T_G	10	1.02
Gm10_674980_A_G	10	1.06
Gm10_679061_A_G	10	1.06
Gm10_681835_G_T	10	1.07
Gm10_686014_C_A	10	1.07
Gm10_690432_C_T	10	1.07
Gm10_700085_G_A	10	1.11
Gm10_702278_C_T	10	1.15
Gm10_705847_C_T	10	1.15
Gm10_709071_A_G	10	1.16
Gm10_714191_G_A	10	1.16
Gm10_716411_A_G	10	1.18
Gm10_720779_T_G	10	1.21
Gm10_725185_A_G	10	1.21
Gm10_733659_A_G	10	1.25
Gm10_745210_T_C	10	1.27
Gm10_750788_T_G	10	1.29
Gm10_764295_T_G	10	1.3
Gm10_772271_G_A	10	1.3
Gm10_806964_A_G	10	1.37
Gm10_848609_T_C	10	1.39
Gm10_856393_A_G	10	1.39
Gm10_854083_C_T	10	1.4
Gm10_875671_G_A	10	1.43
Gm10_894854_T_C	10	1.49
Gm10_925379_G_A	10	1.5
Gm10_933910_G_T	10	1.52
Gm10_942239_A_G	10	1.53
Gm10_945670_C_A	10	1.55
Gm10_952617_G_A	10	1.63
Gm10_967536_C_T	10	1.69
Gm10_976822_G_A	10	1.7
Gm10_979381_C_T	10	1.7
Gm10_990215_C_T	10	1.74
Gm10_1004713_C_T	10	1.76
Gm10_1016639_G_A	10	1.81
Gm10_1030699_T_G	10	1.83
Gm10_1035825_C_A	10	1.83
Gm10_1889816_G_A	10	6.46
Gm10_1879723_T_C	10	6.48
Gm10_1882298_C_T	10	6.49
Gm10_1886747_C_T	10	6.49
[truncated: 2,289 more rows]
