# Supplementary material for: statgenMPP: an R package implementing an IBD-based mixed model approach for QTL mapping in a wide range of multi-parent populations
Source: Bioinformatics. 2022 Oct 4;38(22):5134–6. doi: 10.1093/bioinformatics/btac662 (PMC9665859; doi:10.1093/bioinformatics/btac662)
Supplement: btac662_Supplementary_Data [file btac662_supplementary_data.zip › supplementary_data and codes/soybeanNAM/soybeanNAM_phenotype.csv]

genotype	IA_2012_yield	IA_2013_yield	IL_2012_yield	IL_2013_yield	IN_2012_yield	IN_2013_yield	NE_2012_yield	IA_2012_Yield	IA_2013_Yield	IL_2012_Yield	IL_2013_Yield	IN_2012_Yield	IN_2013_Yield	NE_2012_Yield	IA_2013_Protein	IL_2012_Protein	IL_2013_Protein	IN_2012_Protein	IN_2013_Protein	NE_2012_Protein	NE_2013_Protein	IA_2013_Oil	IL_2012_Oil	IL_2013_Oil	IN_2012_Oil	IN_2013_Oil	NE_2012_Oil	NE_2013_Oil	IA_2013_Fiber	IL_2012_Fiber	IL_2013_Fiber	IN_2012_Fiber	IN_2013_Fiber	NE_2012_Fiber	NE_2013_Fiber	IA_2013_seedWT	IL_2012_seedWT	IL_2013_seedWT	IN_2012_seedWT	IN_2013_seedWT	NE_2012_seedWT	NE_2013_seedWT	mean_Yield	mean_Protein	mean_Oil	mean_Fiber	mean_seedWT
DS11.02003	2265	2008	3120	3107	3846	4618	3124	2264.8	2007.7	3120.4	3107	3845.5	4618.3	3124.3	32.79	32.16	32.03	32.99	33.57	34.3	34.12	19.41	20.99	21.82	20.05	20.13	19	20.31	4.93	4.75	4.74	4.82	4.77	4.8	4.69	12.6	16.05	12.8	13.87	13.3	14.3	11	3155.428571	33.13714286	20.24428571	4.785714286	13.41714286
DS11.02005	2834	1626	4512	3591	4462	5256	4714	2834.5	1626.1	4512.5	3591.2	4462.5	5255.5	4714.1	32.79	32.87	32.67	35.29	34.38	34.8	35.29	19.11	20.65	21.04	18.83	19.81	19	19.13	4.96	4.75	4.79	4.72	4.78	4.8	4.69	13.4	20.2	14.5	16.8	16.8	16	12.1	3856.628571	34.01285714	19.65285714	4.784285714	15.68571429
DS11.02006	2433	1908	3591	3282	3915	4707	4457	2433.1	1908.2	3591.2	3281.8	3915	4706.9	4456.8	32.49	31.65	30.54	33.36	31.68	33	34.1	19.55	20.71	22.02	19.51	20.14	19	19.92	4.91	4.84	4.85	4.85	4.93	5	4.73	14.7	17.34	13.6	14.4	14.8	15.7	12.3	3470.428571	32.40285714	20.12142857	4.872857143	14.69142857
DS11.02007	2770	1628	3053	2959	4144	5387	5590	2769.5	1628.4	3053.2	2959	4143.9	5387.1	5590	34.4	33.54	31.82	33.56	34.24	33.4	34.21	18.67	20.42	21.67	19.63	20	19	19.89	4.86	4.73	4.81	4.8	4.74	4.9	4.77	12.8	17.37	14.1	16.41	16.8	16.1	12.9	3647.3	33.59571429	19.89714286	4.801428571	15.21142857
DS11.02014	2969	1369	2872	2919	4178	4292	4291	2969.2	1369.2	2871.6	2918.7	4178.3	4292	4291.4	33.62	32.77	33.19	35.4	34.57	36.2	35.78	18.4	20.17	20.7	18.21	19.45	17.7	18.76	5.04	4.81	4.73	4.78	4.72	4.8	4.68	10.8	16.51	13.7	15.12	15.5	13.2	10.9	3270.057143	34.50428571	19.05571429	4.794285714	13.67571429
DS11.02017	2310	1693	3040	3228	4602	5263	5190	2309.7	1693.4	3039.7	3228	4602.2	5263.4	5190.4	33.07	33.77	33.22	35.3	35.19	36	35.91	18.44	19.61	20.52	18.64	18.88	18.1	18.79	4.95	4.73	4.78	4.73	4.71	4.7	4.74	12.1	17.95	13.4	15.39	15.1	14.2	11.2	3618.114286	34.63714286	18.99714286	4.762857143	14.19142857
DS11.02019	2860	1905	3275	3006	4513	4852	4857	2859.5	1905.2	3275.1	3006.1	4512.8	4852.2	4857.1	33.12	33.47	33.43	36.85	33.87	36.3	35.91	19.99	20.69	21.13	18.79	20.79	18.5	19.26	4.83	4.7	4.72	4.58	4.64	4.7	4.6	13.3	19.06	14.3	16.8	15.5	15.6	11.8	3609.714286	34.70714286	19.87857143	4.681428571	15.19428571
DS11.02022	2556	1418	2596	2959	4144	5097	5256	2556.3	1418	2595.9	2959	4143.9	5097.1	5256.2	33.47	34.29	32.32	35.6	34.22	35.4	35.05	19.26	19.98	21.57	19.18	19.83	18.7	19.11	4.85	4.72	4.74	4.62	4.75	4.7	4.73	14	21.42	14.6	16.32	16.4	15	12.3	3432.342857	34.33571429	19.66142857	4.73	15.72
DS11.02023	2544	1558	4405	3141	4771	4643	5238	2543.5	1558.4	4404.9	3140.6	4770.6	4643.1	5238.5	33.05	33.18	33.04	34.17	34.83	35.4	37.06	19.13	19.52	19.92	19.02	19.17	17.8	17.14	4.98	4.86	4.81	4.83	4.72	4.9	4.71	12.7	15.23	10.6	13.42	12.7	13.1	9.8	3757.085714	34.39	18.81428571	4.83	12.50714286
DS11.02024	1693	1496	2831	3154	4818	5210	4890	1692.7	1496.2	2831.2	3154	4818.5	5210.5	4890.3	34.29	34.27	32.68	37.68	35.61	35.6	36.5	18.72	20.38	21.69	18.23	19.69	18.9	19.21	4.79	4.67	4.68	4.55	4.57	4.7	4.53	12	18.02	11.7	15.57	14.9	13.5	11.3	3441.914286	35.23285714	19.54571429	4.641428571	13.85571429
DS11.02025	1790	1496	3510	3329	4697	4992	3885	1790	1496.2	3510.5	3328.9	4697.4	4992.4	3885.2	34.21	32.25	33.61	36.61	34.77	36.3	36.45	18.71	20.88	20.66	18.12	19.32	18.2	18.26	4.9	4.81	4.73	4.65	4.69	4.7	4.66	12.7	17.05	12.7	15.39	15.6	14.5	11	3385.8	34.88571429	19.16428571	4.734285714	14.13428571
DS11.02026	1940	2322	3517	2872	4154	5246	4696	1940.5	2322.1	3517.2	2871.6	4154.1	5245.6	4696	30.87	32.57	31.43	32.92	32.74	34.2	33.7	19.88	20.52	21.28	19.64	20.28	18.6	19.18	5.03	4.84	4.86	4.86	4.83	4.9	4.88	13.5	17.55	12.8	14.34	15.1	13.5	10.6	3535.3	32.63285714	19.91142857	4.885714286	13.91285714
DS11.02027	2604	1446	3329	3463	4440	5271	4985	2604.3	1446	3328.9	3463.4	4440.1	5271.3	4984.9	33.83	32.8	32.64	35.54	34.42	34.6	35.55	19.36	20.73	21.35	18.92	19.88	19	19.01	4.88	4.76	4.74	4.68	4.71	4.8	4.78	14.4	20.53	15.5	16.89	17.4	16.3	13.1	3648.414286	34.19714286	19.75	4.764285714	16.30285714
DS11.02029	2199	1803	3551	3080	3728	4780	4177	2199.2	1802.8	3550.8	3080.1	3727.6	4779.7	4177.4	33.56	33.75	32.44	34.26	34.31	34.9	35.16	19.07	19.98	21.01	19.47	19.89	18.7	18.87	4.9	4.73	4.75	4.77	4.68	4.8	4.74	12.4	17.73	13.4	15.78	15.3	15.4	11.5	3331.085714	34.05428571	19.57	4.767142857	14.50142857
DS11.02030	1859	1304	2972	3107	4165	4904	5153	1859.3	1304.1	2972.5	3107	4165.2	4903.9	5152.6	34.12	32.68	31.96	34.54	34.54	35.4	35.23	18.68	20.67	21.25	19.25	19.38	18.5	19.36	4.91	4.83	4.82	4.74	4.73	4.7	4.67	11.5	15.69	12.4	14.91	14.4	15.7	12.3	3352.085714	34.06714286	19.58428571	4.771428571	13.84285714
DS11.02031	3104	2120	3033	3120	3639	5037	6073	3104.2	2119.7	3033	3120.4	3638.7	5036.6	6073.2	33.52	33.41	32.49	35.55	33.94	34.9	35.97	19.24	20.21	21.31	18.43	20.19	18.6	19.36	4.92	4.79	4.76	4.75	4.72	4.8	4.63	12.6	18.49	15.3	15.9	15.6	17.2	13	3732.257143	34.25428571	19.62	4.767142857	15.44142857
DS11.02032	2499	1631	2367	3208	4009	4820	4904	2499.1	1630.8	2367.2	3207.8	4008.6	4820.4	4904.4	33.06	33.68	32.48	35.43	34.38	35.2	34.99	19.85	20.93	21.84	19.62	20.13	18.6	19.82	4.89	4.63	4.69	4.63	4.67	4.8	4.71	14.3	17.73	14.9	17.15	15.2	16.6	12.8	3348.328571	34.17428571	20.11285714	4.717142857	15.52571429
DS11.02033	2217	2182	2468	2562	3936	5452	4653	2217.3	2181.7	2468.1	2562.2	3936	5451.9	4653	32.48	32.24	32.09	33.22	33.48	34.3	34.51	20.22	21.31	21.74	19.95	20.64	19.1	19.98	4.84	4.77	4.76	4.79	4.69	4.8	4.71	13	16.77	12.4	14.14	15.4	14.9	11.7	3352.885714	33.18857143	20.42	4.765714286	14.04428571
DS11.02035	2070	1512	3221	2811	4747	5136	4624	2070	1511.8	3221.3	2811.1	4746.9	5136.5	4623.8	33.61	32.18	32.83	35.09	34.45	36.1	36.5	19.89	21.22	21.62	18.97	20.26	18.6	19.24	4.85	4.79	4.68	4.73	4.66	4.7	4.58	12.8	17.2	13.1	16.32	14.6	15.7	11.7	3445.914286	34.39428571	19.97142857	4.712857143	14.48857143
DS11.02036	2344	2190	3921	2582	3792	4272	4164	2343.7	2190	3920.7	2582.4	3792.4	4272.1	4164.2	32.2	31.23	31.8	33.29	33.84	35.3	35.82	19.34	20.67	20.93	19.61	19.66	18.2	18.08	5	4.86	4.84	4.85	4.76	4.8	4.74	13.3	15.37	11.7	14.4	14	14.9	10.5	3323.642857	33.35428571	19.49857143	4.835714286	13.45285714
DS11.02037	2653	2180	3988	3457	3765	4434	5005	2653	2179.6	3987.9	3456.7	3765.4	4433.9	5005.2	33.33	32.73	31.86	34.06	33.14	34.2	34.87	19.18	20.22	21.36	19.43	20.69	19.3	18.98	4.87	4.78	4.77	4.77	4.73	4.8	4.74	14.5	18.84	14.5	16.11	16.4	17.7	13.1	3640.242857	33.45571429	19.88	4.78	15.87857143
DS11.02038	2570	2215	3685	3322	3936	5138	4780	2570.4	2215.1	3685.3	3322.2	3936	5138.1	4779.7	32.57	34.3	33.16	35.96	35.12	36.8	35.41	19.38	19.2	20.65	18.28	19.35	17.6	19.2	4.92	4.79	4.73	4.71	4.67	4.7	4.69	14.3	18.84	14.4	15.66	17	17.5	12.2	3663.828571	34.76	19.09428571	4.744285714	15.7
DS11.02040	2674	2818.5	4075.5	3484	4154	5213	5020	2246.6	1743.8	4082.1	3261.6	4458.3	5233.7	4421	33.36	33.39	32.58	36.9	34.59	35.5	35.65	19.27	19.77	21.29	18.26	19.43	18.2	18.56	4.87	4.77	4.74	4.62	4.71	4.8	4.71	14	17.05	13	16.02	15.7	15	11.4	3635.3	34.56714286	19.25428571	4.745714286	14.59571429
DS11.02042	2294	1719	3833	3120	4361	5058	4373	2293.8	1718.9	3833.3	3120.4	4361	5058.1	4373.1	33.67	31.46	31.89	34.59	33.16	34.5	35.15	18.97	20.69	20.83	18.62	20.01	17.7	18.39	4.91	4.85	4.83	4.82	4.8	4.9	4.79	13.5	16.55	12.4	15.27	14	13.6	11.4	3536.942857	33.48857143	19.31571429	4.842857143	13.81714286
DS11.02043	2559	1710	3242	3114	4129	5658	5730	2559.3	1709.7	3241.5	3113.7	4128.6	5657.5	5730	33.33	33.76	32.84	34.95	34.64	35.1	35.04	19.3	20.45	20.9	19.19	19.79	18.9	19.13	4.87	4.7	4.75	4.7	4.69	4.7	4.76	12.8	18.95	14	12.67	15.6	14.9	11.3	3734.328571	34.23714286	19.66571429	4.738571429	14.31714286
DS11.02044	2982	2224	3564	3302	4441	4907	4893	2981.5	2223.6	3564.3	3302	4441.3	4906.8	4892.7	32.24	31.78	31.99	34.59	33.8	35	34.97	20.28	21.67	22.11	19.67	20.97	19.2	20.18	4.85	4.75	4.71	4.74	4.65	4.7	4.62	15.6	18.88	14.9	17.72	16.6	17.9	13.3	3758.885714	33.48142857	20.58285714	4.717142857	16.41428571
DS11.02047	2508	3592	3611	3524	4024	4437	4007	2508	3592.1	3611.3	3523.9	4024.3	4436.6	4006.6	32.26	33.3	32.95	34.41	33.96	35	35.45	19.02	19.79	20.96	19.03	19.54	17.9	19.39	5	4.81	4.77	4.75	4.82	4.9	4.65	16.8	18.88	14.8	17.39	16.2	15.5	13.9	3671.828571	33.90428571	19.37571429	4.814285714	16.21
DS11.02049	2861	3390	3746	4116	3494	4839	5765	2860.8	3389.8	3745.8	4115.7	3494.4	4839.4	5764.9	33.87	33.15	32.72	35.23	34.83	35.7	34.94	19.07	19.96	20.73	18.75	19.77	18.4	19.71	4.93	4.8	4.8	4.72	4.69	4.7	4.68	18.1	18.59	16.4	16.89	16.5	17.8	15	4030.114286	34.34857143	19.48428571	4.76	17.04
DS11.02051	2996	3659	3820	3383	3519	5839	5147	2996.3	3658.8	3819.8	3382.7	3519	5839.2	5147.2	32.66	33.02	32.67	33.74	33.54	34.6	34.44	18.74	19.87	20.44	19.18	19.92	18.8	20.16	4.97	4.8	4.83	4.84	4.77	4.8	4.73	16.6	18.88	14.6	17.99	17.1	16.9	15	4051.857143	33.52428571	19.58714286	4.82	16.72428571
DS11.02054	2455	3289	3605	3685	2818	4802	3428	2455.1	3288.7	3604.6	3685.3	2817.9	4802	3427.5	31.96	33.25	32.72	35.93	33.69	34.2	33.62	18.78	19.59	20.28	18.05	20.2	18.6	20.19	5.04	4.79	4.82	4.67	4.76	4.8	4.78	16.6	18.49	16	16.44	17.1	16.3	14.9	3440.157143	33.62428571	19.38428571	4.808571429	16.54714286
DS11.02057	3023	3472	3847	3194	3828	2833	3467	3022.9	3472.2	3846.7	3194.4	3828.1	2833.2	3467.4	32.89	31.54	30.95	33.84	33.32	33.6	36.76	19.05	20.96	21.61	19.73	20.17	19.4	19.65	4.99	4.84	4.85	4.78	4.8	4.8	4.95	15.2	17.55	14.3	16.29	13.4	14.9	12.4	3380.7	33.27142857	20.08142857	4.858571429	14.86285714
DS11.02059	3051	3270	3268	3759	3480	4485	4835	3051	3269.5	3268.4	3759.3	3480.3	4485.2	4835.2	33.43	32.47	33.61	34.24	36.2	36	36.63	18.9	20.72	20.87	19.71	19.28	18.5	19.02	4.85	4.75	4.68	4.74	4.55	4.7	4.54	16.8	17.98	14.4	17.36	15.8	17.1	12.3	3735.557143	34.65428571	19.57142857	4.687142857	15.96285714
DS11.02061	3046	2879	3968	3322	3928	4242	4455	3045.9	2879	3967.8	3322.2	3928	4242.1	4454.6	30.31	31.25	32.68	34.32	33.55	34.1	32.84	20.01	21.33	21	19.42	20.53	19.4	20.86	5.1	4.83	4.75	4.74	4.72	4.8	4.76	13.9	16.34	12.4	14.85	13.4	14.3	12.5	3691.371429	32.72142857	20.36428571	4.814285714	13.95571429
DS11.02063	3004	3465	3974	3349	3959	5256	5626	3003.9	3465.4	3974.5	3349.1	3958.9	5255.5	5626.2	33.19	30.54	30.25	34.58	32.76	33.3	34.42	19.16	20.86	21.87	18.39	20.36	18.8	19.64	5.02	4.93	4.91	4.8	4.84	4.9	4.72	15.8	18.02	14.2	16.62	16.7	16.5	13.7	4090.5	32.72	19.86857143	4.874285714	15.93428571
DS11.02064	2521	3450	3282	2986	3695	4976	4215	2521.1	3449.8	3281.8	2985.9	3695.2	4976.4	4214.8	34.8	34.59	33.2	37.67	35.86	37.1	35.78	18.9	19.52	20.92	17.86	19.19	17.6	19.31	4.94	4.75	4.69	4.58	4.6	4.7	4.62	16.6	18.77	14	17.24	16.2	15.6	12.8	3589.285714	35.57142857	19.04285714	4.697142857	15.88714286
DS11.02065	2903	3432	3894	3161	3377	5039	5789	2902.9	3431.9	3893.8	3160.8	3377.2	5039.2	5788.9	33.61	33.15	33.15	34.66	34.9	34.9	35.6	18.68	20.11	21.39	19.32	19.69	18.8	19.37	4.85	4.81	4.67	4.72	4.64	4.8	4.61	17.1	18.09	15.3	15.18	16.7	16.8	13	3942.1	34.28142857	19.62285714	4.728571429	16.02428571
DS11.02066	2496	3560	3221	3820	3618	5017	4414	2495.7	3560.1	3221.3	3819.8	3617.5	5016.9	4413.9	32.81	32.96	32.31	34.67	33.81	33.9	33.69	18.8	19.64	20.5	18.88	19.76	18.5	19.75	4.98	4.92	4.8	4.79	4.77	4.9	4.79	14.2	16.66	13.1	14.46	13.6	15.5	12.9	3735.028571	33.45	19.40428571	4.85	14.34571429
DS11.02069	3219	3430	3766	3309	4512	6127	4798	3218.7	3430.4	3766	3308.7	4511.8	6126.9	4798.2	32.96	31.78	33.78	36.42	33.88	35.2	34.97	19.17	20.82	20.91	18.36	19.86	19.1	20.32	4.88	4.77	4.65	4.66	4.74	4.7	4.58	16.8	18.16	15.4	17.18	17.5	16.1	14.8	4165.814286	34.14142857	19.79142857	4.711428571	16.56285714
DS11.02070	2958	3730	4183	3242	3825	4898	4234	2957.8	3730.1	4183	3241.5	3824.7	4897.8	4234	31.89	32.38	32.06	35.54	34.28	34.8	34.83	18.23	19.57	20.48	18.03	19.39	18.3	18.73	5.07	4.9	4.87	4.78	4.75	4.8	4.77	14.4	16.08	13.2	16.29	15	14.7	10.8	3866.985714	33.68285714	18.96142857	4.848571429	14.35285714
DS11.02071	2816	3400	4102	3484	3812	3553	3574	2816	3399.8	4102.3	3483.6	3812.2	3552.8	3574	32.3	31.82	32.62	34.04	33.39	35.2	36.2	19.61	20.97	21.54	19.96	20.56	19	19.2	4.97	4.77	4.69	4.7	4.75	4.7	4.58	15.5	17.95	13.6	16.65	13.9	14.8	12	3534.385714	33.65285714	20.12	4.737142857	14.91428571
DS11.02078	2777	3515	3544	3766	4146	4405	5770	2776.8	3514.9	3544.1	3766	4145.7	4404.8	5770.5	32.26	31.55	32.27	34.93	33.7	34.4	33.89	19.05	20.42	21.08	18.68	20.23	18.7	19.93	5.03	4.94	4.75	4.75	4.72	4.8	4.73	14.3	16.91	12.6	16.05	14.3	15.3	12.5	3988.971429	33.28571429	19.72714286	4.817142857	14.56571429
DS11.02080	2602	3453	4109	3484	4213	4831	4478	2602	3453.3	4109	3483.6	4213.1	4830.9	4478.5	32.55	33.55	33.35	37.59	33.29	34.6	33.82	18.75	19.63	20.35	17.04	20.18	18.9	19.85	4.97	4.84	4.74	4.68	4.77	4.8	4.78	14.5	16.48	12.9	15.96	14.8	14.2	12.4	3881.485714	34.10714286	19.24285714	4.797142857	14.46285714
DS11.02086	2787	3525	3645	3632	4297	4913	5510	2787.4	3525.3	3645	3631.5	4297.4	4913.4	5510.2	32.75	33.14	31.96	35.51	34.01	34.8	35.22	19.54	20.7	21.24	19.5	20.69	19.4	19.96	4.86	4.73	4.78	4.62	4.64	4.7	4.58	17.3	20.78	14.8	18.92	16.3	17.2	14.2	4044.314286	33.91285714	20.14714286	4.701428571	17.07142857
DS11.02089	3251	3592	3948	3605	4160	4588	6398	3250.9	3592.1	3947.6	3604.6	4159.7	4588	6398.1	32.98	33.7	33.1	36.2	34.56	34.8	35.12	18.5	18.93	20.04	17.66	18.96	18.2	19.38	4.95	4.88	4.81	4.74	4.77	4.8	4.69	16.2	17.27	14.2	15.69	15.2	16.2	14	4220.142857	34.35142857	18.81	4.805714286	15.53714286
DS11.02091	2341	2014	3315	3450	3130	5334	5008	2341.4	2013.5	3315.4	3449.9	3129.8	5334	5007.6	32.2	31.44	33.07	34.6	34.09	34.8	34.73	19.5	20.76	20.82	18.91	20.18	19.2	19.62	5.03	4.81	4.77	4.77	4.7	4.7	4.71	14.1	15.29	14.2	13.51	15.5	15.1	11.2	3513.085714	33.56142857	19.85571429	4.784285714	14.12857143
DS11.02093	1856	1805	3887	3773	3948	5833	4486	1856	1804.7	3887.1	3772.7	3947.8	5833.2	4486	30.82	31.46	31.68	34.02	34.88	34.3	33.95	18.83	20.05	20.63	18.67	19.79	18.5	19.22	5.14	4.91	4.94	4.88	4.63	4.9	4.87	12.4	17.53	13.3	16.44	15.3	15.6	12.3	3655.357143	33.01571429	19.38428571	4.895714286	14.69571429
DS11.02095	2492	3184	3484	3221	4252	4433	6178	2492.5	3184	3483.6	3221.3	4251.9	4433.3	6178.1	30.91	29.9	31.28	32.87	30.8	33.1	32.8	19.13	21.68	21.97	19.58	21.6	19.4	20.6	5.18	4.91	4.82	4.87	4.89	4.9	4.81	15	16.49	13.9	14.73	15.3	16.7	13	3892.1	31.66571429	20.56571429	4.911428571	15.01714286
DS11.02098	2347	3485	3215	3605	3913	5030	5168	2346.7	3485.2	3214.6	3604.6	3912.9	5029.7	5168	32.98	33.52	32.57	33.3	33.52	35.3	33.78	18.59	19.31	20.78	19.18	19.76	18.3	19.99	4.98	4.77	4.81	4.86	4.8	4.8	4.77	16.6	18.18	15.1	15.36	17.2	17	13.6	3823.1	33.56714286	19.41571429	4.827142857	16.14857143
DS11.02099	1807	2123	3611	3215	3326	3959	4443	1806.7	2123.1	3611.3	3214.6	3326.4	3959	4442.8	32.31	33.27	32.8	34.04	33.24	35.7	34.66	18.34	19.34	20.94	19.09	20.24	18.4	19.5	5.05	4.84	4.76	4.8	4.77	4.7	4.71	11.6	15.78	12.1	13.42	14	13.5	11.5	3211.985714	33.71714286	19.40714286	4.804285714	13.12857143
DS11.02108	3146	2922	3773	3282	4753	6064	5519	3146.4	2922.3	3772.7	3281.8	4752.9	6063.6	5519.2	34.34	32.54	32.78	35.32	34.87	35.5	35.39	19.22	20.3	21.35	18.69	20	18.8	19.83	4.82	4.76	4.74	4.73	4.66	4.7	4.59	15.9	19.17	14.5	16.8	16.1	15.8	13.6	4208.414286	34.39142857	19.74142857	4.714285714	15.98142857
DS11.02113	3429	2819	3564	3168	4728	4383	6363	3429	2818.7	3564.3	3167.5	4728.3	4383	6362.9	33.72	32.22	31.98	35.93	35.4	35.7	35.42	19.29	19.97	20.6	18.25	18.99	18.1	18.73	4.89	4.86	4.87	4.73	4.68	4.8	4.7	13.3	15.26	11.1	14.02	12.9	13.3	10.8	4064.814286	34.33857143	19.13285714	4.79	12.95428571
DS11.02115	3470	2568	3484	3786	4548	5528	5271	3469.7	2568.5	3483.6	3786.2	4547.5	5528	5270.8	33.8	33.3	34.18	37.48	35.64	36.2	36.04	19.58	20.1	20.32	17.76	19.34	18.2	19.66	4.83	4.73	4.67	4.61	4.63	4.7	4.53	15.5	18.06	14	17.21	16.6	15.9	13.7	4093.471429	35.23428571	19.28	4.671428571	15.85285714
DS11.02118	3437	2880	2690	3147	4259	5528	5582	3436.8	2880	2690	3147.3	4259.4	5528	5581.9	34.12	32.28	32.6	36.35	34.55	35.4	35.28	19.39	20.62	21.04	18.2	19.93	18.4	19.2	4.82	4.82	4.79	4.66	4.67	4.8	4.65	15.2	16.69	13.5	16.2	15.9	16.1	12.9	3931.914286	34.36857143	19.54	4.744285714	15.21285714
DS11.02120	3496	2712	3544	3295	4326	6336	4829	3495.9	2711.9	3544.1	3295.3	4326.1	6335.6	4829	34.09	32.06	33.19	35.7	34.69	35.7	36.34	19.76	21.18	20.89	19.15	19.88	19.4	19.58	4.85	4.73	4.73	4.66	4.71	4.6	4.5	15	17.05	12.2	16.29	15.7	15.7	13.2	4076.842857	34.53857143	19.97714286	4.682857143	15.02
DS11.02121	3378	2802	4512	3141	4498	4906	4656	3377.9	2801.8	4512.5	3140.6	4497.7	4905.7	4656.2	34.43	34.72	32.31	36.57	35.87	36.9	36.51	18.91	19.22	21.44	17.89	19.18	17.8	18.38	4.87	4.78	4.76	4.69	4.61	4.7	4.59	15	17.23	12.9	15.66	14.6	13.5	11.2	3984.628571	35.33	18.97428571	4.714285714	14.29857143
DS11.02123	3413	2574	3524	3040	4631	5789	4730	3413.1	2574	3523.9	3039.7	4631.4	5788.6	4729.9	35.35	32.14	31.84	35.01	33.69	35.1	34.55	18.06	20.65	21.45	18.56	20.18	19	20.07	4.81	4.77	4.84	4.78	4.82	4.7	4.69	16	19.42	13.2	16.89	16.5	16.5	12.5	3957.228571	33.95428571	19.71	4.772857143	15.85857143
DS11.02127	2941	2990	3248	3309	5339	5199	5353	2941	2989.7	3248.2	3308.7	5339	5199	5353.1	33.39	32.47	32.24	34.16	34.99	35	34.77	19.7	20.55	21.34	19.45	19.77	18.7	20.19	4.85	4.8	4.77	4.76	4.64	4.8	4.61	14.3	15.15	11.9	15.12	14.1	13.8	12	4054.1	33.86	19.95714286	4.747142857	13.76714286
DS11.02129	3158	3032	2993	3356	NA	4835	4807	3158	3031.9	2992.6	3355.8	NA	4834.7	4807.4	34.25	32.16	31.71	34.76	34.47	35.6	35.07	18.94	20.6	21.23	19.24	20.07	18.7	19.46	4.85	4.83	4.83	4.74	4.67	4.7	4.67	14.2	15.33	11.6	14.82	14.2	14.9	13	3696.733333	34.00285714	19.74857143	4.755714286	14.00714286
DS11.02131	2442	2807	3618	3706	5140	5568	4521	2441.5	2807.2	3618.1	3705.5	5139.7	5567.7	4521	33.89	31.7	32	35.68	34.53	35.7	35.59	19.3	21.08	21.55	18.74	20.1	18.7	19.23	4.85	4.77	4.77	4.71	4.65	4.7	4.61	13.5	15.76	12.8	14.23	14	14	11.5	3971.528571	34.15571429	19.81428571	4.722857143	13.68428571
DS11.02132	3006	2870	2979	3100	4054	4735	5271	3005.7	2870.1	2979.2	3100.2	4053.6	4734.6	5270.8	33	31.98	32.79	35.61	34.94	36	35.66	19.36	20.71	21.23	18.74	19.31	18.4	19.46	4.94	4.79	4.72	4.71	4.69	4.7	4.58	14.5	14.22	11.2	14.11	13.3	14.1	10.8	3716.314286	34.28285714	19.60142857	4.732857143	13.17571429
DS11.02133	3621	2620	4338	3228	4378	5070	5583	3620.8	2619.7	4337.6	3228	4378.1	5070.2	5582.9	32.32	30.53	30.25	33.61	32.6	33.7	34.91	19.37	20.9	21.71	18.82	20.1	18.8	18.91	5.01	4.9	4.93	4.92	4.88	4.9	4.77	12.4	15.01	11.5	13.18	13.2	14.3	10.8	4119.614286	32.56	19.80142857	4.901428571	12.91285714
DS11.02135	3450	2973	4062	2979	3957	6108	6179	3450	2973.4	4061.9	2979.2	3957	6108.1	6179.4	34.84	33.48	31.16	36.04	33.55	34.8	33.47	19.38	19.25	21.07	17.64	19.77	18.7	20.28	4.76	4.85	4.91	4.77	4.76	4.8	4.75	13.3	18.27	11.6	16.32	16.6	15.3	12	4244.142857	33.90571429	19.44142857	4.8	14.77
DS11.02140	3430	3215	3813	3309	5448	4730	3774	3430.3	3214.6	3813.1	3308.7	5447.9	4729.8	3773.8	33.65	32.24	31.5	35.87	34.36	35.7	35.42	19.76	20.67	21.66	18.56	20.06	18.4	19.61	4.84	4.86	4.8	4.7	4.69	4.7	4.59	14.5	16.62	12.5	15.24	14.2	15.3	12.1	3959.742857	34.10571429	19.81714286	4.74	14.35142857
DS11.02141	3496	3057	3349	3759	4895	5506	6466	3495.9	3057	3349.1	3759.3	4895.4	5505.6	6465.5	33.4	31.69	31.86	35.69	34.34	35.4	35.11	18.93	20.3	20.66	18.14	19.66	18.2	18.84	4.93	4.85	4.86	4.76	4.71	4.8	4.73	13.5	16.23	12.1	15.57	14.1	14.2	11.6	4361.114286	33.92714286	19.24714286	4.805714286	13.9
DS11.02142	3709	2974	3853	3181	4228	4798	3435	3709.1	2974.4	3853.4	3180.9	4228	4798.2	3434.6	32.22	31.26	31.5	34.63	33.52	33.8	34.64	19.11	20.9	21.28	19.4	19.82	19.4	19.73	4.93	4.86	4.85	4.71	4.81	4.8	4.71	15.8	18.06	15.2	15.6	16.8	16.1	14.1	3739.8	33.08142857	19.94857143	4.81	15.95142857
DS11.02143	3757	2768	3228	3282	4662	4853	5399	3757.4	2768.5	3228	3281.8	4661.6	4853.4	5399.2	33.33	32.16	32.06	35.1	33.97	34.6	35.03	19.83	21.41	21.5	19.28	20.21	19.5	20.32	4.82	4.73	4.81	4.69	4.73	4.7	4.61	15.3	15.8	12.8	16.41	15.1	16.4	13.9	3992.842857	33.75	20.29285714	4.727142857	15.10142857
DS11.02149	2845	2834	3719	3376	4716	5932	4788	2845	2833.5	3718.9	3376	4716	5931.8	4788.4	33.88	31.59	31.46	35.78	35.77	36.2	36.61	18.88	21.04	21.56	19.14	19.51	18.4	18.58	4.88	4.81	4.84	4.62	4.61	4.7	4.59	13.6	16.77	13.2	16.74	14.9	14.3	12.1	4029.942857	34.47	19.58714286	4.721428571	14.51571429
DS11.02150	2184	2691	4324	3013	4198	5022	NA	2184.1	2691.2	4324.2	3012.8	4198.5	5021.8	NA	34.37	32.03	31.47	35.24	33.71	NA	34.45	19.01	20.23	20.89	18.18	19.41	NA	18.9	4.84	4.85	4.91	4.81	4.82	NA	4.8	12.4	16.01	11.1	14.29	13.1	NA	11.3	3572.1	33.545	19.43666667	4.838333333	13.03333333
DS11.02151	3513	3366	3430	2912	4443	4714	5954	3512.9	3365.7	3429.8	2911.9	4443.3	4713.8	5954.5	32.33	30.66	29.13	32.76	32.59	34.1	34.47	19.57	21.34	22.18	20	20.88	19.4	19.57	5.04	4.82	5.03	4.81	4.82	4.8	4.75	15	17.73	13.1	17.54	16.5	15.6	13	4047.414286	32.29142857	20.42	4.867142857	15.49571429
DS11.02152	2637	2813	4230	3436	5145	5371	4297	2636.6	2813.4	4230	3436.5	5145	5371	4297.1	32.57	32.13	30.92	35.28	33.69	35.5	35.49	20.19	20.15	21.71	18.46	20.03	18.5	18.41	4.9	4.8	4.86	4.77	4.75	4.8	4.72	13.4	16.44	12.5	14.14	13.2	13.5	10.6	3989.942857	33.65428571	19.63571429	4.8	13.39714286
DS11.02154	2875	2810	3436	3181	5007	5823	5020	2875.2	2809.5	3436.5	3180.9	5007	5822.7	5019.5	33.84	33.02	31.73	35.75	33.17	34.9	34.9	19.44	20.74	21.99	18.77	20.37	18.9	19.73	4.85	4.68	4.76	4.7	4.77	4.8	4.65	14	19.06	15.6	18.41	18.3	17.7	14.2	4021.614286	33.90142857	19.99142857	4.744285714	16.75285714
DS11.02155	2939	2891	3921	3275	3838	5090	5660	2938.6	2890.9	3920.7	3275.1	3838.3	5090.2	5660.1	31.54	32.83	32.03	36.32	34.78	35.4	36.56	19.02	20.22	21.12	18.27	19.07	18.3	18.5	5.08	4.74	4.82	4.71	4.75	4.8	4.59	13.2	15.26	11.4	14.49	12.5	15	11.3	3944.842857	34.20857143	19.21428571	4.784285714	13.30714286
DS11.02156	2400	3355	3309	3329	4990	3855	4939	2399.9	3355.3	3308.7	3328.9	4990.1	3854.7	4939.3	32.8	31.18	30.83	33.37	32.11	35.4	35.13	19.59	21.57	22.18	20	21.53	19	20.31	4.87	4.77	4.86	4.78	4.77	4.7	4.6	16.4	17.29	14.8	16.65	15.9	17.2	13.7	3739.557143	32.97428571	20.59714286	4.764285714	15.99142857
DS11.02157	2437	3003	3544	3168	4184	4688	4752	2436.7	3002.7	3544.1	3167.5	4183.9	4687.6	4751.5	33.15	33.18	32.22	34.18	35.13	35.2	34.08	19.41	20.46	21.6	19.82	19.75	19	20.03	4.87	4.71	4.73	4.75	4.65	4.7	4.69	15.8	18.98	14.1	16.77	17	15.5	12.8	3682	33.87714286	20.01	4.728571429	15.85
DS11.02158	1707	1942	3262	3100	4896	3900	5529	1706.7	1941.6	3261.6	3100.2	4896.4	3900.1	5529.4	33.25	32.86	32.97	34.51	34.22	35	35.24	19.26	20.42	21.28	19.34	20.81	19.1	20.21	4.9	4.75	4.7	4.74	4.6	4.7	4.56	11.6	13.69	12	13.3	13.5	14.6	12.4	3476.571429	34.00714286	20.06	4.707142857	13.01285714
DS11.02159	2491	2722	3094	3416	4005	3817	3410	2490.7	2721.5	3093.5	3416.3	4004.7	3816.6	3409.9	31.9	32.28	31.03	34.48	30.8	34.6	34.23	19.32	20.31	21.72	19.1	21.68	19	20.42	4.98	4.79	4.92	4.77	4.93	4.8	4.7	13.9	16.09	12.4	16.02	12.6	15.7	11.7	3279.028571	32.76	20.22142857	4.841428571	14.05857143
DS11.02161	1833	1732	3719	3477	4550	4676	4353	1832.8	1732.1	3718.9	3476.8	4549.6	4676	4352.9	32.34	33.24	32.08	34.29	32	36	35.03	19.02	20.22	21.61	19.51	20.08	18.7	19.7	4.98	4.77	4.75	4.77	4.98	4.7	4.62	12.4	18.64	13.9	17	16.3	16.3	13.7	3477.014286	33.56857143	19.83428571	4.795714286	15.46285714
DS11.02162	2932	1800	3490	3504	4215	4177	5472	2932	1800.1	3490.3	3503.7	4215.2	4176.6	5471.9	32.74	32.73	32.51	34.91	31.52	34.7	34.3	19.14	20.33	20.55	19.18	21.31	19	19.93	4.9	4.78	4.83	4.7	4.85	4.8	4.72	16.1	19.62	16.5	19.31	17.1	17.6	14.3	3655.685714	33.34428571	19.92	4.797142857	17.21857143
DS11.02163	2093	2392	3302	3134	4322	3890	6075	2093	2391.6	3302	3133.9	4322.4	3890.4	6074.6	32.07	33.26	31.55	36.18	31.14	35	36.12	18.68	19.33	21.05	17.57	20.6	17.7	17.99	5.11	4.88	4.89	4.77	4.97	4.9	4.7	13.1	15.05	11.9	14.49	12.6	13.4	11	3601.128571	33.61714286	18.98857143	4.888571429	13.07714286
DS11.02164	2341	3350	3618	3423	4091	4338	5697	2341.4	3349.5	3618.1	3423	4091.1	4338.5	5697	32.93	32.68	33	33.46	31.05	35	34.54	19.27	20.61	21.02	20.1	21.97	19.2	20.55	4.9	4.74	4.81	4.74	4.85	4.7	4.63	17.6	20.11	15.6	17.06	16.3	18.5	14.3	3836.942857	33.23714286	20.38857143	4.767142857	17.06714286
DS11.02165	2126	1631	3033	3309	3637	4742	4431	2126.1	1630.8	3033	3308.7	3636.8	4742.5	4430.7	33.39	33.41	32.63	34.12	36.28	36.4	36.7	19.5	20.63	21.82	19.85	19.63	18.9	19.45	4.83	4.68	4.74	4.73	4.54	4.6	4.5	14.5	17.29	13.7	14.55	16.3	15.6	12.9	3272.657143	34.70428571	19.96857143	4.66	14.97714286
DS11.02166	2543	2286	4035	3342	4428	4512	5310	2543.1	2285.9	4035	3342.3	4428.3	4512.5	5310.2	31.4	33.31	31.81	35.83	33.15	34.5	35.17	19.64	20.14	21.31	18.39	20.55	19	19.61	5.04	4.74	4.85	4.69	4.79	4.8	4.72	14.9	18.12	15.1	14.82	16.9	16.2	13.6	3779.614286	33.59571429	19.80571429	4.804285714	15.66285714
DS11.02167	1859	2242	3443	3020	4750	5201	5515	1859.2	2242	3443.2	3019.5	4750.4	5201.4	5515	31.62	31.95	32.74	36.13	35.34	36.2	35.9	19.69	20.32	21.04	18.03	19.17	17.8	18.27	5.01	4.83	4.77	4.71	4.67	4.8	4.71	11.5	14.59	10.8	13.63	13.5	13.1	9.8	3718.671429	34.26857143	19.18857143	4.785714286	12.41714286
DS11.02168	2360	2248	3242	3450	4381	5330	5352	2360	2247.9	3241.5	3449.9	4381	5329.8	5351.5	30.93	31.11	31.7	32.43	32.89	33.7	34.42	19.13	20.4	20.92	19.8	19.48	18.4	19.13	5.2	4.91	4.9	4.9	4.91	4.9	4.81	12.7	15.69	13.3	17	14.2	14.4	12	3765.942857	32.45428571	19.60857143	4.932857143	14.18428571
DS11.02169	2054	2170	3484	3383	5044	5307	5308	2054	2169.5	3483.6	3382.7	5043.8	5307.4	5308.2	31.62	32.25	30.5	32.89	33.06	33.9	34.29	20.21	20.4	21.85	19.95	20.42	19.2	19.6	5.04	4.8	4.91	4.83	4.77	4.9	4.74	13.3	17.41	12.4	15.18	14.6	14.6	11.5	3821.314286	32.64428571	20.23285714	4.855714286	14.14142857
DS11.02173	2562	3171	3060	3309	4976	4803	5932	2561.5	3171	3059.9	3308.7	4976.2	4803.1	5932.4	31.52	32.33	30.96	33.43	33.25	34.3	34.3	19.3	20.35	21.08	19.63	20.07	18.7	19.8	5.03	4.82	4.91	4.82	4.78	4.8	4.72	15.8	18.36	13.9	17.87	15.8	17.8	13.4	3973.257143	32.87	19.84714286	4.84	16.13285714
DS11.02174	2783	2045	3907	3134	4460	4397	6155	2783.2	2044.8	3907.2	3133.9	4459.6	4397.3	6154.6	33.54	33.02	32.21	36.06	32.57	35.2	36.17	19.27	20.58	21.48	18.98	21.25	18.9	19.28	4.85	4.68	4.79	4.61	4.76	4.7	4.58	13.6	18.27	13.4	19.04	14.4	18.1	13	3840.085714	34.11	19.96285714	4.71	15.68714286
DS11.02177	2464	2056	3591	3477	4480	4989	4419	2464.2	2056.1	3591.2	3476.8	4480.3	4989.1	4418.7	32.91	33.26	32.2	35.83	33.36	35.1	34.31	19.15	19.84	20.98	18.85	20.56	18.7	19.52	4.94	4.79	4.79	4.65	4.71	4.7	4.75	14.5	18.85	14.2	17.6	16.1	16.3	12.6	3639.485714	33.85285714	19.65714286	4.761428571	15.73571429
DS11.02178	2421	2743	2865	2986	3800	6177	5738	2420.8	2742.7	2864.9	2985.9	3799.9	6177	5737.9	32.66	33.05	33.01	33.97	34.47	34.2	35.01	18.81	20.44	20.39	19.87	20.14	19.4	19	4.92	4.69	4.84	4.71	4.65	4.7	4.73	19.8	21.49	17.8	18.26	21.7	19.7	14.6	3818.442857	33.76714286	19.72142857	4.748571429	19.05
DS11.02180	2232	2191	3531	2959	4193	4368	3439	2232.1	2191.2	3530.6	2959	4193.4	4368.4	3438.7	32.18	32.42	31.77	34.66	33.62	35.9	34.89	18.9	20.22	21.38	18.59	19.69	18	19.12	5.01	4.81	4.85	4.82	4.8	4.8	4.74	13	17.38	14.5	15.36	15.7	15.2	12.6	3273.342857	33.63428571	19.41428571	4.832857143	14.82
DS11.02181	2517	3343	3625	3356	3978	4210	5005	2517.3	3343	3624.8	3355.8	3977.5	4210.3	5005.2	31.31	30.59	31.44	32.77	30.12	34.2	34.66	19.11	20.85	21.08	19.45	21.63	18.9	18.56	5.14	4.9	4.89	4.91	4.95	4.9	4.82	14.7	15.14	13.4	13.18	14.6	15.6	11.3	3719.128571	32.15571429	19.94	4.93	13.98857143
DS11.02182	2008	2370	3517	3026	4236	4090	5979	2007.7	2370.5	3517.2	3026.3	4236.5	4090.1	5979.1	33.26	32.82	31.8	35.91	32.13	35.1	36.21	18.73	19.96	21.27	18.37	21.02	18.8	18.5	4.97	4.81	4.8	4.72	4.84	4.7	4.64	12.8	16.46	12.7	15.81	13.5	14.1	11.3	3603.914286	33.89	19.52142857	4.782857143	13.81
DS11.02183	2957	1859	3100	3490	4032	5264	4765	2956.7	1859.1	3100.2	3490.3	4032.5	5264.1	4764.6	32.03	32.02	31.93	34.52	34.94	35	34.41	19.51	21.07	21.55	19.8	19.8	19.2	20.42	4.92	4.73	4.77	4.7	4.7	4.7	4.65	15	17.63	16.3	16.53	18.9	17.9	14.8	3638.214286	33.55	20.19285714	4.738571429	16.72285714
DS11.02186	2668	1806	3759	3766	4379	4316	6241	2668.3	1806.1	3759.3	3766	4378.8	4316	6241.2	32.37	31.58	31.49	33.54	31.45	33.7	34.09	19.85	21.3	21.94	19.92	21.62	19.5	20.52	4.91	4.75	4.77	4.76	4.88	4.8	4.64	13.6	17.07	13.9	13.66	14.9	16	13.2	3847.957143	32.60285714	20.66428571	4.787142857	14.61857143
DS11.02187	2754	2856	3974	3591	3975	5612	5335	2754.2	2856.5	3974.5	3591.2	3975.4	5612.5	5335.1	33.36	32.41	32.6	33.63	34.6	34.9	36.39	18.8	19.94	20.95	19.19	19.57	18.9	18.94	5.02	4.86	4.81	4.83	4.72	4.7	4.64	17.5	17.23	15.3	15.81	19.5	16.8	13.6	4014.2	33.98428571	19.47	4.797142857	16.53428571
DS11.02188	2512	2468	3134	3416	4801	4348	5162	2512	2467.8	3133.9	3416.3	4801	4348.3	5162.4	32.85	31.08	31.21	33.28	31.47	34.1	34.67	19.68	21.44	21.78	19.94	21.06	19	20.15	4.95	4.78	4.86	4.77	4.86	4.8	4.64	16.5	17.81	15.9	18.74	17.6	18.4	15.4	3691.671429	32.66571429	20.43571429	4.808571429	17.19285714
DS11.02190	2834	3021	3544	3342	4200	5126	5350	2834	3021.1	3544.1	3342.3	4200.5	5125.9	5349.5	30.09	31.19	29.69	33.75	31.91	33.7	33.14	19.88	20.87	22.33	19.78	20.79	19.4	20.37	5.09	4.85	4.91	4.77	4.87	4.8	4.78	14.7	17.26	13.5	17.24	15.5	16.7	12.1	3916.771429	31.92428571	20.48857143	4.867142857	15.28571429
DS11.02191	3002	3104	3161	3201	3912	5682	5870	3001.6	3103.9	3160.8	3201.1	3912.2	5681.9	5870.1	31.99	30.74	30.73	33.41	31.98	34.2	34.04	18.6	20.99	21.76	19.43	20.41	18.7	19.22	5.06	4.84	4.89	4.84	4.87	4.9	4.82	15.1	16.34	12.6	14.02	16.9	15.9	12	3990.228571	32.44142857	19.87285714	4.888571429	14.69428571
DS11.03003	3760	2722	3954	3813	5240	5096	6361	3760.1	2722.1	3954.3	3813.1	5240.3	5096.1	6361	33.31	33.34	32.8	36.02	34.91	34.9	35.8	19.22	20.36	21.29	18.9	19.55	19	19.8	4.9	4.68	4.75	4.63	4.7	4.7	4.56	14.9	18.49	14	17.63	15.5	17.3	13.3	4421	34.44	19.73142857	4.702857143	15.87428571
DS11.03004	3412	2573	4573	3894	5228	5191	4690	3412.4	2573.4	4573	3893.8	5228.1	5190.8	4690.1	33.96	34.47	33.71	36.27	35.42	36	36.44	19.45	19.59	20.72	18.65	19.53	18.3	19.14	4.85	4.68	4.68	4.65	4.63	4.7	4.55	17.7	20.11	17.9	19.72	17.5	17.1	13.3	4223.085714	35.18142857	19.34	4.677142857	17.61857143
DS11.03005	4328	2023	4291	4237	5155	5733	5549	4327.8	2023.1	4290.6	4236.8	5154.7	5732.7	5548.7	32.46	32.29	31.85	33.96	34.04	33.7	35.06	19.84	21.2	21.97	20.21	20.94	20	20.52	4.91	4.72	4.81	4.69	4.61	4.7	4.56	14.3	21.19	18.8	20.08	19.6	18.8	14.7	4473.485714	33.33714286	20.66857143	4.714285714	18.21
DS11.03006	3556	2536	3793	3268	4943	4700	5325	3555.5	2535.5	3792.9	3268.4	4942.9	4699.8	5325.1	32.1	33.6	31.73	36.01	35.1	34.3	36.05	20.01	20.42	21.66	19.02	20.35	19.3	20.15	4.91	4.68	4.83	4.63	4.58	4.8	4.5	14.7	16.7	14.6	17.09	16.7	15.5	13.7	4017.157143	34.12714286	20.13	4.704285714	15.57
DS11.03007	4504	2067	4284	3961	5726	4856	5848	4504	2067.3	4283.8	3961	5725.6	4855.6	5848.3	33.94	34.19	32.86	34.73	33.72	33.8	35.42	19.73	19.64	20.93	19.08	19.87	18.8	18.95	4.81	4.74	4.81	4.72	4.79	4.9	4.71	16	18.64	14.8	17.87	15.4	15.3	11.6	4463.657143	34.09428571	19.57142857	4.782857143	15.65857143
DS11.03008	3588	2633	4916	3766	5294	5605	5826	3588.4	2633	4916	3766	5293.6	5605.3	5826	31.74	34.68	33.24	36.26	35.72	35.4	37.48	19.2	19.95	21.17	19.14	19.51	18.7	18.77	5.04	4.66	4.71	4.56	4.65	4.7	4.46	14.4	17.04	13.9	17.57	15.9	14.8	11	4518.328571	34.93142857	19.49142857	4.682857143	14.94428571
DS11.03009	3867	1959	4318	3571	4306	4263	4348	3867.2	1959.1	4317.5	3571	4305.8	4262.6	4348.4	32.65	32.3	31.28	32.93	33.71	34.7	35.43	19.57	20.26	21.46	19.96	19.88	18.5	19.39	4.93	4.81	4.89	4.82	4.77	4.8	4.66	12.8	15.32	14.3	15.24	14.8	15.6	12.6	3804.514286	33.28571429	19.86	4.811428571	14.38
DS11.03010	3789	2807	4721	3309	5237	5168	6209	3789.1	2807.2	4721	3308.7	5237.4	5168.4	6209.3	34.49	33.16	30.2	34.92	33.64	33.1	35.56	19.29	19.86	21.4	18.91	19.9	18.5	18.9	4.83	4.75	4.96	4.77	4.78	5	4.69	14.1	17.63	14.2	17.42	15.9	15.4	12.4	4463.014286	33.58142857	19.53714286	4.825714286	15.29285714
DS11.03011	3661	2449	3860	3127	5007	4610	5178	3660.6	2448.8	3860.2	3127.1	5007.4	4610.3	5177.9	32.12	34.47	32.67	35.9	34.97	34.2	35.92	20.09	19.72	21.31	18.48	20.03	18.9	19.25	4.91	4.71	4.77	4.7	4.62	4.8	4.64	16.1	16.73	13.8	16.47	15.4	14.5	11.5	3984.614286	34.32142857	19.68285714	4.735714286	14.92857143
DS11.03012	3812	2384	4640	3954	5174	5044	5636	3812.5	2384	4640.3	3954.3	5174.5	5043.8	5636.3	32.82	33.53	33.08	35.66	35.85	35.1	37.03	19.92	20.33	21.37	19.55	19.57	18.9	18.92	4.87	4.68	4.74	4.62	4.58	4.7	4.55	14.3	16.64	14.5	17.78	15.8	15.2	11.9	4377.957143	34.72428571	19.79428571	4.677142857	15.16
DS11.03013	3479	2365	4264	3531	5106	5083	4474	3479.3	2365.1	4263.7	3530.6	5105.6	5082.8	4474	33.59	32.89	31.22	34.78	34.8	34.4	35.11	19.5	20.34	22.1	19.29	20.11	19.3	20.16	4.86	4.73	4.82	4.71	4.63	4.8	4.61	13.9	16.24	14	15.3	15.8	14.5	11.7	4043.014286	33.82714286	20.11428571	4.737142857	14.49142857
DS11.03014	3217	2435	5124	3941	5298	5665	5618	3217.2	2435.2	5124.5	3940.9	5297.8	5664.9	5618.4	32.93	34.49	32.47	36.18	34.79	34.7	37.3	19.54	19.41	21.1	18.5	19.49	18.8	19.07	4.9	4.73	4.82	4.66	4.76	4.8	4.46	14.8	18.7	15.1	16.26	15.7	15.7	12.4	4471.271429	34.69428571	19.41571429	4.732857143	15.52285714
DS11.03015	3853	2462	4082	4237	5448	5304	5186	3853.1	2462.4	4082.1	4236.8	5448	5304.2	5185.6	32.7	31.79	30.62	34.74	33.63	33.7	35.51	19.44	21.01	21.82	19.37	20.32	19.2	19.86	4.93	4.82	4.91	4.73	4.74	4.8	4.6	16.2	19.01	16.9	18.35	17.4	17	14.3	4367.457143	33.24142857	20.14571429	4.79	17.02285714
DS11.03016	3804	1909	4277	3699	4312	4932	5166	3803.6	1909.2	4277.1	3698.8	4312.4	4931.8	5166.4	33.14	33.57	32.66	34.42	34.47	34.4	36.6	19.23	20.02	21.13	19.4	20.02	19.1	18.6	4.93	4.7	4.83	4.76	4.69	4.8	4.61	15.2	18.45	14.6	17.27	16.8	16.4	11.9	4014.185714	34.18	19.64285714	4.76	15.80285714
DS11.03017	3675	2167	3934	4022	4881	4710	6064	3674.8	2167.1	3934.1	4021.6	4880.6	4709.5	6063.8	32.49	32.87	31.79	35.44	33.9	33.7	35.22	19.29	20.3	21.17	18.72	19.98	19	19.23	4.91	4.79	4.85	4.72	4.83	4.9	4.68	14.3	19.16	16.1	17.93	16.2	15.7	12	4207.357143	33.63	19.67	4.811428571	15.91285714
DS11.03018	3784	2077	3006	3134	4452	4752	4150	3783.8	2077.3	3006.1	3133.9	4451.8	4751.8	4150.1	32.25	32.82	30.73	34.25	33.6	33	34.05	19.62	20.64	22.21	19.75	20.34	19.5	20.4	4.98	4.68	4.85	4.67	4.76	4.9	4.71	14.3	16.86	16.1	19.07	16.8	16.6	15	3622.114286	32.95714286	20.35142857	4.792857143	16.39
DS11.03019	3522	2468	4344	3268	4941	4909	5132	3522.5	2467.8	4344.4	3268.4	4940.6	4908.8	5131.8	32.55	32.69	31.62	35.27	33.12	33.8	36.03	19.4	19.7	21.09	18.5	19.98	18.9	19.3	5.02	4.86	4.86	4.74	4.83	4.9	4.6	16.2	18.15	16.1	17.27	17.9	14.4	13.5	4083.471429	33.58285714	19.55285714	4.83	16.21714286
DS11.03020	4085	2441	4943	3362	5330	5324	5926	4085.1	2440.7	4942.9	3362.5	5330.1	5324.2	5926.1	30.78	32.71	30.11	34.55	33	34.4	36.08	19.85	20.02	21.81	19.15	20.09	18.8	18.49	5.1	4.77	4.94	4.75	4.82	4.8	4.68	13.8	17.81	13.9	15.72	15.3	14.8	11	4487.371429	33.09	19.74428571	4.837142857	14.61857143
DS11.03021	3483	2302	3941	4062	4934	5240	5174	3483	2302.2	3940.9	4061.9	4933.9	5240.3	5173.6	32.6	31.47	30.91	33.96	32.88	33.1	34.06	20.07	20.94	21.71	19.42	20.38	19.6	20.05	4.85	4.79	4.88	4.78	4.81	4.8	4.75	14.8	17.16	14.8	17.36	15.8	15.6	12	4162.257143	32.71142857	20.31	4.808571429	15.36
DS11.03022	4043	2490	3907	3423	5094	4594	4758	4042.7	2489.5	3907.2	3423	5094.3	4594.5	4757.7	30.95	31.29	29.65	32.12	31.97	31.8	34.31	20.92	21.7	22.54	21.14	21.97	20.4	20.95	5.04	4.71	4.93	4.77	4.83	4.9	4.68	14.1	16.52	14.7	15.96	16.1	14.7	13	4044.128571	31.72714286	21.37428571	4.837142857	15.01142857
DS11.03023	4107	2185	3665	3544	4882	4393	5606	4107.4	2185.2	3665.1	3544.1	4882.1	4392.6	5606.4	31.41	31.17	31.02	32.55	33.07	32.6	34.04	20.58	20.95	21.72	20.4	20.65	19.7	20.12	4.99	4.82	4.96	4.86	4.77	4.9	4.75	13.7	17.5	14.3	16.89	15.1	15.9	12.4	4054.7	32.26571429	20.58857143	4.864285714	15.11285714
DS11.03024	3370	2584	4304	3914	4907	5389	4484	3370	2584	4304	3914	4906.9	5389.1	4483.6	32.45	33.49	32.68	34.89	35.2	35.3	36.91	19.65	20.28	21.42	19.36	19.79	18.4	18.41	4.98	4.73	4.75	4.75	4.62	4.8	4.59	15.7	18.21	15.1	18.05	16.1	15.3	11.4	4135.942857	34.41714286	19.61571429	4.745714286	15.69428571
DS11.03025	3920	1989	4479	4042	4772	5723	4527	3919.6	1989.3	4478.9	4041.7	4771.5	5723.2	4526.9	32.33	32.57	30.72	33.76	33.63	34.2	34.83	19.44	20.29	22.02	19.34	20.59	18.6	19.76	4.92	4.74	4.88	4.79	4.71	4.9	4.67	15.8	19.77	16.7	18.77	18.3	16.7	14.2	4207.3	33.14857143	20.00571429	4.801428571	17.17714286
DS11.03026	3965	2059	4560	3551	5268	5298	5142	3965	2058.8	4559.6	3550.8	5267.5	5298.4	5141.9	33.21	33.51	32.28	35.4	34.8	34.6	35.72	19.87	20.37	21.24	19.09	19.9	18.8	19.63	4.85	4.66	4.8	4.67	4.71	4.8	4.6	14.9	20.2	17	19.34	18.4	16.4	13.6	4263.142857	34.21714286	19.84285714	4.727142857	17.12
DS11.03027	4251	1929	3726	3833	5041	4349	4844	4250.8	1928.7	3725.7	3833.3	5041.4	4349.3	4844.3	33.17	32.81	32	34.08	34.15	34.6	35.59	19.6	20.8	22.28	19.89	20.49	18.9	19.87	4.87	4.73	4.74	4.7	4.64	4.8	4.57	14.8	19.04	16.1	17.69	17.2	16.8	13.5	3996.214286	33.77142857	20.26142857	4.721428571	16.44714286
DS11.03029	3906	2310	4364	3753	5495	4567	4496	3905.9	2310.5	4364.5	3752.6	5494.6	4566.7	4495.7	33.32	32.11	30.96	34.24	33.76	34.9	36.18	19.74	21.03	22.38	19.78	20.63	18.9	19.51	4.81	4.74	4.82	4.72	4.7	4.7	4.53	13.2	16.43	13.5	16.17	14.6	15.3	11.2	4127.214286	33.63857143	20.28142857	4.717142857	14.34285714
DS11.03030	3913	2378	2757	3154	4468	4062	5155	3913.2	2378.4	2757.3	3154	4468.2	4062.5	5155	33.01	32.75	30.71	33.76	34	34	36.17	19.95	21.14	22.14	20.18	20.8	19.5	19.47	4.86	4.75	4.87	4.71	4.67	4.8	4.73	15.6	17.66	15	18.77	17.4	16.8	14	3698.371429	33.48571429	20.45428571	4.77	16.46142857
DS11.03031	3799	2087	4304	4210	5564	5831	6182	3799.1	2087.4	4304	4209.9	5563.5	5830.6	6181.8	31.92	33.19	30.77	34.58	32.7	33.3	34.17	19.68	20.02	21.68	19.28	20.64	19.3	19.88	5.04	4.74	4.89	4.74	4.85	4.9	4.75	15.5	21.96	16.4	19.16	18.1	17.1	13.6	4568.042857	32.94714286	20.06857143	4.844285714	17.40285714
DS11.03032	3892.5	2270.5	4143	3722	4697.5	5125.5	5479.5	4039	2001.4	4485.6	4008.1	4655.6	5076.4	5505.3	33.36	33.35	31.46	34.79	32.64	34.1	35.06	19.53	20.25	21.34	19.45	20.95	19.4	19.9	4.82	4.7	4.84	4.69	4.78	4.8	4.66	16.2	21.19	17.3	19.84	18.9	19.7	14.7	4253.057143	33.53714286	20.11714286	4.755714286	18.26142857
DS11.03034	3586	2117	3766	3853	4563	5848	4924	3585.6	2116.7	3766	3853.4	4563.3	5847.6	4923.6	33.09	31.61	30.83	33.33	33.52	32.4	33	19.52	21.23	21.5	20.18	20.47	20	21.22	4.88	4.75	4.92	4.74	4.8	4.9	4.75	14.4	20.67	17.3	19.46	19.1	17.6	16.1	4093.742857	32.54	20.58857143	4.82	17.80428571
DS11.03036	3368	1779	4815	4001	5286	5852	5739	3367.6	1779	4815.1	4001.4	5286	5851.8	5738.6	34.03	33.14	31.01	35.04	33.32	33.9	35.8	18.74	20.36	21.07	19.53	21.11	19.3	19.54	4.86	4.75	4.93	4.64	4.68	4.8	4.59	14.2	19.74	15.1	18.08	17.7	14.9	12.5	4405.642857	33.74857143	19.95	4.75	16.03142857
DS11.03037	3971	2170	3362	3632	4846	5809	5590	3971.3	2170.1	3362.5	3631.5	4846.3	5808.9	5589.5	33.5	32.57	32.55	35.09	34.8	34.1	35.76	19.73	20.17	20.86	19.12	19.46	18.7	19.11	4.89	4.78	4.8	4.67	4.7	4.8	4.73	13.7	17.23	15.4	18.35	17.1	15.8	13.3	4197.157143	34.05285714	19.59285714	4.767142857	15.84
DS11.03038	3228	2870	3840	3262	5156	4760	5203	3228.4	2870.5	3840	3261.6	5156.5	4760.3	5203.3	32.8	33.06	32	34.27	34.5	34.2	36.02	19.3	21	21.9	19.92	20.53	19.4	19.86	4.93	4.68	4.79	4.7	4.63	4.8	4.51	16.2	16.98	14	17.36	14.4	15.2	12.2	4045.8	33.83571429	20.27285714	4.72	15.19142857
DS11.03039	3463	2711	3914	3504	5083	4865	6312	3462.8	2711.3	3914	3503.7	5083.3	4864.9	6311.5	33.28	32.84	30.3	35.67	33.66	33.9	35.75	19.63	20.91	22.8	19.33	21.12	19.8	19.52	4.9	4.67	4.84	4.62	4.66	4.7	4.61	17.3	15.88	14.8	17.3	17.3	15.4	12.2	4264.5	33.62857143	20.44428571	4.714285714	15.74
DS11.03041	3022	3649	4075	3020	4929	5035	5172	3021.7	3649.3	4075.4	3019.5	4928.8	5034.7	5171.9	34.6	32.22	32.1	34.93	33.94	34.1	35.2	18.8	19.99	21.09	18.98	19.2	18.7	19.43	4.84	4.85	4.87	4.72	4.81	4.9	4.67	16.6	17.02	13.2	17.6	15.2	14.9	12.2	4128.757143	33.87	19.45571429	4.808571429	15.24571429
DS11.03044	3308	3485	3544	3712	4202	5306	4880	3308.4	3485.3	3544.1	3712.2	4202	5306.2	4879.8	32.08	30.63	31.58	33.66	33.01	33.3	34	19.3	20.79	21.79	19.41	19.59	19.4	19.68	5.02	4.91	4.83	4.8	4.92	4.8	4.75	17.7	17.72	16	17.18	18.5	17.6	12.8	4062.571429	32.60857143	19.99428571	4.861428571	16.78571429
DS11.03045	3471	3989	4102	2858	3722	4907	4642	3471	3989.4	4102.3	2858.1	3722	4906.8	4641.6	33.29	34.51	33.5	36.74	35.18	36	36.3	18.55	19.17	20.1	18.93	19.2	17.8	18.37	4.9	4.72	4.79	4.57	4.69	4.8	4.64	15.3	16.46	12.2	15.87	14.3	11.9	10.1	3955.885714	35.07428571	18.87428571	4.73	13.73285714
DS11.03047	3576	4151	4156	3638	3815	6234	4884	3575.8	4150.6	4156.1	3638.2	3814.9	6233.9	4884.1	33.13	33.62	33.67	34.97	35.44	35.7	35.84	18.52	19.29	20.72	18.74	18.86	18	18.82	5.04	4.8	4.73	4.8	4.7	4.8	4.67	16.5	16.09	14.1	15.96	17.2	14.3	11.7	4350.514286	34.62428571	18.99285714	4.791428571	15.12142857
DS11.03048	3123	3649	4008	3484	5126	5454	3677	3123	3649.4	4008.1	3483.6	5125.7	5453.6	3676.7	31.61	31.56	31.95	33.95	34.47	35.3	35.63	19.17	20.65	21.8	19.83	19.71	18.7	19.7	5.03	4.88	4.83	4.76	4.72	4.8	4.58	16.8	15.35	14.1	16.91	16.7	13.9	11.4	4074.3	33.49571429	19.93714286	4.8	15.02285714
DS11.03050	2677	3652	3611	3154	4338	4199	6050	2677.1	3652.3	3611.3	3154	4337.9	4198.8	6050	34.85	33.79	33.69	35.86	34.9	35.8	36.47	17.78	19.49	20.5	18.37	19.38	18.1	19	4.83	4.77	4.75	4.71	4.7	4.7	4.56	16.3	16.64	13.6	16.29	15.5	16.4	12.4	3954.485714	35.05142857	18.94571429	4.717142857	15.30428571
DS11.03052	3582.5	3589.5	3675	3642	3979	5490	5865	3764.6	3706.7	3228	3678.6	4079.8	5388.3	5799	31.4	32.57	31.8	34.57	33.21	33.1	35.07	19.55	20.75	21.47	20.48	20.5	19.8	19.96	5	4.75	4.83	4.6	4.8	4.8	4.63	17.1	14.46	15.8	19.28	17.2	17	13.8	4235	33.10285714	20.35857143	4.772857143	16.37714286
DS11.03055	3662	4018	4452	3477	5364	5605	5708	3661.8	4017.6	4452	3476.8	5363.5	5604.9	5708.4	34.62	32.84	32.82	34.33	34.54	33.4	34.31	19.21	20.27	21.34	19.8	19.6	19.5	20.49	4.92	4.79	4.75	4.69	4.7	4.8	4.67	18.3	19.87	16.1	20.68	19	17.3	14.2	4612.142857	33.83714286	20.03	4.76	17.92142857
DS11.03057	3488	4108	4143	3544	2839	5656	5123	3487.9	4107.5	4142.6	3544.1	2839.1	5656.4	5123.3	32.29	31.85	31.41	33.52	33.12	33.4	35.04	19.26	21.16	21.9	20.64	19.77	18.9	19.48	4.93	4.76	4.9	4.73	4.88	4.9	4.67	18.2	19.9	16.5	19.28	18.3	18.1	14.6	4128.7	32.94714286	20.15857143	4.824285714	17.84
DS11.03058	3293	3967	4082	3094	4227	5509	5630	3292.7	3966.9	4082.1	3093.5	4226.9	5509	5630.2	32.49	32.74	32.86	35.33	35.4	35	35.08	18.74	20.2	21.41	19.59	19.04	18.8	19.16	4.99	4.76	4.72	4.64	4.67	4.8	4.68	15.6	16.18	12.8	17.84	15	13.5	11	4257.328571	34.12857143	19.56285714	4.751428571	14.56
DS11.03059	3137	3513.5	3900.5	3359	4709	5312.5	5400.5	3273.2	3859.4	3819.8	3429.8	4367.3	4881.7	5249.7	31.16	31.07	31.15	32.15	32.9	33.5	34.17	19.51	21.24	22.45	20.58	20.85	19.7	20.34	5.05	4.81	4.81	4.82	4.75	4.8	4.67	15.9	16.03	14.2	14.46	16.5	14.4	12.1	4125.842857	32.3	20.66714286	4.815714286	14.79857143
DS11.03064	3691	4075	4042	3679	4648	6218	5921	3691.2	4075.4	4041.7	3678.6	4648	6217.6	5921.2	31.4	33.58	32.61	34.83	34.62	34.2	35.95	18.81	19.71	20.99	19.68	19.42	18.9	19.4	5.09	4.75	4.81	4.68	4.73	4.8	4.61	16.6	18.49	16.7	19.07	18.5	16	13.6	4610.528571	33.88428571	19.55857143	4.781428571	16.99428571
DS11.03065	3581	3668	4048	2919	3912	4847	4816	3581.1	3667.9	4048.5	2918.7	3912.2	4846.6	4815.6	32.56	31.75	32.86	33.92	34.17	35.1	35.17	19.07	20.52	21.27	20.18	19.51	18.5	19.56	4.96	4.84	4.77	4.7	4.77	4.8	4.64	15.2	15.32	12.5	17.63	14.5	14.8	12.6	3970.085714	33.64714286	19.80142857	4.782857143	14.65
DS11.03066	3455	4024	4667	3416	3577	5245	6352	3455.3	4024.1	4667.2	3416.3	3577.1	5245.4	6352.3	32.76	32.43	33.3	34.46	35.58	35.3	35.96	18.75	20.08	21.41	19.53	19.26	18.7	19.97	4.9	4.81	4.69	4.7	4.72	4.8	4.51	17	16.37	14.7	17.57	17.1	15	13	4391.1	34.25571429	19.67142857	4.732857143	15.82
DS11.03067	3254	3850	4015	3188	3878	5798	5212	3254.5	3849.7	4014.8	3187.7	3878.3	5797.6	5212.1	32.29	33.6	33.49	35.37	34.82	35.2	35.66	18.5	19.4	20.17	19.41	19.05	17.7	18.97	5.07	4.78	4.84	4.65	4.77	4.9	4.65	15.2	17.63	13.5	17.51	15.6	14.3	11.6	4170.671429	34.34714286	19.02857143	4.808571429	15.04857143
DS11.03070	3595	3973	4405	3087	3215	4649	5406	3594.9	3973.1	4404.9	3086.8	3214.9	4648.9	5406	33.08	32.47	30.65	33.3	33.96	33.3	34.38	18.95	19.89	20.97	19.81	18.92	18.5	19.55	4.97	4.84	5.01	4.83	4.85	5	4.74	16.7	19.04	13.2	18.95	15.9	15.4	13.2	4047.071429	33.02	19.51285714	4.891428571	16.05571429
DS11.03071	3538	4287	4291	3524	3869	5036	6244	3537.9	4287.3	4290.6	3523.9	3869.2	5036.4	6244.3	32.71	33.03	31.88	33.36	34.15	34.2	35.5	19.26	20.86	22.08	21.14	20.56	19.8	19.98	4.89	4.68	4.76	4.68	4.65	4.7	4.58	17	19.5	14.4	18.95	17.6	17	12.9	4398.514286	33.54714286	20.52571429	4.705714286	16.76428571
DS11.03072	3579	4200	4580	3490	4981	5461	4251	3578.8	4199.5	4579.7	3490.3	4980.8	5460.8	4251.2	32.19	33.3	32.53	34.69	33.7	35.2	34.92	18.94	19.9	21.5	19.4	20.14	18.5	20.25	4.99	4.79	4.78	4.71	4.75	4.8	4.62	18.5	21.31	16.8	19.28	19	16.3	14.7	4363.014286	33.79	19.80428571	4.777142857	17.98428571
DS11.03074	3701	3686	4237	3322	3948	5663	5573	3700.7	3685.8	4236.8	3322.2	3948.4	5663.3	5572.6	34.04	32.65	31.92	33.81	34.21	33.6	34.69	18.98	20.69	21.87	20.46	19.76	19.7	19.87	4.9	4.75	4.8	4.64	4.73	4.8	4.7	19	20.54	16.4	20.62	19.3	17.5	15.5	4304.257143	33.56	20.19	4.76	18.40857143
DS11.03075	3782	3916	4553	3067	4417	5049	4840	3782.1	3916.4	4552.8	3066.6	4417.1	5048.9	4840	31.87	32.14	32.01	33.83	33.89	34.6	35.61	18.87	20.54	20.47	20.03	20.1	18.5	19.43	5.01	4.85	4.91	4.71	4.77	4.9	4.62	17.3	18.85	14.7	20.56	18.2	15.3	12.8	4231.985714	33.42142857	19.70571429	4.824285714	16.81571429
DS11.03076	2326	3641	3921	3080	4211	5462	5387	2325.5	3641	3920.7	3080.1	4211.1	5461.9	5386.8	31.72	31.83	30.57	32.13	33.7	32.1	34.93	19.42	20.62	22.13	20.86	19.72	19.9	19.29	5.02	4.83	4.92	4.81	4.83	4.9	4.7	15.5	16.92	13	17.24	15.7	15	12.1	4003.871429	32.42571429	20.27714286	4.858571429	15.06571429
DS11.03077	3228	3928	3900	3161	3548	4370	4792	3228.2	3928.3	3900.5	3160.8	3547.7	4370.5	4791.7	32.12	33.22	32.66	34.18	35.26	35.7	35.94	18.79	19.83	21.03	19.85	19.1	18.2	19.37	5.03	4.8	4.82	4.71	4.7	4.8	4.6	15.8	17.69	13.2	18.83	15.2	16	12.4	3846.814286	34.15428571	19.45285714	4.78	15.58857143
DS11.03078	3225	3560	3309	3134	4528	5252	4860	3225.1	3559.6	3308.7	3133.9	4528	5251.6	4859.7	32.54	33.35	32.63	35.36	35.34	34.9	34.89	18.62	19	21.62	18.92	19.08	18.7	20.07	4.98	4.9	4.74	4.72	4.75	4.8	4.63	18.4	17.78	16.5	18.95	17.4	16.6	13.4	3980.942857	34.14428571	19.43	4.788571429	17.00428571
DS11.03079	3485	3984	4418	3100	4195	5966	5563	3485.4	3984.2	4418.3	3100.2	4195.2	5966.2	5562.9	32.87	33.7	32.96	35.28	34.49	35.2	35.43	18.46	19.17	20.73	19.04	18.92	17.8	19.15	5	4.79	4.79	4.69	4.8	4.8	4.67	16.4	18.76	14.3	19.4	16.9	15	13.4	4387.485714	34.27571429	19.03857143	4.791428571	16.30857143
DS11.03080	3262	3874	3625	3147	4508	5635	5978	3261.9	3874.2	3624.8	3147.3	4507.7	5634.7	5978.3	32.32	32.04	32.98	33.94	34.51	34.2	34.1	18.52	20.49	20.92	19.89	19.39	18.9	20.36	5.05	4.85	4.92	4.75	4.76	4.9	4.69	15.3	18.67	14	19.81	16.2	17.2	13.5	4289.842857	33.44142857	19.78142857	4.845714286	16.38285714
DS11.03081	2941	3425	3988	3611	4390	5441	5644	2941.4	3425.2	3987.9	3611.3	4389.9	5441	5644.3	32.09	32.42	32.58	33.73	33.96	34	35.85	19.59	20.65	21.33	20.4	20.19	18.9	19.93	5	4.79	4.79	4.7	4.74	4.8	4.64	15.5	15.51	13.4	17.42	15.2	14.9	12.8	4205.857143	33.51857143	20.14142857	4.78	14.96142857
DS11.03082	3860	3892	4136	3322	4775	5280	5324	3859.8	3892.1	4135.9	3322.2	4774.8	5279.7	5323.5	32.73	33.44	32.65	35.17	34.02	34.7	36.11	18.84	20.13	21.1	19.72	19.47	18.6	19.3	4.94	4.71	4.78	4.64	4.84	4.8	4.57	17.1	18.02	14.7	18.62	17.4	15	13.2	4369.714286	34.11714286	19.59428571	4.754285714	16.29142857
DS11.03083	3658	3684	4176	3672	4256	6622	5425	3657.6	3683.7	4176.2	3671.9	4256.3	6622	5425.3	31.95	31.64	31.68	33.74	34.92	33.2	34.76	20.02	21.38	22.18	20.75	20	20.1	20.54	4.9	4.75	4.75	4.64	4.76	4.8	4.6	18.9	20.27	18	19.69	20.4	18.9	15.7	4499	33.12714286	20.71	4.742857143	18.83714286
DS11.03084	3733	3831	3732	3342	4209	6021	5380	3733.1	3831.2	3732.4	3342.3	4208.8	6021	5379.7	33.23	31.8	32.54	33.88	34.21	33.2	34.98	19.09	21.12	21.82	20.49	20.21	19.7	20.22	4.85	4.78	4.74	4.65	4.67	4.8	4.7	18.5	18.24	16.5	22.03	18.6	17.2	15.9	4321.214286	33.40571429	20.37857143	4.741428571	18.13857143
DS11.03085	3163	3561	3934	3618	6054	4402	5735	3163.2	3561.4	3934.1	3618.1	6054	4402.4	5735.3	32.68	31.82	33.46	33.61	34.14	34.9	34.77	19.31	21.04	21.35	20.54	20.37	19.2	20.61	4.95	4.77	4.69	4.7	4.66	4.7	4.58	16	17.32	15.1	19.25	16.4	17.2	13.7	4352.642857	33.62571429	20.34571429	4.721428571	16.42428571
DS11.03086	3834	3728	3981	3255	3636	4958	4711	3834.4	3728.5	3981.2	3254.9	3636	4958.3	4711.1	31.65	33.13	32.47	35.02	34.38	34.9	35.55	19.64	20.21	21.75	19.59	19.79	18.8	19.47	5.04	4.74	4.74	4.65	4.73	4.8	4.61	15.7	18.15	13.1	16.94	15.5	14.4	11.7	4014.914286	33.87142857	19.89285714	4.758571429	15.07
DS11.03088	4358	4090	4452	3470	4664	6276	4761	4357.7	4090.5	4452	3470.1	4663.9	6276.1	4760.6	31.98	32.2	32.54	33.65	34.47	33.7	34.3	19.67	21.02	21.57	21.32	20.53	20.1	21.3	4.95	4.72	4.72	4.59	4.64	4.7	4.56	18.4	21.16	18	21.19	20.7	17.9	15.4	4581.557143	33.26285714	20.78714286	4.697142857	18.96428571
DS11.03089	3926	4012	4284	3813	3475	5817	5654	3925.6	4011.8	4283.8	3813.1	3475.3	5816.7	5653.9	32.85	34.24	33.18	34.43	34.24	34.1	34.88	18.39	19.65	20.62	19.74	19.8	19	20.13	4.95	4.71	4.81	4.68	4.73	4.8	4.64	18.2	20.24	17.2	19.4	19.5	16.4	14.6	4425.742857	33.98857143	19.61857143	4.76	17.93428571
DS11.03104	3642	2427	4069	3194	5162	5459	4474	3641.5	2427.1	4068.6	3194.4	5162.3	5459.1	4473.5	31.92	33.11	32.39	35.27	35.18	35.7	34.88	19.68	20.1	20.97	18.54	19.08	18.3	19.96	4.96	4.76	4.88	4.76	4.71	4.8	4.64	15.5	17.41	14.4	15.54	17	14.7	13.3	4060.928571	34.06428571	19.51857143	4.787142857	15.40714286
DS11.03106	3841	1661	4102	3416	5388	5798	5265	3841.4	1661.4	4102.3	3416.3	5387.9	5797.6	5264.6	30.91	32.38	32.31	33.86	34.83	35	34.04	20.42	20.58	21.76	19.35	20.04	18.8	20.57	5	4.79	4.84	4.82	4.63	4.7	4.68	15	17.32	14.5	16.32	16.6	14.5	12.7	4210.214286	33.33285714	20.21714286	4.78	15.27714286
DS11.03108	3231	1152	3362	3080	5253	5200	5790	3230.9	1152.4	3362.5	3080.1	5252.7	5200	5790.5	35.45	33.07	34.92	36.03	35.7	36.4	35.44	18.43	20.48	20.61	19.14	20.09	18.8	20.59	4.8	4.74	4.69	4.6	4.54	4.6	4.51	13.3	17.63	13.9	19.04	17	16	13.3	3867.014286	35.28714286	19.73428571	4.64	15.73857143
DS11.03109	3392	1159	4364	3625	4269	5532	5460	3392.1	1159.4	4364.5	3624.8	4268.7	5531.9	5460	33.62	32.83	32.21	34.73	34.72	35.7	35.06	18.87	20.1	21.52	19.36	19.97	18.7	19.8	4.98	4.75	4.83	4.7	4.77	4.7	4.62	11.4	15.88	13.3	16.38	15.7	15.5	11.9	3971.628571	34.12428571	19.76	4.764285714	14.29428571
DS11.03110	3341	961	3961	3645	5303	4941	6071	3341.1	960.9	3961	3645	5302.6	4940.7	6070.7	32.52	30.69	31.12	34.58	33.1	33.9	33.23	19.04	21.11	20.99	18.97	20.22	19.5	20.81	5.06	4.88	4.95	4.79	4.79	4.8	4.74	11.7	18.36	15.4	15.84	16.8	15.9	13.5	4031.714286	32.73428571	20.09142857	4.858571429	15.35714286
DS11.03111	2905	1622	3746	3342	4968	5910	6071	2904.7	1621.7	3745.8	3342.3	4968.4	5910.3	6070.6	32.24	32.1	31.67	34.73	34.26	33.9	34.29	19.16	20.79	21.55	19.16	19.73	19.4	20.18	5.02	4.74	4.87	4.74	4.79	4.8	4.66	15.1	21.22	17.6	19.66	19.5	17.8	16.1	4080.542857	33.31285714	19.99571429	4.802857143	18.14
DS11.03112	3564	1504	3436	2650	5261	5320	4952	3563.5	1504.1	3436.5	2649.7	5261	5320.2	4951.9	33.44	34.17	32.79	37.16	35.25	34.7	35.36	19.58	20.01	21.87	18.67	20.46	19.7	20.75	4.88	4.65	4.75	4.54	4.58	4.7	4.52	13.4	17.99	13.7	14.61	16	15	13	3812.414286	34.69571429	20.14857143	4.66	14.81428571
DS11.03113	3835	1192	3806	3611	5322	4543	5626	3835.4	1191.9	3806.4	3611.3	5322.5	4543.1	5626.2	33.1	32.45	32.17	35.18	34.66	35.1	35.04	18.92	20.35	21.1	18.96	19.63	19.1	20.16	4.98	4.81	4.85	4.7	4.7	4.7	4.62	11.5	15.63	13.7	15.69	16.1	14.8	13.1	3990.971429	33.95714286	19.74571429	4.765714286	14.36
DS11.03115	3603	1589	3826	3147	4924	5252	5214	3602.8	1589.2	3826.5	3147.3	4924.1	5251.9	5213.6	33.06	32.19	32.48	34.77	34.49	35.1	35.47	19.62	21.19	21.8	19.53	20.26	19.2	20.26	4.91	4.72	4.76	4.7	4.66	4.7	4.55	14.1	18.36	16.7	18.65	18.4	17.2	14.5	3936.485714	33.93714286	20.26571429	4.714285714	16.84428571
DS11.03116	3566	1401	3329	2643	5759	5040	5435	3566.3	1400.9	3328.9	2642.9	5758.9	5039.7	5435	32.22	31.87	31.23	33.88	33.89	33.7	34.23	19.63	20.88	21.78	19.57	20.36	19.3	20.41	4.93	4.8	4.88	4.8	4.72	4.9	4.7	11.9	16.03	13.3	16.53	16.4	14.4	13.8	3881.8	33.00285714	20.27571429	4.818571429	14.62285714
DS11.03119	3894	1211	3645	3006	5779	4430	5740	3894.3	1210.8	3645	3006.1	5778.7	4429.7	5739.5	33.09	31.69	32.81	34.9	34.51	34.9	35.01	19.24	21.04	20.94	19.06	20.22	18.7	20.34	4.92	4.81	4.83	4.76	4.66	4.8	4.58	12.6	16.43	14	16.86	16.8	16.3	13.1	3957.728571	33.84428571	19.93428571	4.765714286	15.15571429
DS11.03120	3476	1015	3295	2677	4695	4825	5628	3476.3	1015.4	3295.3	2676.6	4695.3	4824.9	5627.5	35.08	33.6	33.38	37.09	35.69	35.9	34.24	18.51	19.77	20.99	17.55	19.47	18.5	19.65	4.81	4.75	4.76	4.66	4.6	4.6	4.78	13	17.16	14.2	15.78	16.2	15.6	14.6	3658.757143	34.99714286	19.20571429	4.708571429	15.22
DS11.03122	3516	2163	3968	4109	4762	5076	4873	3515.7	2163.4	3967.8	4109	4762.5	5075.9	4873.2	31.92	33.88	33.37	34.16	33.68	35.6	35.39	19.89	19.82	20.87	19.38	20.79	18.5	20.01	4.94	4.71	4.81	4.78	4.69	4.7	4.58	16.5	20.24	17.5	18.56	18.3	18.1	14.1	4066.785714	34	19.89428571	4.744285714	17.61428571
DS11.03123	3501	2923	4163	3262	4978	5787	5055	3501.4	2923.4	4162.8	3261.6	4978.5	5787.2	5054.9	31.91	32.64	32.92	36.93	34.81	35.3	35.02	19.84	20.26	21.68	18.2	19.83	18.8	19.98	5	4.78	4.75	4.63	4.67	4.7	4.66	15.3	16.98	14.3	15.63	15.1	14.4	11.4	4238.542857	34.21857143	19.79857143	4.741428571	14.73
DS11.03124	2985	958	3531	3107	4988	4097	4893	2984.9	957.8	3530.6	3107	4988	4097.3	4893.4	32.54	31.82	31.42	35.3	32.56	34.7	34.29	19.19	20.74	21.85	18.73	20.67	19.1	20.36	4.98	4.82	4.92	4.73	4.84	4.8	4.66	12.1	15.41	12.4	16.17	13.1	13.6	11.5	3508.428571	33.23285714	20.09142857	4.821428571	13.46857143
DS11.03126	3693	1773	4230	3127	4842	5360	6907	3693.3	1772.6	4230	3127.1	4841.9	5359.9	6907.1	33.93	31.62	32.43	35.59	34.36	34	35.85	18.56	20.75	21.63	18.46	19.9	19.4	19.94	4.92	4.84	4.8	4.73	4.71	4.8	4.54	14.8	17.66	16.1	18.02	17.4	18.1	15.2	4275.985714	33.96857143	19.80571429	4.762857143	16.75428571
DS11.03128	3508	1231	4560	3914	5500	6122	5452	3507.7	1231.2	4559.6	3914	5500.5	6122.5	5451.5	33.26	32.91	33.08	35.68	34.89	36.2	35.06	18.95	20.45	20.95	18.61	19.96	18.7	20.19	4.92	4.74	4.81	4.71	4.63	4.6	4.59	13.9	19.68	14.3	17.45	18.6	16.1	13.9	4326.714286	34.44	19.68714286	4.714285714	16.27571429
DS11.03129	3447	1203	4042	3208	5606	5426	5013	3447.3	1202.8	4041.7	3207.8	5606.5	5425.7	5013.4	34.67	33.73	32.69	35.59	35.84	36	35.31	18.91	20.55	21.84	19.09	19.77	19.1	20.59	4.77	4.66	4.73	4.65	4.61	4.6	4.52	11.6	19.59	14.8	18.74	17	16	14	3992.171429	34.83285714	19.97857143	4.648571429	15.96142857
DS11.03130	3334	973	3497	3490	5180	5428	5290	3334.1	973	3497	3490.3	5179.5	5428.2	5289.8	34.66	32.81	33.3	35.16	34.94	34.8	35.34	18.49	20.56	21.17	19.02	19.84	19.1	19.93	4.86	4.78	4.76	4.73	4.65	4.7	4.59	11.5	14.65	13	15.9	15.3	14	11.9	3884.557143	34.43	19.73	4.724285714	13.75
DS11.03131	3432	1234	3900	3215	4868	5050	5520	3431.5	1233.9	3900.5	3214.6	4867.6	5049.8	5519.8	33.78	34.22	34.19	36.06	35.78	36.4	35.57	18.89	19.71	20.81	18.77	19.62	18.3	19.65	4.93	4.72	4.74	4.65	4.69	4.7	4.6	13.1	16.67	14.3	14.61	14.8	15.4	13.1	3888.242857	35.14285714	19.39285714	4.718571429	14.56857143
DS11.03132	3975	2276	4533	3215	5387	5658	5753	3975.2	2276.2	4532.7	3214.6	5387.3	5658	5753.2	32.13	33.08	32.57	36.43	34.42	35.4	35.22	19.87	20.28	21.38	18.49	20.31	18.9	18.81	4.95	4.73	4.77	4.64	4.73	4.7	4.77	16.2	19.31	15.5	17.39	17.5	17.1	12.8	4399.6	34.17857143	19.72	4.755714286	16.54285714
DS11.03133	3497	1914	3766	3060	5124	5068	4449	3497.4	1913.6	3766	3059.9	5124.2	5068.2	4449.4	34.02	34.28	34.07	35.98	35.91	36.4	35.75	19.32	20.29	21.41	19.12	19.73	18	20.17	4.86	4.65	4.65	4.62	4.56	4.7	4.5	14.3	15.51	14.2	15.36	15.1	13.1	12.5	3839.814286	35.20142857	19.72	4.648571429	14.29571429
DS11.03134	3309	1510	4526	3887	5331	5712	5606	3309.3	1509.5	4525.9	3887.1	5330.9	5711.5	5605.7	33.3	32.07	31.8	35.52	33.85	34.4	35	19.8	21.07	22.06	19.23	20.26	19.7	20.14	4.83	4.77	4.8	4.65	4.69	4.7	4.61	14.4	21.99	17.7	19.19	20.8	17.6	16.1	4268.557143	33.70571429	20.32285714	4.721428571	18.25428571
DS11.03135	3915	1757	4075	3255	4887	6011	4729	3915.1	1757.3	4075.4	3254.9	4887.4	6010.9	4729.2	31.08	31.28	31.21	32.96	33.03	33.8	34.17	20.18	20.88	21.82	19.93	20.41	19.3	20.3	5	4.84	4.89	4.82	4.82	4.8	4.7	15.9	20.05	15.4	18.05	18.5	16.2	13.7	4090.028571	32.50428571	20.40285714	4.838571429	16.82857143
DS11.03138	3631	1196	3968	3020	5408	4750	5739	3630.9	1195.7	3967.8	3019.5	5407.9	4749.7	5738.6	31.81	30.98	30.52	33.04	32	31.8	32.55	20.25	21.59	22.33	20.14	20.79	20.2	21.56	5.01	4.77	4.88	4.81	4.85	4.9	4.73	12.6	19.62	16.5	18.86	18	18.7	15.2	3958.585714	31.81428571	20.98	4.85	17.06857143
DS11.03142	3277	1805	3921	3571	4980	5599	5541	3277	1804.9	3920.7	3571	4980.2	5599.4	5541.2	32.67	33.64	33.05	36.05	35.02	35.7	35.71	20	20.22	21.14	18.97	20.32	19.4	20.28	4.83	4.71	4.76	4.62	4.58	4.6	4.51	16.9	19.22	16	18.17	18.9	16.8	13.8	4099.2	34.54857143	20.04714286	4.658571429	17.11285714
DS11.03143	3616	1090	3995	3315	5248	5594	4746	3616.3	1090.2	3994.7	3315.4	5248	5594.1	4746.3	33.81	33.83	32.55	35.59	33.88	34.8	34.55	17.93	19.29	20.58	17.95	19.74	18.3	19.8	5.05	4.8	4.92	4.79	4.77	4.8	4.72	12.2	17.38	14.4	16.77	17.2	14.2	13.3	3943.571429	34.14428571	19.08428571	4.835714286	15.06428571
DS11.03144	3670	1839	4634	3248	4759	4623	4208	3670.2	1839.3	4633.5	3248.2	4759.2	4622.7	4208.3	32.1	32.8	31.88	34.37	34	35.7	34.67	19.11	19.42	20.93	18.44	19.79	18.1	19.06	4.97	4.89	4.88	4.87	4.75	4.8	4.81	15.1	19.81	16.3	16.97	18.9	15.3	14.8	3854.485714	33.64571429	19.26428571	4.852857143	16.74
DS11.03145	3275	1933	4660	3900	5017	5718	4299	3275.3	1933	4660.4	3900.5	5016.7	5718.2	4299.4	30.74	32.29	30.98	33.64	33.19	33.3	33.47	19.97	20.11	21.37	19.78	20.07	19.2	20.51	5.07	4.8	4.93	4.79	4.8	4.9	4.76	16.1	20.85	18.1	15.39	19	16.3	14.6	4114.785714	32.51571429	20.14428571	4.864285714	17.19142857
DS11.03147	3951	1638	3685	3302	4426	5557	4531	3951.1	1638	3685.3	3302	4426.3	5557.1	4530.6	33.04	32.95	32.55	37.03	34.55	35.6	35.51	20.04	20.6	21.77	19.16	20.3	18.6	19.67	4.81	4.71	4.76	4.51	4.66	4.7	4.62	15.1	16.7	14.9	15.48	17.4	14.9	13	3870.057143	34.46142857	20.02	4.681428571	15.35428571
DS11.03148	3628	2166	4048	4035	4723	7023	5642	3628	2166.5	4048.5	4035	4722.9	7023.3	5642.2	31.59	32.41	30.9	34.15	33.35	33	33.35	20.05	20.16	21.71	19.17	19.97	19.8	21.07	5.02	4.8	4.89	4.79	4.79	4.8	4.69	17.4	21	18.6	20.17	21.2	16.6	14.9	4466.628571	32.67857143	20.27571429	4.825714286	18.55285714
DS11.03149	3279	1634	3410	3248	5598	5155	5393	3279.2	1634.4	3409.6	3248.2	5598.3	5155.3	5393	33.33	33.97	32.07	35.37	34.73	35	34.84	19.16	19.94	21.7	18.75	19.78	19.2	19.98	4.86	4.7	4.81	4.71	4.71	4.7	4.65	14	18.36	13.3	16.83	15.7	16.9	13.5	3959.714286	34.18714286	19.78714286	4.734285714	15.51285714
DS11.03151	4107	2076	3800	3605	4826	5313	5330	4106.6	2076.5	3799.6	3604.6	4825.9	5312.7	5329.6	34.67	33.14	32.65	33.78	34.01	33.7	34.39	19.44	20.05	20.84	19.3	19.58	18.8	19.84	5.01	4.76	4.86	4.83	4.82	4.9	4.74	17.4	19.9	15.6	18.83	19.4	17	13.5	4150.785714	33.76285714	19.69285714	4.845714286	17.37571429
DS11.03154	3770	1913	4075	3759	5271	6249	4460	3769.8	1912.6	4075.4	3759.3	5271	6249.2	4459.5	31.78	32	31	33.6	33.16	34.2	33.19	20.13	20.83	21.96	19.72	19.9	19.2	20.85	4.94	4.74	4.89	4.78	4.82	4.8	4.74	15.9	20.36	16.8	20.71	20.1	17.8	16.2	4213.828571	32.70428571	20.37	4.815714286	18.26714286
DS11.03157	3468	2043	3544	3127	5448	4217	5014	3468.4	2042.8	3544.1	3127.1	5448.4	4217.1	5014.4	32.36	32.7	31.69	34.75	33.15	35	34.48	19.48	20.13	21.45	18.8	20.15	18.6	20.06	4.97	4.84	4.9	4.8	4.84	4.8	4.69	14.6	18.61	14	16.77	15.4	14.8	12.6	3837.471429	33.44714286	19.81	4.834285714	15.25428571
DS11.03158	2021	2920	3336	3706	4049	4927	4832	2021	2919.8	3335.6	3705.5	4049	4927.1	4832.4	34.56	32.34	31.96	34.4	34.06	34.2	34.23	18.97	20.83	20.42	19.48	20.3	19	20.39	4.87	4.74	4.91	4.74	4.81	4.8	4.67	19.6	21.83	17.9	18.47	21	19.8	17.1	3684.342857	33.67857143	19.91285714	4.791428571	19.38571429
DS11.03160	3889	2833	4210	4405	4576	5151	5093	3888.7	2833.4	4209.9	4404.9	4576.5	5150.9	5093	34.24	34.07	34.21	34.98	34.56	35.3	35.33	19.72	19.68	19.97	18.9	19.57	18.6	19.4	4.83	4.7	4.75	4.74	4.73	4.7	4.69	17.1	20.11	16.3	18.95	16.3	15.8	14.7	4308.185714	34.67	19.40571429	4.734285714	17.03714286
DS11.03161	3895	2661	3578	3981	4977	4830	5643	3895	2660.9	3577.7	3981.2	4976.7	4830.2	5642.9	33.76	34.3	32.61	36.07	34.71	34.9	35.29	19.97	19.34	20.04	18.29	19.11	18.4	19.01	4.82	4.74	4.9	4.68	4.75	4.8	4.72	13.3	17.41	13.4	18.68	15.8	13.6	12.1	4223.514286	34.52	19.16571429	4.772857143	14.89857143
DS11.03162	3830	3233	3161	3712	5207	5223	5239	3829.6	3233.4	3160.8	3712.2	5207.2	5223.1	5238.8	31.98	32.18	31.75	35.1	33.99	34.4	34.95	20.09	20.74	21.67	19.04	20.09	19.2	19.47	4.96	4.74	4.85	4.7	4.8	4.8	4.7	16.8	15.45	13.7	16.23	15.4	16.1	11.9	4229.3	33.47857143	20.04285714	4.792857143	15.08285714
DS11.03163	3422	3659	3383	4324	4122	5196	5412	3422.2	3659.4	3382.7	4324.2	4122.1	5196.5	5412.3	32.64	33.08	31.88	34.84	32.72	34.3	33.63	19.69	20.5	21.13	19.4	20.96	19.1	20.6	4.92	4.69	4.89	4.72	4.76	4.8	4.71	18.7	21.1	19.4	19.66	19.2	20.1	16	4217.057143	33.29857143	20.19714286	4.784285714	19.16571429
DS11.03164	1439	3025	3510	3907	4757	5500	4282	1438.8	3025.4	3510.5	3907.2	4757	5500.4	4282.3	32.59	31.33	31.75	33.16	32.06	33.6	35.02	20.45	21.66	21.92	20.17	21.21	20.1	20.02	4.88	4.74	4.79	4.79	4.81	4.8	4.62	15.5	18.82	16	18.26	17.4	16.9	14.2	3774.514286	32.78714286	20.79	4.775714286	16.72571429
DS11.03165	3372	2361	3349	4042	NA	4985	4842	3372	2360.9	3349.1	4041.7	NA	4984.7	4842.4	33.23	31.24	31.33	NA	33.88	33.9	33.92	20.47	21.34	21.02	NA	20.6	19.5	19.93	4.81	4.8	4.88	NA	4.72	4.8	4.75	15.7	19.38	16.7	NA	19	18.6	14.9	3825.133333	32.91666667	20.47666667	4.793333333	17.38
DS11.03166	2650	2864	2892	3450	4903	4487	5625	2650.4	2864.5	2891.8	3449.9	4902.9	4487.1	5625.1	33.43	31.57	30.29	33.76	32.95	33.6	35.4	19.03	21.49	21.69	19.56	20.45	19	18.98	4.94	4.74	5	4.76	4.88	4.9	4.71	15	16.73	13	16.29	16.8	14.8	12	3838.814286	33	20.02857143	4.847142857	14.94571429
DS11.03168	3776	3133	3457	4149	5416	5392	3536	3776.4	3133.2	3456.7	4149.3	5416.5	5392.2	3536.4	32.43	33.36	33.01	34.61	33.96	34.8	34.99	19.63	20.5	20.69	19.04	19.82	18.5	19.68	4.96	4.71	4.82	4.77	4.76	4.8	4.68	17.1	19.01	18.8	18.47	19.7	17	15.1	4122.957143	33.88	19.69428571	4.785714286	17.88285714
DS11.03169	3384	2674	4022	3914	4833	5274	4827	3384.3	2673.6	4021.6	3914	4833	5274.3	4827.1	33.54	34.71	34.04	36.59	35.81	36.5	36.02	19.59	19.06	20.09	18.22	19.06	17.5	18.91	4.9	4.69	4.77	4.64	4.63	4.7	4.64	13.2	17.75	14.2	17.78	16	15.5	11.9	4132.557143	35.31571429	18.91857143	4.71	15.19
DS11.03170	3367	3257	3887	4620	5118	5738	5381	3366.6	3256.8	3887.1	4620.1	5118.5	5737.8	5381.2	32.81	33.51	33.69	35.13	35.1	34.9	35.15	20.42	20.42	20.33	19.23	19.51	18.9	20.01	4.86	4.67	4.77	4.69	4.65	4.7	4.62	14.6	18.58	16.4	19.6	18	18.1	15.5	4481.157143	34.32714286	19.83142857	4.708571429	17.25428571
DS11.03171	3660	3161	4364	3537	5049	5492	5113	3659.5	3160.8	4364.5	3537.4	5049	5492.2	5112.9	34.11	32.5	30.15	34.02	32.69	33.3	34.51	19.43	20.3	21.95	19.41	20.53	19.5	20.12	4.82	4.8	4.94	4.79	4.81	4.9	4.69	15.5	18.58	16.4	18.02	18.3	15.7	14.5	4339.471429	33.04	20.17714286	4.821428571	16.71428571
DS11.03172	3164	2916	3921	4217	5053	5270	4879	3163.5	2916.4	3920.7	4216.6	5053	5270.4	4878.8	34.27	32.97	33.33	35.22	34.91	34.5	34.81	19.21	20.08	20.62	18.98	19.48	18.9	19.83	4.84	4.78	4.81	4.72	4.71	4.8	4.69	14.4	17.07	13.6	16.2	15	14.2	12.7	4202.771429	34.28714286	19.58571429	4.764285714	14.73857143
DS11.03173	2922	3216	3228	3531	4926	4637	6281	2922.1	3215.6	3228	3530.6	4926	4637	6281	33.14	32.63	30.32	34.74	34.05	34.4	33.45	19.28	20.68	21.31	19.14	20.16	18.9	20.1	4.93	4.75	4.96	4.74	4.78	4.8	4.81	15.6	19.13	15.6	17.57	15.6	14.8	12.4	4105.757143	33.24714286	19.93857143	4.824285714	15.81428571
DS11.03174	3994	2654	3712	4338	5950	4676	4970	3993.7	2653.6	3712.2	4337.6	5949.6	4675.8	4970.4	35.88	32.24	31.77	33.11	32.2	33.6	35.1	18.43	20.74	21.15	19.71	20.81	19.1	19.39	4.75	4.74	4.86	4.83	4.83	4.8	4.69	15.5	19.65	16.4	19.99	17.1	15.7	13.4	4327.557143	33.41428571	19.90428571	4.785714286	16.82
DS11.03175	3878	2894	3571	3470	5008	5756	5587	3877.5	2894.1	3571	3470.1	5008.3	5756	5586.6	33.95	33.12	33	36.22	35.03	34.5	34.65	19.38	20.75	20.99	18.46	19.88	18.8	19.81	4.84	4.69	4.79	4.66	4.72	4.8	4.7	14.4	16.73	15	19.1	17.3	15.4	12.9	4309.085714	34.35285714	19.72428571	4.742857143	15.83285714
DS11.03176	3198	3034	3934	3497	4213	4898	4030	3197.7	3033.6	3934.1	3497	4212.9	4897.9	4030.4	33.75	33.37	31.22	35.82	33.29	34.1	34.13	20.26	20.93	22.02	19.67	20.66	20	21.06	4.77	4.64	4.87	4.58	4.82	4.7	4.61	15.8	18.18	15.2	19.13	16.1	16.1	13.9	3829.085714	33.66857143	20.65714286	4.712857143	16.34428571
DS11.03177	3619	3110	3134	3853	5201	5038	4498	3618.6	3110.4	3133.9	3853.4	5201.4	5038.2	4497.6	33.45	32.27	31.57	34.67	32.12	33.6	34.01	18.77	21.03	21.66	19.77	20.92	19.6	20.89	4.95	4.71	4.84	4.65	4.82	4.8	4.66	17.3	17.04	15.6	19.31	17.5	16.3	14.7	4064.785714	33.09857143	20.37714286	4.775714286	16.82142857
DS11.03178	1772	3292	3423	3396	NA	5583	5282	1772.4	3292.4	3423	3396.1	NA	5582.8	5281.9	33.31	34.26	32.92	NA	34.89	34.6	35.18	19.59	20.45	21.07	NA	19.61	19.4	20.48	4.89	4.63	4.84	NA	4.68	4.7	4.59	15.1	16.95	14.6	NA	15.8	14.9	12.9	3791.433333	34.19333333	20.1	4.721666667	15.04166667
DS11.03180	2669	3460	3739	4015	4480	5346	4306	2669.3	3460.4	3739.1	4014.8	4480.5	5345.5	4306.4	32.77	32.6	31.71	34.64	33.28	34.8	34.27	19.27	20.82	21.91	19.48	20.58	19.1	20.64	4.95	4.7	4.82	4.69	4.75	4.7	4.66	18.3	18.7	15.1	18.41	16.7	16.1	12.9	4002.285714	33.43857143	20.25714286	4.752857143	16.60142857
DS11.03181	3314	2927	3094	3537	4610	5542	5728	3313.9	2926.8	3093.5	3537.4	4610	5541.7	5728.1	33.59	33.3	32	34.64	32.95	34.1	33.73	20.35	20.05	21.33	18.94	19.99	18.3	20.38	4.78	4.75	4.85	4.75	4.84	4.9	4.74	15.7	17.99	16.1	16.77	18.7	19.1	15.5	4107.342857	33.47285714	19.90571429	4.801428571	17.12285714
DS11.03183	3025	3044	3067	3537	4932	4713	6092	3024.6	3044.2	3066.6	3537.4	4931.6	4713.1	6092.5	32.08	31.21	32.4	33.68	32.31	33.5	34.84	19.81	21.56	21.08	20.22	20.89	19.6	19.83	5.01	4.74	4.84	4.72	4.81	4.8	4.7	14.4	15.72	15	18.23	15.6	17.3	12.2	4058.571429	32.86	20.42714286	4.802857143	15.49285714
DS11.03185	2503	2999	4358	3961	4940	4898	6516	2503.2	2999.2	4357.8	3961	4940.4	4897.9	6515.8	32.02	31.98	31.92	33.08	33.56	34	34.57	20.19	20.51	21.26	19.83	20.46	19.1	19.53	4.96	4.82	4.83	4.84	4.8	4.8	4.74	13.2	16.12	14.4	14.82	14.8	15.3	11.1	4310.757143	33.01857143	20.12571429	4.827142857	14.24857143
DS11.03186	2869	2760	4082	4257	4159	5878	5664	2868.6	2759.5	4082.1	4256.9	4159.3	5878.2	5664.5	33.89	32.58	32.09	33.73	33.13	33.7	33.9	19.75	20.7	20.87	19.59	20.14	19.5	19.64	4.86	4.8	4.85	4.81	4.81	4.8	4.79	13.5	19.22	17.4	18.17	18.6	17.6	13.9	4238.442857	33.28857143	20.02714286	4.817142857	16.91285714
DS11.03188	1926	2824	3484	3201	4906	4644	5470	1926.3	2823.5	3483.6	3201.1	4905.6	4643.7	5469.6	34.7	33.89	32.51	36.72	34.15	34.9	35.51	19.36	20.12	21.27	18.4	20.65	18.7	20.02	4.82	4.74	4.81	4.62	4.64	4.8	4.56	17.6	19.96	16.9	19.57	18.5	18.5	15.5	3779.057143	34.62571429	19.78857143	4.712857143	18.07571429
DS11.03189	3668	2580	3477	3598	5150	5206	4507	3667.6	2580.5	3476.8	3597.9	5149.7	5206.1	4506.7	32.44	32.95	32.32	34.31	35	35.7	36.02	20.55	20.87	21.22	19.26	19.88	17.9	19.13	4.88	4.7	4.83	4.76	4.65	4.8	4.62	17.3	17.96	15.1	17.24	15.8	14.3	13	4026.471429	34.10571429	19.83	4.748571429	15.81428571
DS11.03190	3190	3078	3315	3504	4796	5707	4125	3190.3	3077.5	3315.4	3503.7	4796.4	5707.2	4125.2	33.28	31.66	30.11	35.19	32.84	34.7	33.6	20.01	21.82	21.98	19.15	21.1	19	20.58	4.85	4.69	4.94	4.7	4.74	4.8	4.72	16.5	17.47	15.1	18.41	16.9	15	13.6	3959.385714	33.05428571	20.52	4.777142857	16.14
DS11.03195	3662	3344	3342	3900	4653	4834	4898	3662.2	3344.4	3342.3	3900.5	4652.7	4833.7	4898	34.3	32.64	33.2	35.94	34.82	35.1	36.65	19.42	21.11	21.44	19.08	20.27	19	18.48	4.8	4.71	4.71	4.63	4.62	4.7	4.59	15.2	16.4	15.1	17.84	15.9	14.9	12.2	4090.542857	34.66428571	19.82857143	4.68	15.36285714
DS11.03196	3546	3041	3759	4223	4105	5338	4361	3546.4	3040.9	3759.3	4223.3	4105.4	5338.2	4361.3	34.18	33.6	32.2	34.94	34.03	34.2	34.71	19.93	20.28	21.27	19.27	19.97	19	19.6	4.78	4.77	4.83	4.71	4.78	4.8	4.73	15.7	19.1	16	18.05	17.2	17.1	13.1	4053.542857	33.98	19.90285714	4.771428571	16.60714286
DS11.03197	3167	2593	3430	3067	4698	4158	5449	3166.6	2593.3	3429.8	3066.6	4697.9	4157.7	5449	34.47	33.95	32.99	36.46	35.33	36	36.44	19.32	20.08	20.72	18.62	19.48	18	18.34	4.8	4.74	4.8	4.61	4.65	4.8	4.64	13.6	15.45	13.2	16.11	14.8	14.8	11.7	3794.414286	35.09142857	19.22285714	4.72	14.23714286
DS11.03198	2029	2244	3645	3584	4972	5047	5081	2028.7	2244.3	3645	3584.4	4971.7	5047.1	5081.1	33.5	31.58	31.09	34.15	31.91	33.6	34.44	20.89	21.88	21.57	20.14	21.61	20.1	20.67	4.76	4.74	4.87	4.66	4.79	4.8	4.61	12.9	17.44	14.8	17.66	16.4	14.5	12	3800.328571	32.89571429	20.98	4.747142857	15.1
DS11.03199	3276	3256	3497	3531	4896	4908	4490	3275.8	3255.7	3497	3530.6	4895.7	4907.9	4490.3	33.69	33.54	31.44	34.79	33.27	35	35.35	19.34	20.1	21.12	18.85	20.21	18.2	19.53	4.92	4.75	4.9	4.74	4.79	4.8	4.63	13.9	16.55	13.5	17.51	15.1	14	11.4	3979	33.86857143	19.62142857	4.79	14.56571429
DS11.03200	3330	3400	3060	3800	3720	4841	3315	3330.2	3399.5	3059.9	3799.6	3719.9	4841.3	3315.2	32.97	33.01	31.69	35.65	33.69	35.4	35.59	19.11	20.48	21.53	18.67	19.96	18.3	18.92	4.98	4.72	4.87	4.7	4.77	4.8	4.66	15.5	15.08	13.5	16.35	14.8	14.5	11.1	3637.942857	34	19.56714286	4.785714286	14.40428571
DS11.03202	2650	2726	3571	4075	5630	4226	6422	2649.6	2725.5	3571	4075.4	5629.9	4226.5	6422	32.17	31.71	31.84	34.42	32.28	33.2	34.53	20.72	20.58	21.05	18.94	20.76	19	19.22	4.9	4.84	4.91	4.78	4.85	4.9	4.79	14.1	17.2	14.8	17.9	15.8	15.1	11.9	4185.7	32.87857143	20.03857143	4.852857143	15.25714286
DS11.03203	2718	2882	3544	3282	5222	5604	3365	2718.3	2881.9	3544.1	3281.8	5221.7	5604.2	3365.4	32.42	32.42	31.85	36.15	33.61	34.8	35.41	20.59	20.65	21.34	18.45	19.97	18.6	19.67	4.88	4.76	4.86	4.68	4.77	4.8	4.63	18.2	22.71	18.1	21.25	20.8	18.6	15.2	3802.485714	33.80857143	19.89571429	4.768571429	19.26571429
DS11.24002	3097	2242	3329	3605	4589	5256	2463	3096.6	2242	3328.9	3604.6	4589.4	5255.7	2462.8	32.19	31.57	32.27	33.79	33.9	34.1	35.12	19.91	21.02	21.45	19.21	19.75	18.9	19.9	4.99	4.8	4.83	4.84	4.77	4.8	4.61	14.2	15.08	13.1	15.51	14.6	14.8	11.8	3511.428571	33.27714286	20.02	4.805714286	14.15571429
DS11.24003	3057	2929	3584	3571	4531	5036	4050	3057.4	2929.4	3584.4	3571	4531	5036.5	4049.6	31.51	32.96	31.16	34.48	34.16	34.3	35.56	19.82	20.52	22.4	20.11	20.62	19.7	20.27	5.01	4.72	4.86	4.67	4.66	4.7	4.58	15.3	15.69	13.8	14.43	16	14.6	12.2	3822.757143	33.44714286	20.49142857	4.742857143	14.57428571
DS11.24005	3137	3056	3403	3914	4110	4595	3317	3137.3	3056.2	3402.9	3914	4110.4	4594.6	3317.3	31.2	32.91	32.88	34.54	32.45	35.3	37.38	19.39	20.52	21.46	19.71	21.04	18.5	19.02	5.1	4.72	4.78	4.72	4.8	4.8	4.52	12.1	15.81	13.5	14.34	14.1	13.6	11.5	3647.528571	33.80857143	19.94857143	4.777142857	13.56428571
DS11.24008	3379	2713	2670	3389	5121	5799	4356	3379.4	2713.3	2669.8	3389.4	5121.3	5799	4356.4	33.29	31.84	33.42	35.6	35.78	33.9	35.07	19.4	20.49	20.58	18.26	18.53	19.6	19.01	4.91	4.82	4.78	4.75	4.77	4.8	4.72	14.8	13.91	13.4	14.67	15.2	13	12.4	3918.371429	34.12857143	19.41	4.792857143	13.91142857
DS11.24009	3055	2237	3510	3780	4843	5380	4573	3055.3	2237.3	3510.5	3779.5	4843.4	5379.7	4573.2	31.92	31.33	30.82	33.99	32.4	33.9	34.23	19.85	20.63	21.95	19.44	20.6	18.9	20.04	4.92	4.85	4.9	4.8	4.82	4.9	4.73	15.9	14.71	13.7	14.88	14	13.5	11	3911.271429	32.65571429	20.20142857	4.845714286	13.95571429
DS11.24010	3179	2643	3174	3403	4859	4907	4459	3179	2643.1	3174.2	3402.9	4858.9	4907.2	4459.2	33.9	31.75	31.75	34.54	32.45	34.2	36	18.48	20.64	20.97	19.58	20.66	19	19.22	4.89	4.84	4.89	4.75	4.81	4.8	4.62	14.4	16.95	13.2	16.53	14.9	14.2	12.8	3803.5	33.51285714	19.79285714	4.8	14.71142857
DS11.24011	3339	2684	2952	3060	5187	5348	3641	3339.1	2684.2	2952.3	3059.9	5187.3	5348.3	3640.7	34.72	32.1	32.78	36.05	33.36	34	35.3	19.07	21.3	21.93	18.97	20.39	19.6	19.69	4.87	4.73	4.74	4.64	4.77	4.8	4.69	15.5	16.92	15.9	16.29	17.5	16.5	13.3	3744.542857	34.04428571	20.13571429	4.748571429	15.98714286
DS11.24012	2704	2553	2966	3013	3680	5803	3172	2703.5	2552.7	2965.7	3012.8	3679.9	5802.9	3172.4	31.79	31.54	32.52	35.42	35.15	36	36.14	19.45	20.56	21.51	18.47	19.47	18.1	18.84	5.07	4.83	4.85	4.75	4.68	4.7	4.61	13.8	14.03	11.1	12.43	13	12	10.3	3412.842857	34.08	19.48571429	4.784285714	12.38
DS11.24013	3088	2660	3517	3242	4265	5811	6092	3087.8	2659.8	3517.2	3241.5	4265.3	5811.3	6092	32.07	32.65	32.88	36.56	34.14	34.3	35.47	19.23	20.21	20.47	18.17	19.65	19	18.87	5.06	4.79	4.86	4.67	4.77	4.8	4.68	13.9	16.27	12.4	13.99	14.8	14.9	11.4	4096.414286	34.01	19.37142857	4.804285714	13.95142857
DS11.24014	2304	2642	3504	3356	4294	6188	4537	2303.9	2641.9	3503.7	3355.8	4293.8	6188.1	4537	30.35	30.67	31.27	34.18	31.61	34	37.34	20.22	21.29	22.14	19.3	20.68	19.7	18.43	5.17	4.84	4.87	4.8	4.93	4.8	4.54	15.6	17.99	14.7	15.06	16.5	15	11.3	3832.028571	32.77428571	20.25142857	4.85	15.16428571
DS11.24015	3208	3532	3450	3194	5045	4916	4673	3208.3	3532.1	3449.9	3194.4	5045.1	4915.7	4673.2	31.87	30.98	31.11	33.98	32.32	32.8	34.92	19.78	20.64	20.57	19.04	20.6	19.4	19.39	4.95	4.91	4.99	4.83	4.83	4.9	4.74	14.1	16.52	13.6	16.74	15.6	15.8	13.1	4002.671429	32.56857143	19.91714286	4.878571429	15.06571429
DS11.24016	3112	2834	3430	2972	4504	4894	3703	3111.8	2834.2	3429.8	2972.5	4503.8	4893.5	3703	32.35	32.76	33.19	34.92	34.18	36.7	36.62	19.48	19.52	20.85	18.24	18.89	17.5	18.45	4.93	4.88	4.81	4.84	4.82	4.7	4.59	14.9	14.43	11.6	12.7	12.3	12.5	9.1	3635.514286	34.38857143	18.99	4.795714286	12.50428571
DS11.24017	3728	2999	3208	3995	4528	5710	4892	3727.5	2998.9	3207.8	3994.7	4527.6	5710.1	4891.8	31.95	33.39	31.58	36.07	34.15	35.1	34.59	19.18	19.73	20.94	18.55	19.84	18.6	19.28	4.99	4.8	4.91	4.69	4.71	4.8	4.78	15.2	16.27	13.8	15	15	15.9	11.8	4151.2	33.83285714	19.44571429	4.811428571	14.71
DS11.24018	3139	2569	3403	3006	5057	5536	2827	3139.4	2568.8	3402.9	3006.1	5057	5536.1	2827.2	33.57	33.64	33.94	36.3	36.07	34.8	36.7	19.63	20.66	21.16	19.05	19.67	19.4	19.22	4.87	4.66	4.66	4.6	4.52	4.7	4.5	15.7	16.24	13.3	16.29	15.2	16.8	12.8	3648.214286	35.00285714	19.82714286	4.644285714	15.19
DS11.24019	3491	2830	2905	3087	5147	6941	5514	3491.1	2829.8	2905.2	3086.8	5147.2	6941.1	5514.3	32.74	32.4	32.94	35.67	34.4	34	34.13	19.66	20.52	21.43	19.03	20.02	19.5	20.47	4.92	4.77	4.74	4.65	4.68	4.8	4.67	16.4	17.93	15	17.51	17.7	16.5	14.7	4273.642857	33.75428571	20.09	4.747142857	16.53428571
DS11.24020	3214	2881	2737	3887	4230	4713	5128	3213.8	2881.3	2737.1	3887.1	4230.3	4712.9	5127.9	30.75	33.41	32.3	35.6	34.24	34.4	35.61	19.49	20.59	21.35	19.52	20.74	19.2	20.24	5.1	4.71	4.86	4.65	4.6	4.8	4.52	13.2	17.59	15.6	17.54	16.9	17	14.2	3827.2	33.75857143	20.16142857	4.748571429	16.00428571
DS11.24022	2918	2909	3275	3369	4002	5756	2308	2917.8	2909.2	3275.1	3369.2	4001.9	5756	2307.8	32.82	33.33	33.06	35.31	34.11	35.3	36.5	18.86	20.15	21.39	19.04	19.68	18.5	19	4.99	4.73	4.77	4.69	4.75	4.8	4.56	14.4	15.05	14.1	13.66	16.4	15	11.5	3505.285714	34.34714286	19.51714286	4.755714286	14.30142857
DS11.24023	3398	2907	3632	3329	5022	5342	4266	3397.9	2907.1	3631.5	3328.9	5021.9	5341.7	4266.4	32.93	34.03	33.59	35.62	35.23	35.2	36.62	18.97	19.66	20.51	18.84	19.96	18.7	18.68	4.92	4.72	4.78	4.7	4.63	4.8	4.62	13.6	15.6	13.6	14.11	14	12.4	10.1	3985.057143	34.74571429	19.33142857	4.738571429	13.34428571
DS11.24024	3288	3148	3255	3235	5396	5797	4906	3288.5	3148.5	3254.9	3234.7	5395.7	5797.2	4906.3	31.89	31.74	33.25	34.38	33.34	34.8	35.72	19.69	20.9	20.74	18.96	20.05	18.8	19.77	5.02	4.77	4.78	4.78	4.76	4.8	4.56	15.4	17.2	13.2	15.66	16.4	16.6	13.7	4146.542857	33.58857143	19.84428571	4.781428571	15.45142857
DS11.24025	2255	2464	2777	3484	4195	6086	4767	2254.7	2464.5	2777.4	3483.6	4194.9	6085.8	4766.9	31.18	32.28	32.98	35.74	33.18	34	34.29	18.97	19.44	20.32	17.86	19.32	18.5	19.12	5.17	4.93	4.86	4.79	4.89	4.9	4.78	15.3	17.2	13.3	14.4	16.2	15.1	12.4	3718.257143	33.37857143	19.07571429	4.902857143	14.84285714
DS11.24026	3012	2832	3652	3591	4865	4545	4380	3011.5	2832.1	3651.7	3591.2	4864.6	4544.7	4380	31.63	31.92	31.2	33.98	33.59	33.4	35.91	19.43	20.49	21.45	19.32	20.43	19.5	19.64	5.04	4.81	4.95	4.86	4.8	4.8	4.59	13.6	15.29	12.6	14.91	14.6	14.8	12.8	3839.4	33.09	20.03714286	4.835714286	14.08571429
DS11.24027	2971	2684	3611	2925	4847	4984	5153	2971.1	2683.5	3611.3	2925.4	4847	4983.8	5153	33.27	33.05	33.74	36.48	34.72	36.1	36.94	19.66	20.2	20.77	18.7	20.48	18.4	18.98	4.85	4.76	4.75	4.64	4.57	4.7	4.51	13.3	14.19	10.7	13.12	13.7	12.5	10.5	3882.157143	34.9	19.59857143	4.682857143	12.57285714
DS11.24028	3290	2574	2549	3013	5169	5765	4750	3289.8	2574.1	2548.8	3012.8	5168.7	5765.1	4750.5	31.64	31.66	32.83	33.2	34.81	33.8	36.49	20.59	21.44	21.75	19.79	19.84	19.3	19	4.96	4.75	4.71	4.8	4.65	4.8	4.56	14.9	14.71	13.2	15.36	15	14.8	11.8	3872.828571	33.49	20.24428571	4.747142857	14.25285714
DS11.24030	3201	2894	4048	3336	5034	5013	5098	3200.9	2894.3	4048.5	3335.6	5033.6	5012.7	5098.4	30.72	30.46	29.86	32.3	31.8	32.4	34.3	20.67	21.63	22.64	20.95	21.63	20.5	20.56	5	4.79	4.95	4.76	4.79	4.8	4.66	14.8	15.35	12.7	14.55	14.7	13.9	11.5	4089.142857	31.69142857	21.22571429	4.821428571	13.92857143
DS11.24032	3263	2745	2865	3288	6889	4861	4680	3263	2745.4	2864.9	3288.5	6889.2	4861.2	4679.9	34.33	32.24	32.28	33.75	34.52	35.8	36.6	19.22	20.62	21.28	19.83	20.22	18.6	19.25	4.86	4.8	4.85	4.8	4.66	4.7	4.58	15.7	16.64	14.6	15.15	16.1	16.3	13.1	4084.585714	34.21714286	19.86	4.75	15.37
DS11.24033	3219	2435	3840	3786	5012	4438	4486	3219.2	2435.1	3840	3786.2	5011.8	4437.7	4486	33.05	31.25	32.76	33.34	30.07	33.1	36.06	19.26	21.14	21.27	20.11	22.24	19.5	19.41	4.9	4.8	4.79	4.81	4.9	4.8	4.56	13.7	16.37	12.4	14.29	13.6	13.5	10.6	3888	32.80428571	20.41857143	4.794285714	13.49428571
DS11.24034	2560	2884	2925	3221	4112	3417	3959	2560.5	2884.5	2925.4	3221.3	4112.1	3417.1	3959.2	34.39	35.12	33.58	36.98	35.2	36.3	38.26	18.25	19.05	20.17	18.24	19.73	18.2	17.97	4.85	4.67	4.83	4.63	4.62	4.7	4.57	16.3	16.3	13.9	14.79	15.4	14.7	11.8	3297.157143	35.69	18.80142857	4.695714286	14.74142857
DS11.24036	2563	2312	2172	2791	4917	5381	2447	2563.4	2311.7	2172.2	2790.9	4917.4	5380.7	2447.4	32.85	32.43	33.35	33.64	34.09	35	36.45	19.48	20.58	20.93	19.51	19.5	19	18.98	4.92	4.8	4.75	4.77	4.75	4.7	4.57	14.6	13.66	13.3	13.63	15.3	15.6	11.9	3226.242857	33.97285714	19.71142857	4.751428571	13.99857143
DS11.24037	2136	2344	3652	3188	4228	4951	5202	2136.3	2344	3651.7	3187.7	4227.5	4951.3	5202.4	32.11	33.12	31.96	35.28	33.12	34	35.52	19.88	20.25	20.9	19.25	20.2	19.2	19.75	4.96	4.75	4.98	4.71	4.84	4.8	4.67	13.6	15.45	11.2	13.57	13.8	14.1	12.6	3671.557143	33.58714286	19.91857143	4.815714286	13.47428571
DS11.24038	3155	2851	2744	3174	4247	5823	5876	3154.9	2851.3	2743.8	3174.2	4247.2	5822.8	5876.5	33.14	32.2	32.65	34.2	33.85	34.2	35.91	18.73	20.45	20.46	19.58	19.49	18.8	19.19	4.99	4.77	4.89	4.78	4.79	4.8	4.59	13.7	14.22	13.4	15.54	15.8	15.4	13.7	3981.528571	33.73571429	19.52857143	4.801428571	14.53714286
DS11.24039	2996	2881	2730	3040	4257	4983	5508	2995.8	2881.4	2730.4	3039.7	4256.8	4983.4	5507.5	31.19	30.51	32.35	33.38	33	32.7	35.08	20.06	21.51	21.24	19.52	20.23	19.4	19.39	5.07	4.83	4.83	4.86	4.83	4.9	4.67	14.2	15.66	13.1	15.69	14.6	15.6	11.8	3770.714286	32.60142857	20.19285714	4.855714286	14.37857143
DS11.24040	3044	2620	3342	3900	4182	4780	3994	3044.3	2620.4	3342.3	3900.5	4181.5	4780.2	3993.6	32.28	30.56	30.32	30.89	31.75	32.5	34.42	20.26	21.19	22.1	21.19	21.07	19.9	20.32	4.87	4.79	4.97	4.89	4.89	4.8	4.7	12.8	17.07	14.5	16.94	16.2	15.1	13.1	3694.685714	31.81714286	20.86142857	4.844285714	15.10142857
DS11.24041	3227	2915	3786	3477	4859	4273	3460	3226.6	2915.4	3786.2	3476.8	4859.1	4273	3460.2	32.4	31.64	31.87	34.5	31.23	34.5	36.71	19.61	20.28	20.89	19.33	20.88	18.4	18.58	4.95	4.87	4.91	4.76	4.94	4.8	4.61	15.2	13.76	10.9	14.64	12.5	13.1	10.8	3713.9	33.26428571	19.71	4.834285714	12.98571429
DS11.24042	2476	2655	3658	2670	4511	3351	3225	2475.9	2654.8	3658.4	2669.8	4510.9	3350.9	3225	30.87	31.2	30.15	34.06	28.85	33.5	34.73	19.83	20.82	22.03	19.51	21.83	19.3	19.6	5.12	4.86	4.97	4.79	5.11	4.9	4.72	13.7	16.7	12.3	16.26	13.9	14.6	12.5	3220.814286	31.90857143	20.41714286	4.924285714	14.28
DS11.24043	2528	2556	3490	3699	3241	4526	4877	2527.8	2555.8	3490.3	3698.8	3240.7	4526.5	4877.3	31.4	32.34	31.96	33.86	32.74	33.9	35.98	19.49	20.19	21.16	19.64	20.76	19.3	19.67	5.01	4.83	4.86	4.83	4.8	4.8	4.54	13.5	15.08	13	13.18	14.4	15	11.8	3559.6	33.16857143	20.03	4.81	13.70857143
DS11.24044	3095	2638	3584	3295	4637	5704	5382	3094.9	2638.4	3584.4	3295.3	4636.9	5703.5	5381.9	31.34	32.33	32.12	34.58	34.21	33.6	35.88	19.62	20.67	21.8	19.58	20.08	19.5	20.02	5.03	4.76	4.82	4.72	4.69	4.8	4.65	13.9	17.35	14.5	16.71	16.9	16.9	13.9	4047.9	33.43714286	20.18142857	4.781428571	15.73714286
DS11.24045	2839	2817	3611	3161	4025	4557	4182	2839	2816.9	3611.3	3160.8	4024.8	4557.2	4181.5	31.72	31.65	32.24	33.43	30.7	33.6	35.69	19.13	21.16	21.7	20.12	22.28	19.9	20.03	5	4.76	4.79	4.8	4.82	4.8	4.56	15.5	16.73	12.8	15.12	13.8	14.6	11.9	3598.785714	32.71857143	20.61714286	4.79	14.35
DS11.24046	3006	2424	3719	3470	4907	4790	5303	3006.1	2424.2	3718.9	3470.1	4906.6	4789.5	5302.6	31.22	30.45	31.31	33.69	32.58	34.4	36.7	20.23	21.82	22.35	20.42	22.02	19.9	19.65	5.02	4.79	4.85	4.71	4.66	4.7	4.49	14.2	14.22	12	13.96	14.2	14.7	11.4	3945.428571	32.90714286	20.91285714	4.745714286	13.52571429
DS11.24048	2504	2214	3679	3598	4041	5592	4546	2504.3	2213.8	3678.6	3597.9	4041.4	5592.1	4546.1	31.24	31.06	31.86	32.41	33.59	34	35.02	18.99	19.98	20.48	19.25	19.2	18.5	19.13	5.16	4.96	4.95	5	4.85	4.9	4.72	15.2	16.4	13.5	14.29	16.4	15.3	12.6	3739.171429	32.74	19.36142857	4.934285714	14.81285714
DS11.24049	2481	3010	3719	3201	4435	5633	4732	2481.4	3009.6	3718.9	3201.1	4434.6	5632.9	4732.5	32.38	31.8	31.15	34.07	33.75	33.8	35.87	19.5	20.63	22.25	19.72	20.77	20	19.86	5.01	4.79	4.87	4.76	4.66	4.7	4.55	13.4	18.52	13.6	17.39	17.9	15.7	13	3887.285714	33.26	20.39	4.762857143	15.64428571
DS11.24050	3689	2414	3423	3362	3598	3684	5254	3689.3	2413.6	3423	3362.5	3597.5	3684	5254	31.12	32.18	33.15	33.73	32.49	34.6	35.96	20.2	20.47	20.25	19.23	20.66	18.9	19.23	4.99	4.77	4.87	4.86	4.83	4.8	4.61	13.1	15.02	12.7	13.6	13.2	13.9	12.1	3631.985714	33.31857143	19.84857143	4.818571429	13.37428571
DS11.24051	3015	2719	2925	2872	4086	4528	4608	3014.9	2719.3	2925.4	2871.6	4086.3	4527.5	4607.8	33.42	32.19	31.53	34.27	32.58	34.2	36.44	18.89	19.54	19.74	19.19	19.21	18.4	17.79	5	4.92	5.08	4.81	4.98	4.9	4.72	12	13.05	10.2	12.58	12.3	12.6	10.5	3536.114286	33.51857143	18.96571429	4.915714286	11.89
DS11.24052	3145	2294	3053	3329	3644	5220	3739	3144.7	2293.6	3053.2	3328.9	3643.8	5219.8	3739.1	33.32	33.37	32.61	33.79	34.91	34.3	36.12	19.69	20.75	21.45	20.44	20.18	19.8	19.88	4.82	4.66	4.81	4.72	4.61	4.7	4.56	17.1	19.34	17.5	16.97	19	17.2	15.9	3489.014286	34.06	20.31285714	4.697142857	17.57285714
DS11.24054	3347	2776	3147	3282	4574	5508	4407	3346.8	2776.1	3147.3	3281.8	4573.7	5507.9	4406.7	32.01	32.39	31.81	34.56	33.34	33.9	34.41	19.72	20.51	21.5	19.5	20.37	19.7	20.16	4.95	4.78	4.88	4.74	4.78	4.8	4.66	15.8	16.89	14.4	15.84	16	16.6	13.4	3862.9	33.20285714	20.20857143	4.798571429	15.56142857
DS11.24055	2798	2734	3968	3430	4398	4514	5807	2798.4	2733.9	3967.8	3429.8	4397.7	4513.7	5807.2	31.69	32.22	30.54	33.83	31.96	33.7	34.05	19.92	20.27	21.74	19.9	21.17	19.3	20.24	4.98	4.82	4.94	4.78	4.83	4.8	4.72	13.5	16.06	11.1	13.93	12.6	13.8	10.7	3949.785714	32.57	20.36285714	4.838571429	13.09857143
DS11.24056	3722	2644	3356	3215	4414	5908	4536	3722.3	2643.7	3355.8	3214.6	4413.9	5908.5	4536.5	33.54	33.33	34.79	36.27	35.16	35.3	35.79	19	19.95	20.13	18.45	19.13	18.5	19.01	4.9	4.77	4.72	4.69	4.74	4.8	4.71	16.2	16.34	15.1	16.35	16.7	17.5	13.1	3970.757143	34.88285714	19.16714286	4.761428571	15.89857143
DS11.24057	3055	2612	3900	3342	3729	4985	5805	3055.3	2611.6	3900.5	3342.3	3728.6	4985.4	5805.3	31.82	33.03	31.77	35.66	33.89	34	35.95	20.27	20.42	21.98	19.51	21.18	20.1	20.16	4.93	4.7	4.83	4.65	4.61	4.7	4.5	15.4	15.11	12.5	13.81	15	14.6	12.4	3918.428571	33.73142857	20.51714286	4.702857143	14.11714286
DS11.24059	2691	2725	2677	2925	4204	5544	5664	2691	2724.7	2676.6	2925.4	4204.1	5544.2	5664.5	31.66	32.45	32.88	35.48	33.31	34.7	35.76	19.62	20.08	20.55	18.45	19.76	18.6	18.35	5.07	4.83	4.85	4.74	4.83	4.8	4.72	16.5	13.57	9.9	13.06	11.5	12.9	9.5	3775.785714	33.74857143	19.34428571	4.834285714	12.41857143
DS11.24060	3392	2811	3847	3914	5163	4641	5186	3392.4	2810.8	3846.7	3914	5163.2	4640.9	5186.2	31.32	32.17	32.18	34.72	32.4	32.3	34.68	20.29	20.92	22.01	19.96	21.14	20.1	20.63	4.99	4.73	4.84	4.66	4.81	4.9	4.65	15.8	19.62	14.5	17	15.5	14.3	12.9	4136.314286	32.82428571	20.72142857	4.797142857	15.66
DS11.24061	2942	2481	2925	3221	4087	5353	3020	2942	2480.6	2925.4	3221.3	4086.9	5353.4	3019.5	32.53	31.07	32.3	36.51	34.14	35.5	36.18	20.19	21.44	21.78	19.19	20.45	19.3	20.24	4.88	4.79	4.81	4.57	4.67	4.6	4.46	15.4	14.19	13.2	14.23	16.3	15.2	12.7	3432.728571	34.03285714	20.37	4.682857143	14.46
DS11.24062	2968	2934	4082	3510	5024	2793	5201	2967.8	2933.9	4082.1	3510.5	5023.7	2792.6	5200.7	33.47	33.47	31.45	35.68	33.67	34.4	35.82	19.44	20.25	21.68	19.49	20.78	19.6	19.92	4.88	4.72	4.93	4.64	4.69	4.8	4.55	13	17.16	11.2	14.37	14.7	12.8	11.1	3787.328571	33.99428571	20.16571429	4.744285714	13.47571429
DS11.24063	3268	2537	2838	3080	5675	5186	4690	3268.1	2537	2838	3080.1	5675.4	5186	4689.5	32.06	33.07	34.04	35.92	35.39	35.4	34.91	20.07	19.99	20.65	18.85	19.9	19	20.16	4.95	4.8	4.75	4.67	4.59	4.7	4.67	16.9	15.57	13	16.08	16.2	16.1	13	3896.3	34.39857143	19.80285714	4.732857143	15.26428571
DS11.24064	2814	3095	3780	3430	5424	5952	5713	2814.3	3094.8	3779.5	3429.8	5424.1	5952.3	5713	32	32.28	32.69	35.51	34.08	34.5	36.15	19.28	20.39	21.02	18.51	19.34	18.9	19.31	5.01	4.83	4.84	4.77	4.82	4.8	4.57	16	15.14	13.4	13.39	14.4	14.9	12.2	4315.4	33.88714286	19.53571429	4.805714286	14.20428571
DS11.24065	3240	2696	2784	3457	4511	6152	6371	3240.3	2695.6	2784.2	3456.7	4511.4	6151.7	6370.9	31.38	31.76	32.4	34.42	33.35	34	34.79	20.03	20.53	21.15	19.17	20.08	19.2	20.08	5.09	4.85	4.87	4.82	4.8	4.8	4.64	13.8	15.02	10.5	12.73	12.8	16	11.3	4172.971429	33.15714286	20.03428571	4.838571429	13.16428571
DS11.24066	4034	2696	3914	3369	4792	5302	4575	4033.6	2695.6	3914	3369.2	4792.1	5302	4574.8	32.6	32.92	32.16	34.52	34.52	34.1	35.51	19.44	19.74	21.48	19.15	19.74	19.1	19.46	4.93	4.79	4.88	4.79	4.76	4.8	4.66	15.4	14.98	12.8	14.58	14.6	12.3	11.7	4097.328571	33.76142857	19.73	4.801428571	13.76571429
DS11.24067	3527	2898	3954	3423	4845	6129	4430	3526.9	2898.5	3954.3	3423	4844.8	6129.4	4429.8	32.04	34.96	31.65	35.73	34.35	35.4	37.3	19.7	19.47	21.77	18.93	20.57	19.3	19.29	5	4.63	4.91	4.69	4.64	4.7	4.48	13.8	18.55	13.7	16.65	16.9	15.5	12.9	4172.385714	34.49	19.86142857	4.721428571	15.42857143
DS11.24068	2934	2406	2932	3248	5560	5856	4765	2933.6	2405.6	2932.1	3248.2	5559.5	5856.3	4764.9	32.03	31.26	32.05	34.14	33.63	35.1	35.09	19.63	20.93	21.67	19.32	20.09	18.5	19.97	5	4.83	4.81	4.78	4.75	4.8	4.61	14.7	14.12	11.3	14.05	14.4	15.4	12.6	3957.171429	33.32857143	20.01571429	4.797142857	13.79571429
DS11.24069	3407	2577	3336	3632	4032	4844	4077	3406.8	2576.6	3335.6	3631.5	4032.2	4844.4	4076.8	33.03	32.56	31.57	34.91	32.85	34.7	36.19	19.36	19.6	20.7	18.83	20.15	18.1	17.92	4.92	4.84	5	4.76	4.85	4.9	4.75	14.1	16.24	13.6	16.23	14.9	13.3	10.4	3700.557143	33.68714286	19.23714286	4.86	14.11
DS11.24070	3268	2558	3463	3342	5355	6222	3819	3267.7	2558.5	3463.4	3342.3	5354.6	6222.5	3819.1	31.54	33.63	33.86	35.37	34.96	35.7	35.72	20.05	20.23	20.59	19.04	19.41	18.6	19.62	5.01	4.71	4.78	4.68	4.7	4.7	4.59	14.5	16.12	11.8	14.05	13.1	13.9	11.6	4004.014286	34.39714286	19.64857143	4.738571429	13.58142857
DS11.24071	2886	2600	3389	3497	4299	4971	5008	2885.8	2600.4	3389.4	3497	4299.2	4970.7	5007.7	33.08	34.08	32.39	37.77	34.68	35	36.16	19.23	19.51	21.2	17.89	19.84	19	19.39	4.92	4.78	4.86	4.6	4.71	4.7	4.59	13.3	15.23	12.6	14.79	14.5	13.4	12.1	3807.171429	34.73714286	19.43714286	4.737142857	13.70285714
DS11.24072	2919	2706	3255	3457	4656	4059	2786	2918.6	2706.4	3254.9	3456.7	4656.3	4058.7	2786.3	33.07	33.87	32.24	34.78	33.77	34.9	36.49	18.81	19.8	20.78	19.55	19.85	19	18.93	4.88	4.69	4.94	4.69	4.87	4.7	4.58	14.3	16.55	13.9	14.52	14.4	14.6	12.1	3405.414286	34.16	19.53142857	4.764285714	14.33857143
DS11.24073	3554	2755	3087	3181	4821	5892	5616	3554.5	2754.6	3086.8	3180.9	4821	5892	5615.8	32.85	32.81	33.24	36.67	34.83	34.7	34.95	19.16	20.38	20.68	18.51	19.71	19.2	20.38	5.03	4.79	4.87	4.61	4.69	4.7	4.64	14.4	16.06	14.2	15.51	16.5	16.5	13.3	4129.371429	34.29285714	19.71714286	4.761428571	15.21
DS11.24074	3710	2686	2556	2878	4887	5549	4924	3710.1	2686.5	2555.5	2878.3	4887.2	5549.2	4923.6	30.64	30.42	32.5	34.99	32.5	34.1	34.9	19.95	21.27	21.32	18.93	20.4	19.5	20.24	5.11	4.87	4.86	4.76	4.89	4.8	4.62	14.9	15.2	11.9	14.94	13.2	14.5	12.8	3884.342857	32.86428571	20.23	4.844285714	13.92
DS11.24075	3433	2722	2952	2952	3550	5986	3598	3432.7	2722.4	2952.3	2952.3	3549.9	5985.5	3598.4	31.61	30.8	31.23	34.26	34.04	33.6	35.94	20.25	21.7	22.08	19.82	20.35	19.5	19.22	5.01	4.8	4.91	4.75	4.73	4.8	4.59	15.1	15.88	13.3	14.14	15.8	14.9	16.3	3599.071429	33.06857143	20.41714286	4.798571429	15.06
DS11.24076	1918	2231	2898	3228	4690	5928	4508	1918.4	2230.9	2898.5	3228	4689.7	5928.2	4507.9	32.63	32.26	34.62	36.54	37.02	35.3	36.97	19.24	21.33	20.95	18.9	19.93	19.3	19.85	4.96	4.7	4.63	4.57	4.4	4.7	4.44	13.5	14.16	12.6	13.78	16.1	14	11.9	3628.8	35.04857143	19.92857143	4.628571429	13.72
DS11.24077	3681	2655	3537	3423	5412	6241	5111	3681.4	2655	3537.4	3423	5412.2	6240.7	5111.1	32.49	30.62	31.94	33.47	33.81	33	35.36	19.4	21.54	21.82	19.68	20.26	19.9	19.71	4.96	4.81	4.87	4.78	4.73	4.8	4.64	16.4	17.2	14.2	15.33	15.4	16.4	12.2	4294.4	32.95571429	20.33	4.798571429	15.30428571
DS11.24078	3161	3027	3221	3087	4507	5616	5969	3160.7	3027.1	3221.3	3086.8	4506.8	5616	5968.6	32.68	32.62	33.16	34.75	35.13	34.3	35.93	19.54	20.28	21.73	19.38	19.77	19.5	19.71	4.92	4.76	4.74	4.74	4.66	4.7	4.57	13.8	14.83	12.2	12.46	14.2	13	12	4083.9	34.08142857	19.98714286	4.727142857	13.21285714
DS11.24080	3442	2712	3484	3517	4682	6512	5486	3441.5	2711.7	3483.6	3517.2	4682.1	6511.8	5485.8	31.15	31.88	32.65	33.76	33.52	34.1	35.06	20.16	20.86	21.36	19.72	20.35	19.9	19.88	5.03	4.79	4.83	4.78	4.77	4.7	4.64	16.6	17.47	15	17.72	16.4	16.7	13.5	4261.957143	33.16	20.31857143	4.791428571	16.19857143
DS11.24081	3444	2819	3766	3336	5254	6249	7274	3444.3	2819.1	3766	3335.6	5254.5	6249.1	7274.1	30.95	32.27	32.14	34.67	33.88	32.1	35.2	19.61	19.67	20.54	18.49	19.49	19.4	19.55	5.13	4.89	4.93	4.8	4.83	5	4.68	14.3	13.79	11.9	14.11	14.7	13.7	11.7	4591.814286	33.03	19.53571429	4.894285714	13.45714286
DS11.24082	3104	2365	3679	3168	5175	4916	6543	3103.7	2365.4	3678.6	3167.5	5175.4	4916.1	6542.8	34.05	32.65	33.6	35.62	34	35.3	35.63	19.42	20.15	20.59	18.59	19.99	18.5	19.35	4.81	4.77	4.75	4.74	4.72	4.7	4.62	14.1	14.4	12	12.4	12.5	12.9	10.9	4135.642857	34.40714286	19.51285714	4.73	12.74285714
DS11.24103	2623	2804	3544	2683	3432	4683	3503	2623.1	2804	3544.1	2683.3	3431.5	4683.1	3502.9	34.51	33.74	32.74	36.45	34.26	36.4	37.4	19.75	20.1	21.19	18.96	20.68	19.1	18.94	4.77	4.7	4.87	4.6	4.67	4.6	4.48	14.8	18.49	13.2	19.46	15.7	15.7	12.8	3324.571429	35.07142857	19.81714286	4.67	15.73571429
DS11.24106	2186	2807	4526	2347	4557	4105	4320	2185.6	2806.7	4525.9	2347	4556.9	4104.7	4320.4	33.87	33.07	34	34.57	34.88	35.5	36.2	19.81	19.81	21.23	19.64	19.79	18.9	19.14	4.8	4.79	4.69	4.71	4.66	4.7	4.59	13.4	14	12.3	15.66	12.5	13.9	12	3549.6	34.58428571	19.76	4.705714286	13.39428571
DS11.24110	2709	3668	3107	3248	4109	4496	4718	2708.6	3667.9	3107	3248.2	4108.7	4496.3	4717.6	34.24	32.88	33.24	34.96	35.08	34.9	35.76	19.42	20.32	21.42	19.7	20.24	19.6	19.88	4.8	4.8	4.74	4.69	4.59	4.7	4.52	13.1	14.77	12.4	15.06	13.7	16	11.3	3722.042857	34.43714286	20.08285714	4.691428571	13.76142857
DS11.24111	2674	3369	4062	2502	4400	5754	4519	2674.3	3369.4	4061.9	2501.7	4399.8	5754	4518.8	32.72	31.29	31.63	33.78	34.17	34.5	36.32	19.85	21.12	21.55	19.4	20.88	19.7	18.46	4.94	4.81	4.94	4.84	4.63	4.7	4.63	14.8	14.59	9.7	15.3	15	13	10.3	3897.128571	33.48714286	20.13714286	4.784285714	13.24142857
DS11.24112	2520	3374	2845	2374	4289	5655	4874	2519.6	3373.7	2844.7	2373.9	4289.2	5655.3	4873.8	33.65	32.98	34.36	35.62	35.5	35.9	34.94	19.89	20.6	19.49	19.5	19.52	18.7	19.88	4.83	4.72	4.8	4.63	4.61	4.7	4.6	14.3	13.3	9.7	14.64	14.1	14.2	12.8	3704.314286	34.70714286	19.65428571	4.698571429	13.29142857
DS11.24113	2774	3216	4015	2777	4670	5726	5552	2773.5	3216.4	4014.8	2777.4	4669.9	5726.4	5552.2	35.44	34.83	32.3	33.16	35.31	36.1	35.37	17.88	19.68	21.52	19.7	19.62	18.2	19.94	4.84	4.66	4.85	4.83	4.62	4.7	4.59	15.7	17.1	12	17	16.1	15.6	13.1	4104.371429	34.64428571	19.50571429	4.727142857	15.22857143
DS11.24115	2897	3310	3484	2872	5223	5235	5166	2896.8	3309.7	3483.6	2871.6	5222.6	5235	5166	34.93	33.15	33.29	34.83	34.79	35.3	35.86	19.52	20.42	21.28	19.91	20.09	19	19.46	4.73	4.77	4.76	4.67	4.62	4.7	4.55	13.5	13.3	10.8	15	13.6	13.8	11.4	4026.471429	34.59285714	19.95428571	4.685714286	13.05714286
DS11.24116	2721	3651	3060	2670	4686	5128	5112	2721.3	3651.4	3059.9	2669.8	4685.5	5127.8	5112.1	33.48	33.44	33.26	34.2	34.66	34.3	35.34	19.46	19.93	20.59	19.97	20.19	19.3	19.97	4.88	4.79	4.82	4.75	4.62	4.8	4.55	16.1	15.26	10.3	17.12	14.9	15.4	11.9	3861.114286	34.09714286	19.91571429	4.744285714	14.42571429
DS11.24117	2072	3247	3073	2623	5125	5524	5612	2071.5	3247	3073.3	2622.8	5124.8	5523.6	5611.6	34.2	32.59	34.09	34.82	35.25	35	36.81	19.78	21.1	20.15	20.26	19.99	19.9	19.61	4.77	4.74	4.76	4.63	4.58	4.6	4.43	14	13.97	9.9	16.59	13.7	14.8	13.1	3896.371429	34.68	20.11285714	4.644285714	13.72285714
DS11.24118	2334	2910	3242	2556	4620	5714	4721	2334.1	2910.4	3241.5	2555.5	4619.7	5714.5	4721.2	33.57	32.32	32.28	33.16	34.29	34.2	34.72	19.66	21.05	21.52	20.26	20.72	19.7	20.76	4.86	4.74	4.86	4.75	4.68	4.8	4.57	15.8	15.57	10.3	14.94	16.6	15.4	13.7	3728.128571	33.50571429	20.52428571	4.751428571	14.61571429
DS11.24120	2294	2491	3974	2461	3615	4608	3112	2293.9	2491.2	3974.5	2461.4	3614.6	4607.8	3112.2	32.55	34.12	33.61	34.95	35.88	36.1	35.54	19.78	19.4	21.17	19.4	19.46	18.6	19.86	4.89	4.75	4.72	4.71	4.58	4.7	4.56	12.8	14.74	12	13.54	14.7	13.9	11.9	3222.228571	34.67857143	19.66714286	4.701428571	13.36857143
DS11.24121	2741	3484	3396	3040	4416	5372	5891	2740.7	3484.3	3396.1	3039.7	4416.4	5372.2	5891.1	32.8	32.78	31.72	37.42	33.8	33.8	34.1	18.75	20.52	21.17	18.5	19.73	19.2	19.88	5.02	4.75	4.89	4.55	4.74	4.9	4.72	14.5	12.25	11.6	16.65	14.1	13.3	12.1	4048.642857	33.77428571	19.67857143	4.795714286	13.5
DS11.24122	2997	2807	2979	3645	5358	5551	6027	2997.3	2807	2979.2	3645	5358.2	5550.9	6026.7	33.4	32.83	32.39	35.34	34.11	34.7	35.44	20.18	21.09	22.15	19.66	20.55	19.5	20.22	4.85	4.67	4.82	4.64	4.68	4.7	4.56	15.5	16.64	12.8	16.68	16.2	16.2	13.3	4194.9	34.03	20.47857143	4.702857143	15.33142857
DS11.24123	2563	3125	3800	3073	3849	4868	6115	2563.4	3124.9	3799.6	3073.3	3848.7	4868.1	6115.4	33.77	33.46	32.2	33.62	34.31	34.8	35.53	20.02	20.86	22.15	20.66	20.62	19.6	20.47	4.8	4.65	4.77	4.7	4.63	4.7	4.58	14.6	16.37	11.4	14.85	14.1	15.3	12.8	3913.342857	33.95571429	20.62571429	4.69	14.20285714
DS11.24124	3213	3507	3914	2630	4087	5128	4942	3213	3506.8	3914	2629.5	4086.7	5128	4941.7	33.95	32.5	32.49	34.27	33.45	34.7	34.5	18.78	19.78	20.81	19.18	19.77	18.4	19.54	4.91	4.85	4.85	4.81	4.79	4.9	4.71	13.3	15.97	12.4	17	13.5	14.5	11.7	3917.1	33.69428571	19.46571429	4.831428571	14.05285714
DS11.24127	2951	2839	3887	2589	5256	5393	6074	2951.4	2839.3	3887.1	2589.1	5255.7	5392.8	6074.4	32.8	31.1	31.04	38.6	33.54	32.5	33.98	20.63	21.71	22.04	17.34	20.31	20.5	20.8	4.82	4.72	4.9	4.56	4.74	4.8	4.62	16	17.75	11.3	18.11	17.2	15.5	15	4141.4	33.36571429	20.47571429	4.737142857	15.83714286
DS11.24128	3027	3514	3780	2764	3722	6151	6084	3026.7	3514.3	3779.5	2764	3722.5	6150.6	6084	34.43	33.29	31.42	34.33	34.42	34.5	36.02	18.91	19.95	20.96	19.71	19.65	19.1	18.67	4.86	4.77	4.98	4.75	4.71	4.8	4.64	16.2	16.83	11.1	17	16.3	14.5	12	4148.8	34.05857143	19.56428571	4.787142857	14.84714286
DS11.24129	3221	3571	3255	2623	5304	5673	6005	3221.2	3570.8	3254.9	2622.8	5303.8	5673.1	6004.6	33.95	32.64	31.52	33.97	34.64	33.3	35.34	19.73	21.33	22.04	20.67	20.19	20.3	20.38	4.8	4.72	4.81	4.65	4.68	4.8	4.51	15.7	16.34	12.5	19.37	16.9	15.6	14.3	4235.885714	33.62285714	20.66285714	4.71	15.81571429
DS11.24130	2880	3044	3504	2878	4586	4719	6354	2879.5	3044.1	3503.7	2878.3	4585.7	4718.6	6353.6	34.7	34.02	32.62	36.24	33.66	34	33.83	18.39	19.5	20.63	18.38	19.82	18.7	20.13	4.87	4.77	4.86	4.67	4.75	4.9	4.72	15.5	16.21	11.8	16.89	14.6	16	12.8	3994.785714	34.15285714	19.36428571	4.791428571	14.82857143
DS11.24131	2977	2688	2912	2266	5104	4578	5177	2976.6	2687.8	2911.9	2266.3	5104.1	4577.9	5177.3	33.85	31.8	32.86	33.85	34.21	33.6	33.71	20.26	21.77	21.1	20.8	20.95	20.4	21.26	4.78	4.66	4.86	4.63	4.61	4.7	4.69	15.1	15.72	11.2	18.74	16.6	17.5	15.4	3671.7	33.41142857	20.93428571	4.704285714	15.75142857
DS11.24132	2468	3397	3073	2905	4250	5759	5424	2467.7	3397.4	3073.3	2905.2	4250.5	5759.2	5424.3	34.01	32.44	30.19	32.49	33.25	33.9	36.17	18.74	20.15	21.65	20.2	19.89	18.8	18.68	4.9	4.83	5.01	4.87	4.82	4.9	4.63	14.5	13.82	10.8	15.93	14.2	14.9	12.1	3896.8	33.20714286	19.73	4.851428571	13.75
DS11.24133	2039	3513	3302	3114	3845	5182	4939	2038.7	3512.8	3302	3113.7	3845.2	5181.9	4938.6	33.38	33.59	31.39	32.92	33.86	33.5	33.4	19.52	20.07	20.68	20.58	18.87	19.3	20.06	4.92	4.7	5	4.77	4.87	4.8	4.83	14.8	13.51	11.8	14.34	14.7	14.5	13.5	3704.7	33.14857143	19.86857143	4.841428571	13.87857143
DS11.24135	3143	3876	3242	2461	4462	5053	4774	3143.2	3875.9	3241.5	2461.4	4462.4	5053.4	4773.7	34.24	32.01	31.41	35.03	33.89	34.2	34.54	18.66	20.81	21.66	19.38	19.95	19.1	20.51	4.87	4.81	4.9	4.71	4.75	4.8	4.6	16.5	13.91	11	16.2	15.6	14.6	14	3858.785714	33.61714286	20.01	4.777142857	14.54428571
DS11.24136	2904	3587	3948	2529	4914	5545	6835	2903.6	3586.9	3947.6	2528.6	4914.4	5544.8	6835.2	34.63	34.1	31.87	36.42	35.07	34.7	37.11	18.82	19.67	21.09	18.7	19.29	19	18.97	4.84	4.68	4.91	4.62	4.67	4.8	4.49	16.6	17.93	11.9	17.24	16.1	16.6	13.4	4323.014286	34.84285714	19.36285714	4.715714286	15.68142857
DS11.24137	2162	3128	3571	2757	3418	4705	3583	2162.3	3127.6	3571	2757.3	3418.2	4705.2	3582.7	33.77	32.93	33.02	34.78	33.99	35.9	35.47	20.33	20.42	21.97	19.92	20.75	19	19.52	4.77	4.74	4.76	4.66	4.69	4.7	4.65	12.4	13.76	11.5	13.21	12.4	12.8	11.7	3332.042857	34.26571429	20.27285714	4.71	12.53857143
DS11.24138	2299	2432	3497	2502	2490	4296	3904	2299.1	2432.3	3497	2501.7	2490.3	4295.7	3904.1	32.89	32.56	32.26	32.58	32.66	35	34.82	19.92	20.16	21.55	20.57	20.72	19	19.7	4.9	4.81	4.86	4.81	4.82	4.8	4.69	14.9	13.57	11.9	12.01	12.6	13.6	12.2	3060.028571	33.25285714	20.23142857	4.812857143	12.96857143
DS11.24139	2860	3012	2596	2334	4675	5694	4042	2860	3012.4	2595.9	2333.6	4674.9	5694.1	4042.4	33.81	32.85	31.99	34.39	34.87	34.8	33.74	19.28	20.45	21.53	19.77	19.77	19	20.41	4.92	4.75	4.88	4.72	4.66	4.8	4.79	16	14.65	10.7	16.68	16.1	14.5	13.2	3601.9	33.77857143	20.03	4.788571429	14.54714286
DS11.24140	3205	3378	3551	3457	4472	4599	5980	3204.8	3377.5	3550.8	3456.7	4472	4599.4	5979.6	35.3	33.47	33.61	34.91	35.09	35.6	36.83	18.71	20.74	21.16	19.67	19.83	18.5	18.31	4.77	4.66	4.7	4.66	4.61	4.7	4.57	15.6	17.44	13.7	16.83	16.3	15.6	12.4	4091.542857	34.97285714	19.56	4.667142857	15.41
DS11.24141	2604	3345	3800	2798	3492	4163	4564	2604.2	3345.3	3799.6	2797.6	3492.3	4162.8	4563.9	32.92	31.26	29.55	31.4	32.33	32.9	33.73	19.76	21.94	23.4	21.98	21.14	20.3	21.28	4.91	4.69	4.91	4.74	4.78	4.8	4.64	15.2	16.06	11.7	14.61	14.9	14.7	12.9	3537.957143	32.01285714	21.4	4.781428571	14.29571429
DS11.24143	2179	3299	3073	2737	4630	5922	4178	2179	3299	3073.3	2737.1	4629.6	5922.4	4178.4	35.09	33.7	32.22	35.04	34.81	35.1	36.18	18.69	20.17	20.79	19.19	19.39	18.6	18.63	4.8	4.72	4.9	4.72	4.67	4.8	4.63	14.6	14.4	10.3	15.12	14.1	13.7	11.3	3716.971429	34.59142857	19.35142857	4.748571429	13.36
DS11.24144	1871	3567	3584	2851	3901	5704	3981	1871.3	3566.8	3584.4	2851.4	3900.6	5703.8	3981.2	32.72	34.2	31.36	34.63	34.21	34.9	35.47	19.05	19.87	21.57	19.82	20.16	18.9	19.38	4.94	4.65	4.93	4.7	4.7	4.8	4.66	17.5	18.85	13.3	18.32	16.9	16.2	15.3	3637.071429	33.92714286	19.82142857	4.768571429	16.62428571
DS11.24145	1810	3347	2818	2448	3948	4746	3780	1809.8	3347.1	2817.8	2447.9	3948.1	4746.2	3779.6	33.08	30.78	31.92	31.81	32.38	35	34.49	19.88	21.51	22.12	21.3	21.68	19.4	20.67	4.91	4.8	4.8	4.78	4.71	4.7	4.59	14.1	15.72	13	15.12	14.3	14.9	13.3	3270.928571	32.78	20.93714286	4.755714286	14.34857143
DS11.24146	2811	2569	4001	2529	4519	4772	4390	2810.6	2569.3	4001.4	2528.6	4519.1	4771.5	4390	30.94	33.24	33.05	33.97	34.81	35.1	35.95	20.5	20.02	21.91	20.1	19.8	19	19.43	5.01	4.74	4.75	4.72	4.77	4.7	4.6	13.1	15.14	12.7	15	13.1	13.4	11.7	3655.785714	33.86571429	20.10857143	4.755714286	13.44857143
DS11.24147	2916	3626	4311	2482	3916	4648	4746	2916.1	3626.4	4310.7	2481.5	3916.1	4648.3	4746.3	32.92	32.91	32.56	34.34	33.54	33.8	34.06	19.88	20.53	21.92	19.77	20.39	19.7	20.32	4.91	4.72	4.78	4.76	4.74	4.8	4.73	15.3	17.35	15.2	17.93	15.4	16.9	14.6	3806.485714	33.44714286	20.35857143	4.777142857	16.09714286
DS11.24148	2307	3645	3436	3114	4959	5404	4273	2307.2	3644.7	3436.5	3113.7	4958.9	5404.3	4273.2	33.02	32.72	30.51	33.83	33.29	33.3	34.75	19.9	21.11	22.13	20.23	20.63	19.5	19.91	5	4.68	4.97	4.71	4.78	4.9	4.7	15.9	17.78	12.8	17.9	16.8	14.8	12.7	3876.928571	33.06	20.48714286	4.82	15.52571429
DS11.24149	2497	2471	3457	2979	3808	4472	4202	2496.6	2470.7	3456.7	2979.2	3807.5	4471.8	4201.5	33.08	33.25	31.36	34.38	33.43	34.3	34.27	19.74	20.06	21.54	19.94	20.48	19	20.21	4.88	4.76	4.9	4.7	4.72	4.8	4.67	13.9	17.16	14	16.11	15.2	15	13	3412	33.43857143	20.13857143	4.775714286	14.91
DS11.24151	2708	3374	2677	3282	3892	5827	4812	2708	3374.3	2676.6	3281.8	3891.7	5826.6	4812.3	33.84	33.02	32.04	34.04	34.17	35.5	35.22	19.3	21.19	21.95	20.52	20.28	19	20.57	4.89	4.67	4.84	4.67	4.69	4.7	4.55	17.2	15.54	13.4	15.24	17.7	15.7	15.3	3795.9	33.97571429	20.40142857	4.715714286	15.72571429
DS11.24152	2574	3283	3094	3221	4975	5529	6238	2574.1	3282.8	3093.5	3221.3	4975.2	5529.2	6237.9	34.02	34.03	33.23	35.56	35.17	34.4	36.06	19.28	19.93	20.95	18.96	19.5	19	19.2	4.84	4.7	4.77	4.7	4.63	4.8	4.63	14.6	14.65	11.5	15.81	14.4	15.5	13.6	4130.571429	34.63857143	19.54571429	4.724285714	14.29428571
DS11.24153	2950	3494	4055	2925	5200	6023	6268	2950.4	3494.2	4055.2	2925.4	5200.2	6023.2	6267.7	33.8	33.11	32.47	35.48	34.92	35.2	33.6	19.61	20.69	22.14	19.57	19.97	19.3	20.99	4.87	4.7	4.75	4.65	4.61	4.7	4.65	15.6	19.65	11.9	18.53	17	16.1	13.2	4416.614286	34.08285714	20.32428571	4.704285714	15.99714286
DS11.24154	2249	2644	3584	2065	4266	4012	5282	2249.1	2644	3584.4	2064.6	4266.3	4011.7	5281.9	34.55	33.33	34.44	34.33	35.27	35.1	36.84	19.84	20.02	20.61	20.13	20.12	19.3	18.98	4.73	4.73	4.71	4.7	4.59	4.7	4.48	13.8	15.35	12.8	16.94	13.2	14.5	12.3	3443.142857	34.83714286	19.85714286	4.662857143	14.12714286
DS11.24155	2945	2206	3389	3114	3589	5072	3434	2945.1	2205.6	3389.4	3113.7	3589.3	5071.9	3433.6	32.96	32.76	33.55	36.21	34.57	35.5	36.51	19.09	20.07	20.67	18.42	19.56	18.1	18.46	4.98	4.77	4.86	4.69	4.75	4.8	4.62	13.5	16.67	13.8	17.6	16.5	15.4	13.7	3392.657143	34.58	19.19571429	4.781428571	15.31
DS11.24156	2589	3507	3571	2892	3863	5318	3771	2589.1	3506.6	3571	2891.8	3862.6	5318.5	3771.4	32.72	31.82	31.9	33.25	33.39	34.2	34.57	19.95	20.93	22.33	20.34	21.27	19.8	20.88	4.91	4.78	4.77	4.78	4.66	4.7	4.56	14.9	17.53	14.9	17.96	17.4	16.9	12.7	3644.428571	33.12142857	20.78571429	4.737142857	16.04142857
DS11.24157	3153	3237	4486	2851	4408	4696	6453	3152.7	3236.7	4485.6	2851.4	4408	4696.1	6453.4	33.51	34.17	32.19	33.4	35.09	35.2	35.08	20.25	19.98	22.17	20.33	20.78	19.2	19.97	4.77	4.68	4.78	4.73	4.54	4.7	4.61	15.1	16.55	13.2	15.45	15.3	15.4	11.7	4183.414286	34.09142857	20.38285714	4.687142857	14.67142857
DS11.24158	2688	3010	3860	2750	4160	4419	5105	2687.6	3009.5	3860.2	2750.5	4159.5	4419.3	5104.9	34.23	33.87	32.69	34.84	33.03	35	35.01	19.53	19.34	21.94	19.73	20.99	19.3	20.16	4.81	4.78	4.78	4.67	4.75	4.7	4.73	15.5	15.69	13.4	17.03	14.7	15.2	12.6	3713.071429	34.09571429	20.14142857	4.745714286	14.87428571
DS11.24160	2399	3662	3645	3396	4538	5914	3459	2399.4	3662.3	3645	3396.1	4538.5	5913.9	3459.1	34.54	34.46	32.86	35.33	35.29	35.4	35.2	19.64	20.41	22.31	20.16	20.18	19.5	19.85	4.8	4.61	4.7	4.6	4.58	4.6	4.59	15.1	17.29	12.5	15.84	14.6	14.7	12.2	3859.185714	34.72571429	20.29285714	4.64	14.60428571
DS11.24161	2142	3002	3262	2603	4299	4037	3666	2141.7	3002.4	3261.6	2602.6	4299	4037.2	3665.5	34.03	32.69	31.86	33.56	34.39	35.8	35.71	20.42	20.9	22.36	20.33	20.38	19.3	19.71	4.74	4.71	4.79	4.73	4.66	4.6	4.55	14.2	13.82	12	14.91	12.6	13.7	11.6	3287.142857	34.00571429	20.48571429	4.682857143	13.26142857
DS11.24163	3112	3289	4681	3087	4264	5227	4311	3112.5	3288.9	4680.6	3086.8	4263.5	5226.7	4311.1	32.07	33.09	33.6	34.59	34.45	35.2	35.66	20.8	20.62	21.94	20.03	21.03	19.4	20.66	4.91	4.71	4.7	4.66	4.59	4.7	4.48	11.5	17.56	13.7	16.94	16	15.8	13.1	3995.728571	34.09428571	20.64	4.678571429	14.94285714
DS11.24165	2730	3298	4755	2999	4040	4927	6430	2730.5	3298	4754.6	2999.4	4040	4927.1	6429.8	34.02	33.57	35.12	35.78	34.43	35.5	34.98	19.88	20.37	21.36	19.66	20.96	19.4	21.05	4.77	4.71	4.64	4.6	4.59	4.6	4.5	16.2	18.7	16.6	19.28	17.5	18.1	14.6	4168.485714	34.77142857	20.38285714	4.63	17.28285714
DS11.24166	2615	3473	4385	2690	4553	5008	4796	2614.8	3473.3	4384.7	2690	4552.7	5008	4795.6	33.5	33.75	33.05	33.82	33.96	35.4	34.9	18.92	19.35	21.16	19.32	19.91	18.4	19.84	4.93	4.78	4.8	4.84	4.76	4.8	4.66	15.7	16.21	14.7	14.79	15	15.9	13.6	3931.3	34.05428571	19.55714286	4.795714286	15.12857143
DS11.24167	2796	3294	3739	2670	5185	5172	5303	2796	3293.6	3739.1	2669.8	5184.8	5171.7	5303.4	33.29	32.27	30.45	32.61	33.1	32.9	33.65	20.51	21.61	23.06	21.37	21.62	21	22.01	4.85	4.63	4.87	4.63	4.64	4.7	4.58	17.4	19.04	12.2	19.16	17.9	16.5	15.2	4022.628571	32.61	21.59714286	4.7	16.77142857
DS11.24170	2533	3177	3107	2925	4984	5029	4873	2533.3	3176.9	3107	2925.4	4984.1	5028.6	4873.2	32.77	32.73	32.18	34.97	33.93	34.1	33.82	19.5	20.54	21.81	20	20.02	19.2	20.55	5	4.78	4.8	4.66	4.73	4.8	4.7	13.4	13.94	10.7	13.66	12.8	13.8	12.5	3804.071429	33.5	20.23142857	4.781428571	12.97142857
DS11.24171	3377	3202	3934	2744	3952	5005	4881	3376.6	3202.5	3934.1	2743.8	3951.7	5004.9	4880.7	33.35	34.4	32.42	35.69	34.86	35.4	34.59	19.73	19.75	21.29	19.06	19.9	19	20.03	4.85	4.69	4.87	4.66	4.67	4.7	4.63	13.3	15.23	11.8	15.69	13.8	15.3	12.2	3870.614286	34.38714286	19.82285714	4.724285714	13.90285714
DS11.24172	2307	3070	2932	2441	4811	5017	4300	2306.9	3069.9	2932.1	2441.2	4811.2	5017.3	4299.5	34.34	32.67	32.3	35.36	36.01	35.1	34.64	19.02	20.33	20.82	18.99	19.1	18.5	20.12	4.84	4.77	4.9	4.69	4.59	4.8	4.64	14.6	13.6	9.5	14.61	13.8	13.6	11.9	3554.014286	34.34571429	19.55428571	4.747142857	13.08714286
DS11.24173	2520	3308	2912	2670	4220	5506	4761	2519.6	3308.1	2911.9	2669.8	4220.4	5505.6	4761.3	34.04	33.34	31.07	34.71	34.75	35	34.09	18.91	20.12	21.92	19.29	19.72	18.8	19.9	4.97	4.75	4.88	4.73	4.65	4.8	4.71	15	13.66	11.1	15.87	15.7	14.3	11.7	3699.528571	33.85714286	19.80857143	4.784285714	13.90428571
DS11.24174	2557	3427	3927	2529	4733	4032	4208	2556.9	3427.3	3927.4	2528.6	4733.4	4031.5	4208.5	33.01	32.16	30.35	33.23	33.85	34.7	33.5	19.7	20.02	22.31	20.05	20.13	19.1	20.72	4.91	4.85	4.97	4.8	4.75	4.8	4.81	13.8	14.59	13.2	15.03	13.7	13.8	12.7	3630.514286	32.97142857	20.29	4.841428571	13.83142857
DS11.24175	3068	3163	2865	2865	4781	5143	5510	3068.3	3162.7	2864.9	2864.9	4781.1	5142.7	5510.1	34.5	33.14	31.93	34.67	33.94	34.6	35.75	18.83	20.64	21.59	19.78	19.89	19	19.68	4.87	4.72	4.86	4.71	4.73	4.8	4.56	13.7	14.03	11.7	16.53	14.6	14.5	13	3913.528571	34.07571429	19.91571429	4.75	14.00857143
DS11.24176	2646	2937	3497	3107	3535	4790	4333	2645.6	2936.7	3497	3107	3535.4	4789.6	4332.6	33.32	32.06	31.85	33.95	33.61	35.1	35.22	20.89	21.52	21.89	20.82	21.78	19.7	19.87	4.76	4.68	4.87	4.64	4.65	4.7	4.64	13.8	15.6	13.2	14.82	14.2	15.4	12.2	3549.128571	33.58714286	20.92428571	4.705714286	14.17428571
DS11.24177	3043	3238	4096	3524	3036	5114	4746	3042.7	3237.5	4095.5	3523.9	3036	5114	4746.3	33.85	32.69	31.81	33.33	33.96	35.1	34.48	20.09	20.55	22.28	20.59	20.81	19.5	20.86	4.79	4.74	4.83	4.72	4.69	4.7	4.6	15.2	17.44	14.6	15.45	15.6	16.8	13.5	3827.985714	33.60285714	20.66857143	4.724285714	15.51285714
DS11.24178	2497	3417	4586	2461	4285	4838	4562	2496.6	3417	4586.5	2461.4	4284.9	4838.4	4562.2	35.21	33.99	34.54	34.4	34.99	36.8	37.06	19.31	20.36	21.64	20.14	20.75	18.5	19.6	4.72	4.65	4.65	4.68	4.56	4.6	4.44	16.1	18.3	14.4	16.08	17.2	18.4	14.2	3806.714286	35.28428571	20.04285714	4.614285714	16.38285714
DS11.24179	3172	3046	4230	3181	4187	4968	4060	3172.1	3046.3	4230	3180.9	4187	4968.4	4060.4	32.15	33.03	32.45	34.97	33.99	34.8	34.7	19.41	20.36	21.69	19.36	20.23	19	20.04	5.06	4.74	4.83	4.72	4.89	4.8	4.68	12.9	15.45	12.4	15.9	14.4	13.8	12.1	3835.014286	33.72714286	20.01285714	4.817142857	13.85
DS11.24181	2839	3018	3813	3215	4078	5796	5160	2839	3017.8	3813.1	3214.6	4077.8	5795.7	5159.8	33.36	31.52	32.03	33.48	34.08	34.3	35.95	19.77	21.14	21.51	20.46	20.41	19.4	19.89	4.89	4.75	4.91	4.73	4.68	4.8	4.54	14.9	15.63	11.5	14.05	15.8	15.4	12.8	3988.257143	33.53142857	20.36857143	4.757142857	14.29714286
DS11.24183	2344	2907	3988	2603	NA	3968	5093	2343.9	2907.2	3987.9	2602.6	NA	3967.5	5093	34.36	32.24	33.27	31.75	33.02	34.8	35.48	19.74	20.76	21.42	21.19	21.49	19.7	20.55	4.77	4.77	4.77	4.78	4.7	4.7	4.51	13.3	16.73	14.2	14.08	13.8	15.1	13.7	3483.683333	33.56	20.69285714	4.714285714	14.41571429
DS11.24184	2548	2546	3954	3080	3773	5277	3410	2547.5	2546.4	3954.3	3080.1	3772.6	5276.8	3409.7	33.4	32.78	33.27	33.92	33.08	35.2	34.16	18.89	20.04	21.33	19.98	21.23	19	20.08	4.99	4.79	4.78	4.77	4.71	4.7	4.72	13.1	16.06	13.2	12.85	15.2	14.2	11.6	3512.485714	33.68714286	20.07857143	4.78	13.74428571
DS11.24185	2568	3560	3800	2959	3737	4752	5232	2568.5	3559.9	3799.6	2959	3737.4	4752.3	5231.7	34	32.62	32.27	32.46	33.85	34.6	35.79	19.49	20.23	21.03	20.2	20.21	19.2	18.71	4.9	4.81	4.87	4.87	4.79	4.8	4.69	15.5	17.9	14.7	17.06	16.3	16.7	13	3801.2	33.65571429	19.86714286	4.818571429	15.88
DS11.24186	2759	3208	4230	3685	5003	4517	5595	2759	3208.4	4230	3685.3	5002.6	4516.7	5595.3	31.4	30.69	30.38	32.75	31.98	33.5	33.49	20.04	20.79	22.01	20.17	20.58	19.7	20.5	5.05	4.87	5.01	4.84	4.9	4.8	4.77	15.2	16.83	14.9	16.26	15.5	14.9	14	4142.471429	32.02714286	20.54142857	4.891428571	15.37
DS11.24188	2798	2864	3800	2717	4335	4007	4371	2797.8	2864.5	3799.6	2716.9	4335	4007.3	4370.9	33.89	33.9	32.72	33.43	33.44	34.4	35.36	19.56	20.23	21.47	20.1	20.85	19.3	20.11	4.83	4.69	4.81	4.79	4.74	4.8	4.57	12.9	14.74	13.3	16.26	14	15.4	13.7	3556	33.87714286	20.23142857	4.747142857	14.32857143
DS11.24189	3052	3188	4465	2824	4379	4465	5003	3051.5	3188.4	4465.4	2824.5	4379.3	4465	5003.2	34.53	34.68	34.25	34.7	34.94	35	35.83	20.04	20.83	21.74	20.81	20.69	19.8	20.94	4.72	4.56	4.65	4.57	4.63	4.7	4.43	17.2	18.91	17.1	18.95	17.7	19	15.1	3911.042857	34.84714286	20.69285714	4.608571429	17.70857143
DS11.24190	2823	3343	3833	3141	3628	4979	5647	2822.8	3343	3833.3	3140.6	3627.5	4979	5647.3	32.54	33.43	33.54	35.18	34.66	35.1	36.35	19.48	20.57	20.84	19.7	19.79	19.3	19.98	4.98	4.71	4.79	4.66	4.67	4.7	4.46	12.8	16.73	14.4	16.32	16.1	17.2	14.3	3913.357143	34.4	19.95142857	4.71	15.40714286
DS11.24191	1849	2862	3900	3107	3458	4233	3234	1848.7	2861.6	3900.5	3107	3458.5	4232.6	3233.9	33.09	31.63	30.3	31.9	31.23	34.3	34.64	20.57	20.85	22.64	20.88	21.19	19.4	19.86	4.83	4.77	4.96	4.84	4.9	4.7	4.7	12.6	14.4	11.8	13.69	11.9	12.7	10.9	3234.685714	32.44142857	20.77	4.814285714	12.57
DS11.24192	2273	3099	3692	2892	3184	3970	3492	2272.8	3098.6	3692	2891.8	3183.7	3969.5	3492.4	32.76	31.29	30.73	31.93	32.94	34.4	32.89	19.83	20.58	22.09	20.62	20.66	19.4	20.81	4.92	4.86	4.95	4.88	4.8	4.8	4.79	12.3	13.11	12	13.72	13	13.4	12.8	3228.685714	32.42	20.57	4.857142857	12.90428571
DS11.25003	2331	3143	3948	2677	3561	5100	4793	2330.9	3143.3	3947.6	2676.6	3561	5099.5	4793.4	34.6	34.57	33.67	35.96	34.7	35	34.91	19.67	19.51	21.13	19.19	20.23	19.4	20.27	4.77	4.72	4.73	4.62	4.64	4.7	4.61	16.1	17.56	13.8	15.69	16.3	16	14.1	3650.328571	34.77285714	19.91428571	4.684285714	15.65
DS11.25006	2842	2437	3672	2905	3864	3926	5066	2842.1	2437.1	3671.9	2905.2	3864.5	3926.3	5066.5	34.5	34.24	34.12	33.4	34.65	35.6	36.52	19.51	18.64	20.18	19.77	18.92	18.3	18.91	4.8	4.86	4.78	4.84	4.75	4.7	4.58	15.2	12.34	11	14.11	12.2	13.8	11.6	3530.514286	34.71857143	19.17571429	4.758571429	12.89285714
DS11.25007	3638	3106	4438	2892	3813	5269	6035	3637.5	3106	4438.5	2891.8	3812.7	5269.4	6035	33.55	32.93	32.58	34.98	33.03	34.5	35.12	20.17	19.98	21.84	19	21.11	19.2	19.85	4.83	4.83	4.79	4.77	4.76	4.8	4.67	17.1	17.66	13.8	16.71	15.9	15.9	13.2	4170.128571	33.81285714	20.16428571	4.778571429	15.75285714
DS11.25008	2233	3389	4116	3578	4075	5600	4151	2232.7	3388.9	4115.7	3577.7	4074.8	5600.2	4151.2	32.57	32.86	33.03	34.62	34.73	34.2	34.73	18.9	20.08	20.87	18.99	19.66	19.1	20.01	5.03	4.81	4.82	4.78	4.71	4.8	4.69	16.2	16.49	15.8	14.97	17.3	15.5	13.2	3877.314286	33.82	19.65857143	4.805714286	15.63714286
DS11.25009	2861	2716	3605	3719	3680	4156	3954	2860.8	2716.3	3604.6	3718.9	3680.3	4156.3	3953.9	33.7	33.94	33.49	35.24	34.3	35.4	35.37	20.4	19.97	20.93	19.73	20.14	19.1	20.22	4.79	4.76	4.77	4.63	4.73	4.7	4.58	16.1	15.63	12.8	15.15	13.2	15.4	13.4	3527.3	34.49142857	20.07	4.708571429	14.52571429
DS11.25012	3022	2945	3806	3396	4841	4512	4404	3022.5	2944.8	3806.4	3396.1	4841.2	4511.7	4404.3	33.3	34.26	32.63	33.99	32.92	34.6	35.14	20.39	19.58	21.45	19.54	20.54	19.3	20.36	4.83	4.71	4.8	4.75	4.81	4.7	4.58	16.2	18.67	13.3	17.39	15.4	16	15	3846.714286	33.83428571	20.16571429	4.74	15.99428571
DS11.25013	3525	2589	4553	3141	4966	4312	5370	3525.3	2589.2	4552.8	3140.6	4965.5	4312.1	5370.1	33.95	34.84	33.81	35.15	34.75	35.8	36.16	20.4	18.96	20.96	18.89	20.03	18.9	19.34	4.78	4.77	4.77	4.77	4.75	4.7	4.6	15.1	14.8	13.5	15.66	14.1	15.4	12.8	4065.085714	34.92285714	19.64	4.734285714	14.48
DS11.25016	2904	2696	4163	2549	3011	4635	4337	2903.6	2696.4	4162.8	2548.8	3011.2	4635.3	4337.1	34.81	34.77	34.54	34.69	35.75	36.3	36.56	19.54	18.91	20.02	18.93	19.36	18.2	18.86	4.77	4.74	4.76	4.79	4.64	4.7	4.58	15.8	14.98	12.2	12.94	14.3	16	12.3	3470.742857	35.34571429	19.11714286	4.711428571	14.07428571
DS11.25017	1992	3114	2656	3154	5013	4759	4622	1991.8	3113.7	2656.4	3154	5013.1	4758.7	4622.4	33.79	33.02	32.45	34.29	35.8	35	34.58	18.49	19.72	21.22	19.15	18.9	18.7	20.31	4.94	4.83	4.86	4.79	4.68	4.7	4.68	16.8	17.26	14.7	16.11	16	16.2	13.6	3615.728571	34.13285714	19.49857143	4.782857143	15.81
DS11.25018	2606	3152	4102	2589	3256	3851	4564	2606.2	3152.1	4102.3	2589.1	3255.5	3851.1	4563.8	33.61	34.67	33.09	34.03	34.11	35	36.32	19.98	19.01	20.99	19.58	19.94	18.5	18.7	4.85	4.75	4.81	4.79	4.77	4.8	4.62	16	17.78	12	13.21	13	13.6	11.3	3445.728571	34.40428571	19.52857143	4.77	13.84142857
DS11.25024	2443	2606	3766	3060	4326	3542	5476	2443.1	2605.7	3766	3059.9	4326.5	3542.4	5476.4	33.74	33.86	33.71	34.15	34.6	35.3	36.28	20.24	19.59	20.53	19.44	19.67	19.2	19.25	4.79	4.77	4.75	4.79	4.81	4.7	4.56	17.3	17.38	13.2	17.12	14	17.1	13.5	3602.857143	34.52	19.70285714	4.738571429	15.65714286
DS11.25025	2378	2774	5091	2515	4538	4963	5576	2377.5	2773.7	5090.8	2515.2	4538	4963.3	5576.3	31.73	33.44	31.95	34.59	32.39	34.4	35.36	21.49	19.67	21.72	19.09	21	19.1	19.41	4.88	4.75	4.84	4.8	4.85	4.8	4.65	15.2	17.93	11.7	15.3	13.5	14.1	11.5	3976.4	33.40857143	20.21142857	4.795714286	14.17571429
DS11.25027	2286	2748	3558	3517	4379	4088	4728	2285.5	2748.1	3557.5	3517.2	4378.6	4088.2	4728.1	32.79	32.98	32.95	34.45	33.84	34.2	34.62	20.33	20.03	21.21	19.43	19.97	19.2	20.1	4.89	4.8	4.79	4.74	4.83	4.8	4.66	17.4	16	13.4	16.2	15.1	15.6	13.5	3614.742857	33.69	20.03857143	4.787142857	15.31428571
DS11.25028	3038	2995	3712	3268	4985	4824	5063	3037.6	2994.6	3712.2	3268.4	4985.4	4823.9	5063	32.62	33.42	32.92	32.79	33.55	34.9	35.4	20.48	19.66	21.27	19.91	20.15	18.8	19.1	4.89	4.81	4.78	4.87	4.78	4.7	4.69	15.6	16.86	14.8	15.06	15.1	16.1	11.4	3983.585714	33.65714286	19.91	4.788571429	14.98857143
DS11.25032	2148	2696	3356	4223	3261	4349	4299	2148	2695.8	3355.8	4223.3	3261.3	4348.8	4298.7	33.73	32.51	32.96	32.18	33.68	32.8	34.78	20.7	20.93	21.24	20.96	20.47	20	20.12	4.76	4.68	4.81	4.76	4.74	4.8	4.66	18.4	16.8	15.1	17.3	17.1	17.9	16.1	3475.957143	33.23428571	20.63142857	4.744285714	16.95714286
DS11.25035	3159	2504	3793	2717	4759	4391	4819	3159.1	2504.3	3792.9	2716.9	4758.8	4391.4	4819.4	33.92	34.32	33.59	32.98	33.72	34.2	34.82	21.13	20.43	21.28	20.78	20.91	20.3	20.51	4.71	4.62	4.73	4.74	4.66	4.6	4.59	15.5	17.07	12.9	16.35	15.7	15.7	13.9	3734.685714	33.93571429	20.76285714	4.664285714	15.30285714
DS11.25036	2030	3429	2737	3120	5038	5267	4239	2029.5	3428.8	2737.1	3120.4	5038.2	5267.4	4239.2	33.29	32.52	31.71	33.44	34.33	34.9	35.8	19.35	20.41	21.71	19.79	20.15	19.2	19.62	4.91	4.82	4.87	4.83	4.71	4.7	4.57	16.9	17.2	14.1	15.96	15.9	15.8	12.1	3694.371429	33.71285714	20.03285714	4.772857143	15.42285714
DS11.25038	3061	2710	4566	2266	3720	4594	6102	3060.9	2710.1	4566.3	2266.3	3719.9	4593.9	6101.6	34.14	34.16	32.46	34.77	33.73	34.7	35.17	19.02	18.98	21.21	19.13	20.44	19.1	19.55	4.9	4.83	4.84	4.73	4.73	4.7	4.68	14.4	17.2	11.3	14.7	14	15.7	12.7	3859.857143	34.16142857	19.63285714	4.772857143	14.28571429
DS11.25040	2864	3625	2704	3356	3398	5597	4230	2863.8	3624.6	2703.5	3355.8	3397.8	5596.7	4229.6	33.1	31.56	31.51	33.93	34.01	33.9	33.89	18.91	21.2	21.41	19.22	20	19.1	19.73	4.95	4.78	4.92	4.79	4.77	4.8	4.79	19.1	17.99	16.2	17.57	18.7	18.2	15.2	3681.685714	33.12857143	19.93857143	4.828571429	17.56571429
DS11.25041	2490	2730	4512	3168	4148	4320	4634	2489.6	2730.4	4512.5	3167.5	4148.3	4319.9	4633.9	33.9	34.15	33.44	35.66	33.58	35	35.73	19.4	18.8	20.32	18.08	19.98	18.3	19.24	4.86	4.82	4.83	4.8	4.81	4.8	4.64	15	16.7	13.3	14.67	13.7	13.5	11.9	3714.585714	34.49428571	19.16	4.794285714	14.11
DS11.25042	2689	2567	3995	3376	3143	4060	4988	2689.1	2566.9	3994.7	3376	3142.8	4059.7	4987.9	35.86	36.33	35.27	34.71	36.36	36.6	37.22	18.67	18.72	19.93	19.62	18.63	18.1	19.07	4.75	4.61	4.67	4.7	4.64	4.7	4.48	15.7	16.86	14.3	14.79	14.2	16.6	13.7	3545.3	36.05	18.96285714	4.65	15.16428571
DS11.25043	3438	2403	5044	3046	5890	4795	4817	3437.9	2402.8	5043.8	3046.4	5889.5	4794.7	4817	33.57	33.48	33.47	34.7	34.42	35.4	36.09	21.18	20.58	21.57	19.16	21.12	19.5	19.4	4.74	4.69	4.81	4.74	4.62	4.6	4.56	15.3	17.63	12.3	15.03	13.8	14.9	11.7	4204.585714	34.44714286	20.35857143	4.68	14.38
DS11.25045	3031	2384	3282	3134	4623	4053	3850	3031.3	2383.9	3281.8	3133.9	4623.3	4052.6	3849.6	33.66	33.88	32.63	33.71	34.01	35.3	35.27	20.39	19.71	21.03	19.77	19.95	18.7	19.72	4.78	4.76	4.83	4.75	4.78	4.7	4.63	16.2	15.66	12.5	15.66	14.6	14.1	12.9	3479.485714	34.06571429	19.89571429	4.747142857	14.51714286
DS11.25047	3275	3079	2515	3625	3985	4800	5752	3274.7	3079.3	2515.2	3624.8	3985.3	4800.1	5752	32.5	31.62	31.92	33.36	34.36	34	33.59	18.98	20.79	21.12	19.54	19.67	19	20.62	5.01	4.81	4.88	4.85	4.77	4.9	4.73	17.7	18.15	17.1	15.66	15.6	17.5	15.4	3861.628571	33.05	19.96	4.85	16.73
DS11.25049	2826	2296	2455	2717	2497	4078	4098	2825.7	2296.2	2454.6	2716.9	2496.8	4077.8	4098	35.56	33.93	33.94	35.51	36.09	34	35.01	19.54	19.97	20.5	19.35	18.86	19.2	19.18	4.69	4.74	4.78	4.68	4.65	4.8	4.8	12.8	11.94	10.7	13.33	13.7	14.2	13.4	2995.142857	34.86285714	19.51428571	4.734285714	12.86714286
DS11.25050	2917	3213	3100	3181	4841	5329	3582	2917.4	3212.8	3100.2	3180.9	4840.8	5328.8	3582	33.39	31.42	31.48	33.32	33.83	35.3	34.31	19.74	21.27	21.84	19.72	19.42	18.7	20.57	4.86	4.81	4.88	4.8	4.83	4.7	4.66	16.8	15.6	13.9	15.48	13.9	14.8	14.4	3737.557143	33.29285714	20.18	4.791428571	14.98285714
DS11.25051	3141	3595	2737	3026	4352	4719	4260	3141.1	3594.8	2737.1	3026.3	4352.3	4718.9	4260.4	31.83	31.32	31.3	32.89	34.78	34.1	33.6	17.74	20.24	20.08	18.91	18.08	18	19.5	5.14	4.9	5.08	4.95	4.91	5	4.88	18.9	18.73	14.5	17.66	17.6	16.2	15.3	3690.128571	32.83142857	18.93571429	4.98	16.98428571
DS11.25052	3130	2072	2791	3215	4049	3303	4234	3129.8	2072.4	2790.9	3214.6	4048.7	3303.1	4234	33.59	33.1	32.51	32.49	34.71	33.4	34.8	21.15	20.86	20.99	21.25	19.64	20.1	20.68	4.74	4.69	4.84	4.71	4.7	4.8	4.57	16.6	14.95	14.1	17.48	16	16.4	15.8	3256.214286	33.51428571	20.66714286	4.721428571	15.90428571
DS11.25053	2397	2831	3793	2979	4731	4740	4743	2396.6	2831.1	3792.9	2979.2	4730.9	4740.5	4742.6	33.67	32.92	32.69	32.26	33.79	33.7	35.03	20.92	20.84	21.67	20.72	20.43	19.9	20.36	4.74	4.72	4.79	4.81	4.74	4.8	4.58	16.1	15.78	12.3	17.21	14.1	15	13.1	3744.828571	33.43714286	20.69142857	4.74	14.79857143
DS11.25054	2615	2589	4412	3288	4975	4131	5650	2615.4	2589.2	4411.6	3288.5	4974.6	4130.8	5650.1	33.89	33.38	33.79	35.53	35.24	35.1	35.38	20.59	20.11	20.96	19.56	19.78	19.3	20.22	4.75	4.74	4.75	4.63	4.63	4.7	4.56	18.1	19.77	13.8	19.07	15.2	16.1	15.5	3951.457143	34.61571429	20.07428571	4.68	16.79142857
DS11.25055	2674	3342	2919	3309	2047	5440	4788	2674.3	3342.4	2918.7	3308.7	2047.1	5439.5	4787.8	33.23	33.34	31.96	34.16	35.04	36.1	35.9	18.71	19.39	21.04	19.1	19.12	17.6	17.82	5	4.81	4.91	4.76	4.75	4.8	4.78	14.9	15.75	12.9	14.2	13.6	13.8	10.5	3502.642857	34.24714286	18.96857143	4.83	13.66428571
DS11.25056	2967	3138	4022	2408	3631	4850	5145	2966.7	3137.9	4021.6	2407.6	3630.6	4849.8	5144.8	32.87	32.91	32.41	34.72	33.03	34.1	35.47	19.06	19.48	20.71	18.56	20.13	19	19.32	4.95	4.86	4.92	4.8	4.83	4.8	4.67	19.5	20.36	16.5	18.65	17.6	17.7	14.4	3737	33.64428571	19.46571429	4.832857143	17.81571429
DS11.25057	3044	2722	3389	2656	4271	4227	3833	3044.3	2722	3389.4	2656.4	4271	4226.9	3833.4	34.4	33.55	33.49	32.93	34.03	34	35.51	19.06	19.35	20.3	19.99	19.43	18.7	19.36	4.84	4.81	4.84	4.85	4.8	4.9	4.63	15.7	13.02	11.6	14.82	13.6	15.1	13.6	3449.057143	33.98714286	19.45571429	4.81	13.92
DS11.25058	2724	3310	2152	3780	4034	5532	4677	2724.1	3309.7	2152	3779.5	4034.2	5531.5	4676.9	33.34	31.98	31.81	33.6	33.65	35.2	35.33	19.06	20.33	21.2	19.25	19.94	18.4	19.55	4.93	4.88	4.89	4.85	4.8	4.8	4.68	17.3	16.12	14.8	13.75	16.1	15.7	13.8	3743.985714	33.55857143	19.67571429	4.832857143	15.36714286
DS11.25061	3099	2656	3309	3053	4388	4078	4390	3099	2656.1	3308.7	3053.2	4387.7	4078.1	4389.9	32.67	32.05	31.94	32.96	33.67	32.7	34.25	21.11	21.05	21.45	20.66	20.13	19.9	20.37	4.8	4.74	4.85	4.77	4.77	4.9	4.68	15.6	15.54	13.6	17.18	14.1	15.5	14.6	3567.528571	32.89142857	20.66714286	4.787142857	15.16
DS11.25062	2798	2504	4136	2704	3873	3402	4237	2798.4	2503.6	4135.9	2703.5	3873.4	3401.6	4236.6	33.76	33.25	32.09	33.53	33.35	34	35.59	19.31	19.79	20.97	20.24	20.01	19.2	19.33	4.86	4.81	4.9	4.76	4.83	4.8	4.64	15.8	13.33	10.7	13.75	12.5	13	12.5	3379	33.65285714	19.83571429	4.8	13.08285714
DS11.25063	2752	2791	2972	3040	3929	3725	5017	2752.2	2790.7	2972.5	3039.7	3928.8	3724.6	5016.7	33.03	32.21	31.96	31.2	33.63	33.4	34.36	20.01	20.78	21.01	21.38	20.04	19.5	20.6	4.87	4.75	4.89	4.83	4.77	4.8	4.62	17.6	14.06	12.9	15.78	14.8	15.6	14.1	3460.742857	32.82714286	20.47428571	4.79	14.97714286
DS11.25067	2818	2331	3120	3672	3987	3177	4955	2817.9	2330.9	3120.4	3671.9	3987	3176.6	4954.8	33.22	32.91	33.57	33.16	35.5	34.9	34.84	20.26	20.7	20.93	20.77	19.63	19.3	20.18	4.77	4.72	4.75	4.72	4.6	4.7	4.64	18.1	17.2	15.6	18.35	18.2	18	17.2	3437.071429	34.01428571	20.25285714	4.7	17.52142857
DS11.25068	2877	3099.5	2555.5	3150.5	4179.5	5127	4849.5	2551.3	3094.1	2595.9	2777.4	4171.1	4699.5	4603	33.88	32.9	31.8	35.46	35.04	34.7	35.36	18.88	20.05	21.15	18.57	18.94	18.7	19.49	4.9	4.81	4.94	4.73	4.72	4.8	4.66	14.7	14.52	12.9	15.21	15.4	16.6	12.4	3498.9	34.16285714	19.39714286	4.794285714	14.53285714
DS11.25069	2944	2136	2972	2549	2994	3661	2951	2943.7	2135.8	2972.5	2548.8	2994.1	3661	2951.4	34.52	31.69	32.06	31.32	32.96	33.7	34.41	19.79	21.01	21.54	21.75	20.57	20	20.4	4.77	4.84	4.84	4.76	4.81	4.8	4.65	16.5	15.41	14	18.38	14.4	17.3	13.9	2886.757143	32.95142857	20.72285714	4.781428571	15.69857143
DS11.25070	2520	2047	3463	3376	3729	3460	3548	2519.7	2047.4	3463.4	3376	3729.2	3460	3548.4	33.61	33.43	33.36	33	34.12	33.8	34.62	19.91	20.22	20.78	20.45	20.06	19.9	19.99	4.8	4.73	4.8	4.77	4.73	4.7	4.7	15.8	14.62	12.5	15.27	14.7	15.4	14.6	3163.442857	33.70571429	20.18714286	4.747142857	14.69857143
DS11.25071	2609	3121	3638	3578	4592	5876	5854	2608.6	3121.1	3638.2	3577.7	4591.5	5876.1	5854.1	34	33.39	32.39	34.54	33.97	35.1	35.87	19.93	20.69	20.52	19.66	20.96	19.7	19.75	4.89	4.69	4.92	4.72	4.64	4.7	4.59	19.5	22.02	17.5	17.66	18.5	17.7	14.2	4181.042857	34.18	20.17285714	4.735714286	18.15428571
DS11.25072	2011	3155	2979	3242	4737	5454	4725	2010.7	3155.1	2979.2	3241.5	4736.8	5454.2	4725.1	33	32.15	32.16	33.66	34.07	33.5	34.78	19.63	20.49	21.77	19.69	20.09	19.6	19.98	4.95	4.82	4.84	4.81	4.76	4.8	4.68	16.4	17.2	14.7	16.29	15.8	17	13.4	3757.514286	33.33142857	20.17857143	4.808571429	15.82714286
DS11.25074	1642	2868	3309	4028	5034	4612	4488	1642.4	2868.2	3308.7	4028.3	5034.3	4612.3	4488.3	33.34	32.5	31.94	34.25	34.7	35.5	35.39	18.69	19.44	21.23	18.65	19.37	18.1	19.54	4.98	4.89	4.88	4.85	4.74	4.8	4.63	15	16.03	13.3	14.23	14.7	15.4	12.5	3711.785714	33.94571429	19.28857143	4.824285714	14.45142857
DS11.25075	1865	3312	3006	2979	2064	4868	4660	1864.6	3311.8	3006.1	2979.2	2063.9	4867.7	4659.6	33.83	32.61	33.13	35.84	35.26	34.2	35.58	18.94	20.16	20.66	18.28	19.05	18.3	19.14	4.89	4.81	4.83	4.71	4.71	4.9	4.67	16	16.98	14	16.29	15.1	15.2	12.1	3250.414286	34.35	19.21857143	4.788571429	15.09571429
DS11.25076	3422	2620	3564	3342	4794	4335	5975	3421.5	2619.9	3564.3	3342.3	4793.9	4335.4	5974.9	33.14	33.48	32.8	33.58	34.98	34.1	36.05	19.22	20.18	20.84	19.77	19.59	19.1	18.95	4.91	4.72	4.84	4.78	4.69	4.8	4.62	16.6	16.3	13.2	15.3	15.2	18.2	13.5	4007.457143	34.01857143	19.66428571	4.765714286	15.47142857
DS11.25077	1944	3512	3591	3315	4974	5451	4531	1943.5	3512.2	3591.2	3315.4	4973.9	5451.2	4531.4	34.87	34.32	33.4	35.37	35.65	35.5	35.27	18.32	19.52	21	18.82	19.1	18.3	19.79	4.85	4.72	4.77	4.73	4.66	4.8	4.62	19	19.71	17.3	17.96	18.3	17.2	15.9	3902.685714	34.91142857	19.26428571	4.735714286	17.91
DS11.25079	2078	3081	2582	3141	4745	5494	4714	2077.7	3081.3	2582.4	3140.6	4744.7	5494	4713.5	31.34	32.08	30.66	32.32	33.24	33.9	33.06	19.77	20.18	22.06	20.06	20.2	19.2	20.92	5.07	4.85	4.92	4.87	4.82	4.9	4.77	16.9	16.73	15	16.68	17.2	15	14.4	3690.6	32.37142857	20.34142857	4.885714286	15.98714286
DS11.25080	2674	3287	3228	3322	4208	5162	2992	2674.3	3286.7	3228	3322.2	4207.8	5161.9	2992.1	33.79	33.59	32	36.17	34.68	35.3	36.43	19.33	20.16	22.44	18.99	20.45	18.8	19.4	4.86	4.71	4.77	4.62	4.64	4.7	4.54	18.5	21.22	16.7	19.69	19.3	20.2	16.9	3553.285714	34.56571429	19.93857143	4.691428571	18.93
DS11.25081	2580	2479	3679	2986	4876	3756	6350	2579.8	2479.2	3678.6	2985.9	4875.8	3756.5	6349.9	31.8	32.31	33	32.21	33.9	33.9	34.54	20.2	20.39	20.47	20.16	20.09	19.5	19.86	4.94	4.8	4.86	4.9	4.74	4.8	4.68	16.4	15.35	12.5	16.17	14.7	15.6	13.3	3815.1	33.09428571	20.09571429	4.817142857	14.86
DS11.25083	3511	3576	2535	3497	4422	5316	5418	3510.7	3576	2535.3	3497	4421.6	5316.4	5417.8	34.45	32.6	32.49	34.16	34.33	35.3	35.17	18.34	20	20.93	19.11	19.43	18.4	19.8	4.88	4.84	4.87	4.79	4.8	4.7	4.67	18.2	17.53	15.4	17.27	17.5	19.4	16.8	4039.257143	34.07142857	19.43	4.792857143	17.44285714
DS11.25084	2522	3006	3242	3679	4002	5690	5476	2522.3	3005.6	3241.5	3678.6	4001.9	5690.5	5475.6	32.9	31.83	29.79	33.27	33.75	33.3	34.65	19.95	20.98	22.58	20.2	20.33	20	20.74	4.89	4.78	4.96	4.74	4.73	4.8	4.6	17.2	17.5	14	16.94	16	16.6	15.4	3945.142857	32.78428571	20.68285714	4.785714286	16.23428571
DS11.25086	1841	3312	2556	3228	5007	5704	4548	1841.2	3311.8	2555.5	3228	5007.3	5703.8	4548.3	33.68	33.06	32	34.55	34.09	34.9	35.35	19.16	20.5	21.16	19.01	19.47	19	19.8	4.91	4.74	4.89	4.78	4.8	4.7	4.63	14.8	16.34	13.1	16.62	14.8	15.8	13	3742.271429	33.94714286	19.72857143	4.778571429	14.92285714
DS11.25090	2546	3552	3302	3517	4270	5212	5586	2545.6	3551.9	3302	3517.2	4270.3	5211.7	5585.5	32.69	32.07	31.56	33	34.63	34.6	34.09	19.33	20.6	21.76	19.94	19.98	19.4	20.67	4.97	4.83	4.88	4.83	4.68	4.7	4.69	15.9	16.09	13.9	14.49	16.1	16.1	13.7	3997.742857	33.23428571	20.24	4.797142857	15.18285714
DS11.25095	2944	3483	2737	3463	4376	5649	5144	2943.9	3483.4	2737.1	3463.4	4375.9	5648.9	5143.9	33.9	32.28	31.81	35.36	34.89	35	34.5	19.08	21.06	21.72	18.78	19.35	18.7	20.65	4.88	4.76	4.84	4.73	4.71	4.7	4.61	18.2	19.38	17	16.97	18.7	19	16.5	3970.928571	33.96285714	19.90571429	4.747142857	17.96428571
DS11.25096	2768	3444	3907	3793	4222	5576	4215	2768.3	3444.1	3907.2	3792.9	4221.7	5576	4215.1	32.71	32.61	33.14	34.51	34.97	34.3	34.75	18.92	19.94	20.11	18.66	19.1	18.6	19.63	5.02	4.82	4.91	4.82	4.78	4.8	4.73	16.4	19.53	16	17.33	16.6	17.4	13.5	3989.328571	33.85571429	19.28	4.84	16.68
DS11.25098	3189	3447	2387	2939	4638	4803	4153	3189.2	3447.3	2387.4	2938.8	4638.4	4802.9	4153.3	33.62	32.93	31.83	35.52	34.22	36.3	35.06	19.89	21.07	22.64	19.43	20.75	18.9	20.71	4.81	4.72	4.72	4.64	4.64	4.6	4.52	14.2	14.92	12.9	15.87	12.8	15.9	12.1	3651.042857	34.21142857	20.48428571	4.664285714	14.09857143
DS11.25099	1899	3594	4122	3436	4930	5786	5992	1898.6	3593.6	4122.4	3436.5	4930	5786.5	5992	34.22	31.91	31.71	34.05	34.71	34.2	35.61	18.79	19.68	20.78	18.42	18.88	18.6	19.16	4.94	4.91	4.97	4.86	4.8	4.8	4.66	16.8	17.38	15.3	15.6	16.1	16.7	14.5	4251.371429	33.77285714	19.18714286	4.848571429	16.05428571
DS11.25100	2440	3421	3174	3147	3595	5507	3923	2439.7	3421.2	3174.2	3147.3	3595.3	5506.6	3923.2	33.11	33.16	31.79	34.19	34.46	35.7	34.96	19.07	19.91	21.33	19.17	19.6	18.9	19.89	4.97	4.82	4.91	4.81	4.76	4.7	4.67	13.4	13.6	12.7	12.88	13	14.1	11.7	3601.071429	33.91	19.69571429	4.805714286	13.05428571
DS11.25102	2158	3912	3537	3611	4537	5446	4490	2158	3911.5	3537.4	3611.3	4537	5445.6	4490.2	32.74	32.66	32.63	34.25	33.52	35.1	35.16	18.7	20.22	21.27	19.22	20.16	19	19.91	4.97	4.81	4.81	4.77	4.81	4.7	4.62	16.5	19.1	13.9	16.68	14.7	15.7	12.4	3955.857143	33.72285714	19.78285714	4.784285714	15.56857143
DS11.25103	3326	3537	2515	3645	4215	5566	5339	3325.9	3536.8	2515.2	3645	4214.6	5566	5338.9	32.97	33.49	32.6	34.64	34.49	33.9	34.3	18.45	19.37	20.49	18.14	18.92	18.8	19.58	4.97	4.85	4.89	4.85	4.8	4.9	4.75	15.4	16.7	13.7	14.2	14.8	15.4	12.8	4020.342857	33.77	19.10714286	4.858571429	14.71428571
DS11.25104	1663	3029	2677	3490	3243	4556	4937	1663.3	3029.3	2676.6	3490.3	3243.1	4555.9	4936.9	32.85	32.51	32.72	32.51	34.45	34.9	33.68	18.88	19.85	20.88	19.45	19.2	18.5	19.93	5.01	4.86	4.85	4.9	4.81	4.8	4.81	14.9	17.38	8.7	13.3	15.8	14.5	12.2	3370.771429	33.37428571	19.52714286	4.862857143	13.82571429
DS11.25106	3081	3552	3208	3114	4663	5484	4072	3081.3	3551.6	3207.8	3113.7	4663.2	5483.8	4072.3	32.88	32.77	32.7	34.92	35.44	35.3	34.4	18.52	19.64	21.14	18.75	18.8	18.7	19.94	4.96	4.85	4.82	4.76	4.74	4.7	4.74	15.9	19.28	13.5	15.93	16.7	15.9	14.6	3881.957143	34.05857143	19.35571429	4.795714286	15.97285714
DS11.25107	2086	2573	3665	3349	4575	5778	5471	2085.9	2572.8	3665.1	3349.1	4575	5777.8	5470.8	33.64	32.56	32.64	35.67	34.59	33.9	33.95	18.72	20.2	21.25	18.72	19.33	19.3	20.56	4.96	4.82	4.81	4.69	4.75	4.8	4.69	16.4	19.31	15.7	19.37	17.1	17.5	15.2	3928.071429	33.85	19.72571429	4.788571429	17.22571429
DS11.25121	2201	1506	2670	3268	5187	5228	3870	2200.9	1506.5	2669.8	3268.4	5187.2	5228.1	3870	34.8	34.2	33.19	35.14	34.86	36.4	35.35	19.07	20.25	21.14	19.23	20.33	18.6	20.03	4.75	4.69	4.79	4.67	4.62	4.7	4.57	14.2	18.21	12.8	14.88	16.5	16	12.3	3418.7	34.84857143	19.80714286	4.684285714	14.98428571
DS11.25125	2381	1226	2656	3302	4610	5398	4957	2381.1	1225.8	2656.4	3302	4610.1	5397.8	4956.7	35.15	33.96	33.26	34.95	35.32	35.4	35.79	18.29	19.45	20.02	18.83	18.62	17.9	19.31	4.9	4.76	4.9	4.72	4.78	4.8	4.6	14.5	16.67	11.9	15.27	14.9	16.2	13.4	3504.271429	34.83285714	18.91714286	4.78	14.69142857
DS11.25127	2756	1832	3342	3914	5319	5504	4850	2755.5	1831.8	3342.3	3914	5319.4	5503.7	4849.6	35.13	34.24	33.43	35	35.24	35.7	35.44	19.5	20.36	20.72	19.31	19.32	18.6	20.66	4.68	4.66	4.8	4.66	4.7	4.7	4.53	16.7	19.34	15.1	17.3	19.8	19.7	16.9	3930.9	34.88285714	19.78142857	4.675714286	17.83428571
DS11.25130	2538	1645	3625	3215	4743	4697	5452	2537.8	1645.1	3624.8	3214.6	4742.7	4697.1	5451.6	34.04	32.13	33.8	34.55	34.78	34.7	36.31	19.43	21.13	20.83	19.57	19.59	19	19.55	4.81	4.75	4.75	4.7	4.67	4.8	4.52	16	17.9	14	16.29	17.4	16.7	13.4	3701.957143	34.33	19.87142857	4.714285714	15.95571429
DS11.25133	2408	1674	2293	2946	5175	4656	5631	2407.8	1674.1	2293.2	2945.6	5175.3	4656.1	5631.3	33.09	33.12	32.95	34.14	35.04	34.6	35.78	19.18	20.01	20.52	19.17	19.39	18.8	19.74	4.95	4.8	4.89	4.77	4.72	4.8	4.68	13	12.04	11.1	15.39	13.8	16.1	13	3540.485714	34.10285714	19.54428571	4.801428571	13.49
DS11.25134	2333	2827	3147	3544	4364	4827	5300	2333.2	2827.2	3147.3	3544.1	4363.6	4826.7	5299.6	32.33	32.35	31.69	34.14	34.33	34.5	34.5	18.83	20.54	21.97	19.81	19.48	19	19.82	5.03	4.79	4.85	4.71	4.8	4.8	4.71	16.9	18.73	15.3	15.66	17.2	15.6	11.7	3763.1	33.40571429	19.92142857	4.812857143	15.87
DS11.25135	1666	3359	2925	3369	4671	5381	5590	1665.9	3358.6	2925.4	3369.2	4670.6	5381	5590.5	32.76	32.23	32.72	35.06	33.58	34.1	34.1	19.2	21.15	21.94	19.5	20.71	19.5	20.08	4.95	4.71	4.76	4.65	4.7	4.8	4.74	18.7	20.3	16.4	17.48	18.3	16.4	12.8	3851.6	33.50714286	20.29714286	4.758571429	17.19714286
DS11.25143	2283	1872	2750	3894	4682	6052	5996	2283	1871.6	2750.5	3893.8	4681.8	6052.2	5995.5	32.91	32.28	32.43	34.47	33.86	34.4	33.96	19.79	20.83	20.97	19.46	20.82	19.7	20.78	4.87	4.75	4.85	4.71	4.68	4.8	4.66	14.5	19.07	13.8	16.17	18.1	17.4	13.7	3932.628571	33.47285714	20.33571429	4.76	16.10571429
DS11.25144	1774	1331	2596	3484	5150	5004	5856	1774	1331.3	2595.9	3483.6	5150.2	5003.5	5856.5	33.71	32.46	33.86	34.58	34.29	33.9	34.28	18.82	20.74	19.32	18.7	19.39	19	19.72	4.93	4.76	4.87	4.79	4.82	4.8	4.77	13.5	17.01	12.9	15.9	16.3	18.2	12.5	3599.285714	33.86857143	19.38428571	4.82	15.18714286
DS11.25145	1944	1751	2327	3268	4894	5451	5188	1944.1	1751	2326.9	3268.4	4893.9	5451	5187.8	33.6	32.36	31.7	35.04	34.31	34.4	34.89	19.96	21.35	21.73	19.48	19.85	19.3	20.35	4.85	4.71	4.87	4.67	4.74	4.8	4.61	17.3	18.45	15.3	18.62	18.5	18.3	14.8	3546.157143	33.75714286	20.28857143	4.75	17.32428571
DS11.25150	2434	3506	2717	3504	4196	4221	6331	2434.5	3505.9	2716.9	3503.7	4195.8	4220.7	6331	33.71	33.42	32.83	34.61	33.69	34.9	34.78	18.47	19.8	20.71	18.83	19.74	18.8	19.04	4.91	4.8	4.87	4.76	4.81	4.7	4.77	15.6	16.34	13.2	13.42	14	15	11.2	3844.071429	33.99142857	19.34142857	4.802857143	14.10857143
DS11.25152	2621	2752	2919	3625	4283	5032	5034	2620.8	2751.5	2918.7	3624.8	4283.2	5032.3	5033.9	33.13	32.06	32.32	34.01	33.01	34.7	35.05	18.48	20.49	20.95	18.91	19.64	18.6	19.08	5.01	4.83	4.88	4.86	4.89	4.8	4.73	16.8	18.36	13.7	16.65	16.3	15.9	11.1	3752.171429	33.46857143	19.45	4.857142857	15.54428571
DS11.25156	2777	2614	2690	3275	3308	4787	4002	2776.8	2613.5	2690	3275.1	3307.8	4787.3	4002.2	32.96	34.82	31.91	34.94	33.38	35.4	35.42	19.06	20.07	21.75	20.02	20.41	19	19.78	4.93	4.63	4.84	4.62	4.78	4.7	4.62	16	15.26	14.4	15.99	16.3	15.8	12.2	3350.385714	34.11857143	20.01285714	4.731428571	15.13571429
DS11.25157	1939	1780	2286	3006	4504	5418	4009	1938.8	1780.5	2286.5	3006.1	4503.9	5418.4	4009.4	34.1	34.54	32.89	36.43	34.84	36.3	35.26	19.14	19.69	21.04	18.18	19.82	18.1	20.13	4.83	4.7	4.82	4.7	4.68	4.7	4.58	12.6	16.55	11.2	14.58	13.4	13.6	12.2	3277.657143	34.90857143	19.44285714	4.715714286	13.44714286
DS11.25158	2209	1462	3396	2999	4937	4610	4505	2208.7	1461.7	3396.1	2999.4	4937.2	4609.7	4504.7	33.23	31.68	31.95	33.38	33.52	32.9	34.92	20.05	21.14	21.81	20.25	20.28	20	20.21	4.79	4.78	4.84	4.74	4.76	4.8	4.69	16.3	15.75	14.1	14.67	17	16.6	13.4	3445.357143	33.08285714	20.53428571	4.771428571	15.40285714
DS11.25159	1849	1132	3450	3477	6305	5839	4751	1848.6	1132.3	3449.9	3476.8	6304.7	5838.7	4750.7	33.62	32.06	31.69	33.09	33.21	33.6	34.44	18.54	20.38	20.96	19.63	19.98	18.9	20.21	5.03	4.82	4.95	4.84	4.85	4.9	4.71	12.9	17.26	12	14.94	15.4	14.8	12.5	3828.814286	33.10142857	19.8	4.871428571	14.25714286
DS11.25160	2956	2619	2919	3551	3735	4916	6235	2955.6	2618.9	2918.7	3550.8	3734.7	4915.6	6235.1	32.47	33.87	31.99	34.78	34.49	34.2	34.11	18.84	19.84	21.02	19.29	19.67	18.8	19.95	5.04	4.71	4.9	4.7	4.71	4.8	4.72	17.1	19.87	16.9	17.51	19.1	18.7	13	3847.057143	33.70142857	19.63	4.797142857	17.45428571
DS11.25161	1226	2910	2737	3228	4092	5294	4847	1225.5	2910.5	2737.1	3228	4091.6	5294.2	4846.7	32.61	33.7	32.7	34.86	34.52	34.6	34.51	19.1	20.17	21.17	19.11	19.8	19.1	20.24	5	4.71	4.82	4.73	4.69	4.8	4.67	17.1	19.96	14.9	16.5	18.1	17.9	13.9	3476.228571	33.92857143	19.81285714	4.774285714	16.90857143
DS11.25162	2013	1658	2582	3114	5519	4736	4158	2012.9	1657.8	2582.4	3113.7	5518.8	4735.8	4158.1	34.23	34.98	33.53	35.56	34.82	35.2	35.59	18.21	18.84	19.61	17.85	19	18	18.72	4.88	4.73	4.91	4.86	4.78	4.8	4.72	15.5	17.41	11.9	13.3	15.3	15.9	12.3	3397.071429	34.84428571	18.60428571	4.811428571	14.51571429
DS11.25164	1529	1937	2542	3396	4344	5111	5255	1529.1	1937.4	2542.1	3396.1	4343.7	5110.9	5254.6	33.45	33.25	33.43	35.59	34.85	35.1	35.29	19.16	20.51	20.33	18.5	19.54	18.9	19.21	4.88	4.71	4.83	4.72	4.72	4.8	4.69	15.9	20.27	15.1	15.66	18.3	16.6	12.9	3444.842857	34.42285714	19.45	4.764285714	16.39
DS11.25165	2179	1741	2374	3457	5017	5556	5594	2179.3	1740.7	2373.9	3456.7	5016.9	5555.9	5593.5	32.7	32.3	32.28	35.01	33.61	34.2	33.94	19.49	20.59	21.04	18.71	19.75	19.2	20.19	4.98	4.81	4.89	4.75	4.83	4.8	4.73	14.3	17.56	14.3	17.9	17.8	17.9	14.1	3702.414286	33.43428571	19.85285714	4.827142857	16.26571429
DS11.25166	2296	1186	2845	3995	5037	5796	5396	2296.2	1186.5	2844.7	3994.7	5037.4	5796.4	5396.4	33.88	31.36	31.94	34.85	34.15	34.1	34.93	19	20.81	21.29	18.92	19.72	19.2	19.63	4.88	4.82	4.9	4.74	4.78	4.8	4.69	14.3	18.24	14.4	16.56	17.5	17.2	13.2	3793.185714	33.60142857	19.79571429	4.801428571	15.91428571
DS11.25168	1476	1977	2804	3726	4811	5348	6341	1476	1977.3	2804.3	3725.7	4811.1	5348.4	6340.6	32.6	33.21	31.45	34.82	34.55	33.8	34.32	19.81	20.31	21.17	19.01	19.73	19.3	20.46	4.91	4.75	4.95	4.73	4.74	4.8	4.66	15.8	17.75	13.5	17	16	17.2	14	3783.342857	33.53571429	19.97	4.791428571	15.89285714
DS11.25169	3085	2941	2878	3457	4169	5539	4457	3084.7	2940.7	2878.3	3456.7	4169	5539.4	4456.9	32.67	34.2	32.89	35.57	35.72	35.7	35.49	19.09	19.71	21.02	19.2	19.29	18.6	19.08	5.01	4.68	4.84	4.65	4.67	4.7	4.66	14.8	13.97	12.6	15.12	14.9	15.1	10.9	3789.385714	34.60571429	19.42714286	4.744285714	13.91285714
DS11.25170	1831	2782	3786	3463	3808	4806	4653	1830.9	2781.6	3786.2	3463.4	3807.8	4805.8	4653.3	33.12	32.92	33.44	35.41	34.64	35.2	35.53	18.82	20.05	20.74	18.7	19.59	18.5	19.29	4.98	4.77	4.8	4.69	4.7	4.8	4.65	15.7	17.56	13.6	15.81	15.5	15.4	11.9	3589.857143	34.32285714	19.38428571	4.77	15.06714286
DS11.25171	2890	1542	2313	2764	5480	5094	6271	2889.5	1542.4	2313.4	2764	5480.5	5093.7	6271.1	33.65	33.22	32.6	34.04	33.64	35.1	35.52	19.78	20.49	20.92	19.72	20.56	19.2	19.48	4.86	4.73	4.88	4.76	4.74	4.7	4.62	13	14.8	11.8	14.76	10.4	15.9	11.2	3764.942857	33.96714286	20.02142857	4.755714286	13.12285714
DS11.25172	2048	2942	2704	3208	4338	4741	4639	2048.2	2941.9	2703.5	3207.8	4337.6	4740.9	4639.2	31.69	33.39	32.18	34.1	34	34.1	34.6	18.66	19.99	20.96	19.29	19.77	18.8	19.38	5.12	4.73	4.9	4.77	4.89	4.8	4.78	15.9	16.7	13.2	16.44	15.8	16.6	12.4	3517.014286	33.43714286	19.55	4.855714286	15.29142857
DS11.25174	1284	1530	1829	2367	2686	3673	2304	1283.9	1529.8	1829.2	2367.2	2686	3672.9	2303.5	40.07	41.35	40.84	43.42	43.46	41.9	42.43	15.15	15.01	15.66	14.21	14.66	14.9	15.3	4.56	4.46	4.52	4.28	4.23	4.5	4.3	15.9	17.23	14.2	14.31	16.7	16.7	15.8	2238.928571	41.92428571	14.98428571	4.407142857	15.83428571
DS11.25175	1789	3321	3235	3376	5154	4511	5815	1789	3321.1	3234.7	3376	5154.2	4511.4	5815.1	34.9	33.56	33.92	35.14	34.95	35	35.27	18.45	20.02	20.25	18.61	19.02	18.5	19.7	4.97	4.76	4.81	4.76	4.72	4.8	4.63	16.7	19.77	13	15.54	16.3	14.4	13.2	3885.928571	34.67714286	19.22142857	4.778571429	15.55857143
DS11.25176	2210	3091	2979	3127	5013	5244	6148	2209.5	3090.6	2979.2	3127.1	5013.4	5243.6	6148.3	31.75	31.55	29.71	33.54	32.52	34	33.51	18.62	19.71	21.52	18.81	19.64	18.8	19.71	5.06	4.9	5.07	4.87	4.93	4.8	4.84	17.5	15.57	14.9	17.75	16.4	16.6	12.7	3973.1	32.36857143	19.54428571	4.924285714	15.91714286
DS11.25177	3024	2525	2972	3248	4431	4327	4017	3023.6	2524.7	2972.5	3248.2	4431.4	4326.7	4016.6	32.83	32.56	33.57	35.9	34.48	35.4	35.36	19.07	20.43	20.43	18.38	20.05	18.5	19.08	4.99	4.76	4.83	4.71	4.68	4.7	4.7	13.4	15.88	12	14.61	13.6	13.4	11.4	3506.242857	34.3	19.42	4.767142857	13.47
DS11.25178	1923	1578	2838	2381	4555	4899	6022	1923.2	1578.5	2838	2380.7	4554.6	4898.8	6021.9	32.31	32.72	33.35	33.23	34.94	33.9	36.19	20.41	20.97	20.79	20.54	20.1	20	19.87	4.86	4.72	4.81	4.68	4.65	4.8	4.5	14.5	14.65	11	15.42	14.8	15.6	13.1	3456.528571	33.80571429	20.38285714	4.717142857	14.15285714
DS11.25179	1932	1219	3107	3201	4292	4381	5117	1931.6	1218.9	3107	3201.1	4291.8	4380.7	5116.9	35.3	34.06	33.87	34.14	35.19	35.8	36.4	18.99	19.42	19.9	19.22	19.09	18.2	18.9	4.68	4.76	4.84	4.78	4.74	4.7	4.58	15.4	13.88	11.9	12.4	13.1	14.8	12.1	3321.142857	34.96571429	19.10285714	4.725714286	13.36857143
DS11.25180	1253	3114	2750	3020	3645	5576	6177	1252.6	3113.7	2750.5	3019.5	3645.4	5576.2	6176.6	33.6	34.72	33.91	34.49	36.27	35.2	35.83	18.25	19.35	20.18	19.01	18.88	18.7	18.53	4.97	4.67	4.82	4.78	4.73	4.7	4.71	15.7	17.13	12.7	13.78	15.3	15	11.2	3647.785714	34.86	18.98571429	4.768571429	14.40142857
DS11.25181	2424	2962	2865	3181	3898	5146	3527	2424.4	2962.4	2864.9	3180.9	3897.9	5146.4	3526.8	32.68	33.54	34	35.92	34.83	35.4	35.09	18.96	20.17	20.77	18.75	19.65	18.6	19.74	4.98	4.67	4.75	4.64	4.68	4.7	4.66	16.3	19.01	14.2	16.29	16.8	16.7	12	3429.1	34.49428571	19.52	4.725714286	15.9
DS11.25182	2422	2723	3248	3362	4840	5626	5407	2422.3	2723.1	3248.2	3362.5	4840.2	5625.5	5407.3	33.92	33.62	32.94	36.18	36.31	35.1	34.86	18.75	20.64	21.4	18.94	19.14	18.7	20.09	4.83	4.69	4.79	4.6	4.6	4.8	4.64	18.1	19.07	16.7	17.54	19.6	17.1	14.2	3947.014286	34.70428571	19.66571429	4.707142857	17.47285714
DS11.25183	3186	2703	2777	3551	4770	5542	5607	3185.7	2702.9	2777.4	3550.8	4770	5542	5607.3	32.36	32.28	32.51	34.78	34.29	34.6	34.42	19.67	21.27	21.83	19.55	19.96	19.4	19.69	4.96	4.71	4.77	4.69	4.7	4.7	4.77	17.2	18.73	16	17.06	18.9	16.8	13.5	4019.442857	33.60571429	20.19571429	4.757142857	16.88428571
DS11.25185	2265	3195	2522	3100	4380	4932	4448	2265	3194.6	2521.9	3100.2	4379.8	4931.8	4447.5	32.58	32.55	32.05	35.72	35.01	35.3	36.89	18.74	20.41	21.54	19.03	19.74	18.9	18.58	5.06	4.78	4.87	4.65	4.65	4.7	4.56	14.9	15.11	12.1	14.7	15.8	13.9	10.6	3548.685714	34.3	19.56285714	4.752857143	13.87285714
DS11.25186	2087	2991	2710	3773	4836	4561	4172	2086.8	2990.6	2710.2	3772.7	4836.4	4561.2	4172.4	33.61	33.88	32.32	34.98	34.82	35.3	35.58	19.44	20.45	21.56	19.47	20.18	19.2	19.97	4.88	4.65	4.83	4.68	4.62	4.7	4.55	15.7	19.34	15.6	16.2	17.7	16.1	12.6	3590.042857	34.35571429	20.03857143	4.701428571	16.17714286
DS11.25188	2661	2752	2878	3376	4171	4779	5914	2661.3	2751.5	2878.3	3376	4171.3	4779.1	5914	34.2	33.25	33.41	34.9	34.83	35.6	34.74	18.75	20.66	21	19.48	20.14	18.9	20.61	4.81	4.66	4.77	4.69	4.63	4.7	4.6	17.6	20.54	14.4	15.57	17.7	17	14.5	3790.214286	34.41857143	19.93428571	4.694285714	16.75857143
DS11.25189	1958	2650	3510	3389	4895	4647	4282	1958.5	2649.7	3510.5	3389.4	4895	4647.2	4282	32.7	32.21	33.37	35.94	34.67	35.3	35.14	18.51	19.89	20.02	17.98	19.21	18.4	18.96	5	4.86	4.85	4.74	4.75	4.8	4.75	14.8	14.95	13	14.97	15.2	14.6	11.1	3618.9	34.19	18.99571429	4.821428571	14.08857143
DS11.25190	2552	1495	2360	3288	4970	4827	5892	2552.2	1495.3	2360.5	3288.5	4969.9	4827.1	5892.1	33.8	33.77	32.44	34.64	34.6	34.8	35.31	19.17	19.39	20.32	18.69	18.74	18.2	19.04	4.81	4.82	4.94	4.77	4.81	4.8	4.7	15	15.51	12.7	15.36	15.4	15.6	12.2	3626.514286	34.19428571	19.07857143	4.807142857	14.53857143
DS11.25191	1570	3139	3625	3242	5292	4416	4807	1569.5	3138.8	3624.8	3241.5	5292.5	4416.2	4806.9	32.67	32.91	32.55	34.06	34.54	35	34.45	18.52	19.67	21.25	19.06	19.7	18.8	19.94	5.01	4.84	4.83	4.8	4.73	4.7	4.73	17.3	16.34	14.7	16.2	17	15.8	12.3	3727.171429	33.74	19.56285714	4.805714286	15.66285714
DS11.25195	2924	3000	2387	3215	3956	4684	5063	2923.8	3000.2	2387.4	3214.6	3956.3	4683.7	5062.6	32.75	33.19	31.5	34.07	33.66	34.3	35.42	18.83	20.65	22.02	19.63	20.62	19.1	19.6	4.95	4.7	4.87	4.76	4.71	4.8	4.62	18.7	19.53	16.2	16.32	18.7	17.7	12.5	3604.085714	33.55571429	20.06428571	4.772857143	17.09285714
DS11.25199	1512	2624	3006	3174	4494	4781	4596	1511.8	2624.3	3006.1	3174.2	4494.5	4781.2	4596.3	34.09	34.75	33.38	36.04	35.05	35.7	33.82	18.7	19.88	21.65	19.1	20.43	19.2	21.12	4.9	4.65	4.72	4.59	4.57	4.6	4.65	17.3	21.25	15.6	18.14	17.6	15.7	14.8	3455.485714	34.69	20.01142857	4.668571429	17.19857143
DS11.25200	3231	3020	3020	3302	3893	4280	3736	3231.3	3019.8	3019.5	3302	3893	4280.4	3736.5	32.09	32.84	32.21	33.02	34.12	35.2	33.9	19.81	20.78	22.11	20.42	20.28	19.2	21.02	4.99	4.72	4.78	4.78	4.7	4.7	4.67	15.8	17.47	14.4	14.43	15.6	15.3	13.2	3497.5	33.34	20.51714286	4.762857143	15.17142857
DS11.25203	2312	2917	2851	3867	4469	5694	4076	2312.2	2916.9	2851.4	3866.9	4469.4	5694.1	4076.4	32.28	33.61	31.4	35.05	34.07	34.8	33.36	18.39	19.44	21.07	18.66	19.5	18.6	19.47	5.1	4.81	4.97	4.79	4.79	4.8	4.88	16.9	19.28	16.6	16.02	18.4	16.2	13.1	3741.042857	33.51	19.30428571	4.877142857	16.64285714
DS11.25205	2446	2698	3114	3470	4412	4927	5856	2446.4	2697.5	3113.7	3470.1	4412.2	4926.8	5856.5	32.46	32.57	31.63	34.01	34.09	34.3	35.34	18.57	20.04	21.08	18.9	19.56	18.8	19.53	5.01	4.83	4.97	4.84	4.78	4.8	4.75	15.9	16.98	14.8	15.96	17.5	18.5	13	3846.171429	33.48571429	19.49714286	4.854285714	16.09142857
DS11.25208	2903	2481	2367	3423	4250	5859	5528	2903.3	2481.1	2367.2	3423	4249.6	5858.6	5528.2	32.27	33	31.65	34.39	34.55	34	33.41	18.57	19.75	21.5	19.11	19.38	18.9	20.96	5.04	4.81	4.9	4.79	4.75	4.8	4.73	19.1	17.93	14.9	17.42	20.4	19	14.8	3830.142857	33.32428571	19.73857143	4.831428571	17.65
DS11.25209	2200	1575	2018	2569	4568	4091	6157	2200.2	1575.1	2017.5	2569	4567.9	4090.7	6156.8	33.78	32.68	32.69	33.95	35.45	34.7	35.12	19.08	20.53	20.1	19.12	18.85	18.5	19.92	4.89	4.75	4.94	4.83	4.69	4.8	4.61	13.4	14.09	12.2	16.68	14.5	16.4	13	3311.028571	34.05285714	19.44285714	4.787142857	14.32428571
DS11.25210	1986	1604	2986	3625	4816	5180	6343	1985.7	1603.7	2985.9	3624.8	4815.7	5179.5	6343	34.87	34.32	32.7	33.64	34.36	35	35.68	18.6	20.01	20.34	20.03	19.75	18.8	19.24	4.89	4.69	4.9	4.77	4.77	4.8	4.63	12.9	17.29	11.9	15.06	14.6	16.9	12.3	3791.185714	34.36714286	19.53857143	4.778571429	14.42142857
DS11.25211	2024	1498	2482	3416	5593	4961	5730	2024.4	1497.8	2481.5	3416.3	5593.4	4960.6	5729.5	33.97	34.54	34.1	34	35.4	35.3	35.32	19.5	20.08	20.74	19.77	19.7	18.7	20.28	4.86	4.64	4.72	4.75	4.62	4.8	4.54	14.5	17.32	13.9	14.67	16.3	16.2	13.1	3671.928571	34.66142857	19.82428571	4.704285714	15.14142857
DS11.25212	2614	1099	2892	3665	4728	6326	6066	2614.5	1098.6	2891.8	3665.1	4728.5	6326.2	6066.2	34.55	32.98	31.33	33.67	34.65	33.8	35.33	18.25	19.97	21.27	19.13	19.53	18.8	19.22	4.95	4.81	4.96	4.81	4.83	4.9	4.67	14.1	18.09	14.8	16.14	17.8	17.7	13.1	3912.985714	33.75857143	19.45285714	4.847142857	15.96142857
DS11.25213	3020	3187	2219	3457	4518	5564	2974	3019.7	3187.3	2219.3	3456.7	4517.5	5564.1	2973.8	32.64	33.46	32.88	35.93	33.61	35.1	34.99	19.25	19.94	21.06	18.62	20.04	18.3	20.11	4.93	4.74	4.83	4.69	4.79	4.8	4.62	15.2	16.46	12.6	16.14	16.4	14.1	11.8	3562.628571	34.08714286	19.61714286	4.771428571	14.67142857
DS11.25215	2088	2826	2569	2771	4269	3810	3491	2088.4	2826.3	2569	2770.7	4269.2	3809.6	3491.4	32.89	33.25	34.1	35.97	35.77	35.5	35.47	17.72	18.71	19.19	17.64	18.24	17.3	18.08	5.08	4.88	4.89	4.77	4.73	4.8	4.8	14.4	14.68	12.3	14.61	15.5	14.6	11.5	3117.8	34.70714286	18.12571429	4.85	13.94142857
DS11.25221	2187	2378	2993	3571	4569	4871	3467	2186.6	2378.5	2992.6	3571	4568.8	4871	3466.7	32.73	32.95	32.81	35.22	34.14	35	35.19	18.89	20.45	21.37	18.89	19.69	18.5	19.55	4.95	4.69	4.8	4.72	4.77	4.8	4.67	16.1	15.02	13.7	15.39	15.8	15.2	11.9	3433.6	34.00571429	19.62	4.771428571	14.73
DS11.25222	1824	2777	2865	3490	3652	4893	4112	1823.5	2777	2864.9	3490.3	3652	4893.4	4112.3	33.18	32.95	31.65	34.14	34.51	34.6	34.09	19.15	20.25	21.46	19.34	19.82	19	20.19	5.01	4.73	4.91	4.78	4.75	4.8	4.74	16.8	17.2	13.7	14.43	16.2	15.5	12	3373.342857	33.58857143	19.88714286	4.817142857	15.11857143
DS11.40001	3044	3425	3201	2482	3894	4490	3006	3044.1	3424.6	3201.1	2481.5	3894.2	4490.3	3005.6	32.48	32.17	32.91	33.44	33.87	34.2	35.37	18.89	20.83	21.75	19.8	20.55	19.4	20.08	5.01	4.77	4.72	4.75	4.69	4.8	4.58	15.2	18.24	13.9	15.57	14.8	13.6	12.7	3363.057143	33.49142857	20.18571429	4.76	14.85857143
DS11.40003	2301	2887	2475	2199	3101	4320	2236	2301	2886.6	2474.8	2199.1	3101	4319.9	2235.8	34.2	32.93	34.74	34.07	35.46	36.3	36.29	18.57	20.78	20.72	19.76	19.84	18.5	19.56	4.85	4.76	4.66	4.75	4.61	4.7	4.54	15.4	15.32	12.9	13.81	14.7	16.6	12.9	2788.314286	34.85571429	19.67571429	4.695714286	14.51857143
DS11.40004	2665	2669	2576	2656	3643	3831	4356	2664.7	2668.7	2575.7	2656.4	3643	3830.6	4356.4	32.09	29.97	32.87	31.99	33.52	33.8	35.91	19.69	21.91	21.47	20.78	20.45	19.6	18.87	4.96	4.82	4.82	4.8	4.81	4.8	4.63	14.8	15.14	12.6	14.7	14.5	15.1	11.7	3199.357143	32.87857143	20.39571429	4.805714286	14.07714286
DS11.40005	2201.5	2683.5	3399.5	2898.5	3859.5	4647	4952.5	1904.4	3018.1	3033	2380.7	3826.7	4783.1	4887	31.98	30.98	31.72	34.6	33.4	33.8	36.15	19.02	21.07	21.88	19.56	20.45	19.5	18.85	5.01	4.8	4.84	4.69	4.77	4.8	4.63	15.3	16.12	13.5	17.03	15.5	14.8	12.1	3404.714286	33.23285714	20.04714286	4.791428571	14.90714286
DS11.40007	2643	2887	3288	2717	3684	4355	4077	2642.8	2886.7	3288.5	2716.9	3683.6	4354.9	4077.3	32.65	31.77	32.55	32.63	32.52	34.8	35.6	18.35	19.94	20.3	19.58	19.99	18.1	18.49	5.08	4.91	4.94	4.89	4.93	4.9	4.73	14.3	15.97	12.3	14.46	14.9	14.6	11.8	3378.671429	33.21714286	19.25	4.911428571	14.04714286
DS11.40009	3409	2177	4244	3147	4717	4065	3882	3409.3	2176.6	4243.5	3147.3	4716.7	4065.3	3882.5	32.89	34.1	34.71	33.37	34.33	36.2	35.48	19.49	19.6	20.19	19.93	20.61	18.3	19.77	4.93	4.71	4.69	4.79	4.62	4.7	4.6	14.8	20.39	14.3	14.76	16.9	14.8	15	3663.028571	34.44	19.69857143	4.72	15.85
DS11.40010	3132	3296	3309	2515	3665	5376	3167	3131.5	3295.9	3308.7	2515.2	3665.3	5376.2	3166.8	31.42	31.22	32.86	34.15	33.69	36.1	35.96	19.92	21.48	21.32	20.03	20.51	18.5	19.87	5.08	4.76	4.8	4.7	4.71	4.7	4.55	15.5	16.46	13.5	16.83	16.4	14.9	13.3	3494.228571	33.62857143	20.23285714	4.757142857	15.27
DS11.40011	3668	1920	4015	2603	4417	4662	4479	3668	1920.2	4014.8	2602.6	4417.3	4662.5	4478.7	34.91	33.31	34.63	35.91	34.68	36.1	35.06	18.4	20.09	20.28	18.51	19.98	18.6	20.32	4.85	4.76	4.73	4.69	4.71	4.7	4.64	13.8	17.72	13	15.99	16.5	15.3	15.7	3680.585714	34.94285714	19.45428571	4.725714286	15.43
DS11.40012	2635	2387	3383	3181	4288	3679	3316	2634.8	2386.8	3382.7	3180.9	4288	3679	3316.5	34.53	32.09	33.35	33.22	32.46	35.7	35.44	18.86	20.62	20.85	19.98	21.25	18.8	19.55	4.79	4.81	4.78	4.74	4.78	4.7	4.62	16.9	15.17	12.6	18.14	14.5	14.7	12.8	3266.957143	33.82714286	19.98714286	4.745714286	14.97285714
DS11.40013	3957	2549	3780	3295	5063	4949	4881	3956.7	2548.9	3779.5	3295.3	5062.6	4949.3	4881.2	32.54	31.84	33.48	34.53	33.51	33.8	33.9	18.3	20.95	20.99	19.68	20.59	19.7	21.07	5.03	4.76	4.79	4.69	4.74	4.8	4.67	12.1	18.88	14.5	16.41	18.1	18	15.6	4067.642857	33.37142857	20.18285714	4.782857143	16.22714286
DS11.40014	1789	2842	2939	3208	3789	5028	4267	1788.8	2841.5	2938.8	3207.8	3789	5027.6	4267.3	35.35	35.02	33.42	36.91	34.76	35.5	35.1	18.62	19.24	20.86	18.43	19.39	18.4	19.42	4.79	4.69	4.78	4.57	4.73	4.8	4.72	15.9	19.5	15.3	16.5	18	15.1	13.4	3408.685714	35.15142857	19.19428571	4.725714286	16.24285714
DS11.40015	2659	2806	2979	3228	3124	4058	2923	2659.2	2806.1	2979.2	3228	3124	4057.5	2922.6	33.32	32.69	31.83	34.16	33.75	34.1	35.19	18.84	20.18	21.03	19.41	19.73	18.8	19.27	4.91	4.81	4.92	4.77	4.81	4.8	4.72	15.1	18.09	14.6	17.27	17	15.8	14.8	3110.942857	33.57714286	19.60857143	4.82	16.09428571
DS11.40016	2465	2604	2643	2824	3093	4530	4049	2465	2603.8	2642.9	2824.5	3093.1	4529.8	4049.3	33.5	31.89	33.96	31.76	32.64	33.2	34.6	18.46	20.72	20.23	20.35	20.42	19.4	20.05	4.93	4.84	4.81	4.89	4.91	4.9	4.66	17.5	17.99	15.2	16.5	16.6	17	14.3	3172.628571	33.07857143	19.94714286	4.848571429	16.44142857
DS11.40018	2833	3068	2630	2024	3574	4258	4292	2832.6	3067.8	2629.5	2024.2	3573.9	4258.3	4292.1	32.85	31.94	32.65	35.17	33.93	34.2	35.64	18.44	20.52	20.79	19.15	19.63	19	19.5	4.98	4.84	4.85	4.65	4.79	4.8	4.64	15.5	15.35	14	16.89	17.4	16.7	14	3239.771429	33.76857143	19.57571429	4.792857143	15.69142857
DS11.40019	2413	2576	2226	2885	3758	4692	3415	2413	2575.7	2226	2885	3758.2	4691.8	3414.7	33.89	32.95	31.94	33.93	33.26	34.3	34.21	19.92	21.08	21.89	20.29	20.7	19.8	20.57	4.81	4.64	4.8	4.69	4.73	4.7	4.69	15.8	17.47	15.2	14.97	17.6	16.9	14.6	3137.771429	33.49714286	20.60714286	4.722857143	16.07714286
DS11.40020	2293	2330	1917	2219	3725	4540	3673	2292.6	2330.3	1916.6	2219.3	3724.9	4540.2	3672.7	33.3	32.07	33.39	33.15	33.47	33.1	33.5	18.86	20.76	20.15	20.09	19.36	19.3	19.96	4.93	4.82	4.83	4.79	4.87	4.9	4.82	16.1	14.71	14.1	16.62	16.5	17	14.8	2956.657143	33.14	19.78285714	4.851428571	15.69
DS11.40021	2583	2698	3534	3234.5	4388	4454.5	3770	3365	2693.2	3725.7	3080.1	4427.2	4409.4	3925.6	33.63	33.6	33.94	34.12	34.18	34.5	35.28	18.66	19.75	20.62	19.59	20.03	19.4	19.99	4.9	4.77	4.78	4.74	4.76	4.7	4.64	14.8	16.77	13.5	16.08	14.7	16.4	15.7	3660.885714	34.17857143	19.72	4.755714286	15.42142857
DS11.40022	2615	2651	3685	3423	4157	4551	3863	2614.8	2650.8	3685.3	3423	4156.9	4550.7	3863.4	33.77	35.29	34.44	37.14	35.35	36.5	35.86	18.16	18.44	20.29	18.05	19.16	18	19.43	4.96	4.74	4.79	4.62	4.69	4.7	4.64	16.8	16.95	16.6	17.36	20.3	15.7	16.2	3563.557143	35.47857143	18.79	4.734285714	17.13
DS11.40023	2901	2473	3907	3282	3772	4221	4044	2901.4	2472.8	3907.2	3281.8	3772.5	4220.7	4043.7	34.15	34.33	34.57	35.27	34.64	36.4	35.79	19.47	20.21	21.22	19.74	21.23	18.9	20.54	4.78	4.65	4.62	4.61	4.51	4.6	4.48	15.2	20.91	14.1	16.29	16.7	16.6	14.4	3514.3	35.02142857	20.18714286	4.607142857	16.31428571
DS11.40024	3008	2867	2972	2334	3929	3800	3820	3007.9	2866.9	2972.5	2333.6	3929	3799.6	3819.7	32.07	32.11	32.6	34.64	33.19	34	35.62	18.95	20.3	21.59	19.38	20.2	19	19.34	5.04	4.82	4.81	4.72	4.83	4.9	4.64	14.3	14.98	12.9	16.02	15.3	15	12.2	3247.028571	33.46142857	19.82285714	4.822857143	14.38571429
DS11.40025	2756	1760	3665	3161	4509	4760	3613	2755.8	1759.8	3665.1	3160.8	4509.3	4759.8	3612.7	34.89	32.65	32.61	35.99	33.48	32.8	34.48	18.32	19.98	21.32	18.59	20.38	19.9	20.41	4.82	4.82	4.79	4.68	4.76	4.9	4.63	14.3	18.64	14.8	18.05	17.8	15.3	14.7	3460.471429	33.84285714	19.84285714	4.771428571	16.22714286
DS11.40026	1891	2632	3632	3605	4280	4628	2988	1890.6	2632.1	3631.5	3604.6	4280	4627.5	2988.2	33.86	33.92	33.83	35.07	33.42	34.4	35.99	18.9	19.74	20.84	19.21	20.47	19	19.4	4.89	4.75	4.78	4.67	4.75	4.8	4.59	14.2	16.64	12.2	15.66	15.6	14.6	13.9	3379.214286	34.35571429	19.65142857	4.747142857	14.68571429
DS11.40027	3578	2411	3780	3013	4384	3617	4397	3578.1	2411	3779.5	3012.8	4383.7	3617	4397.2	33.35	33.37	33.54	34.48	32.69	34.6	35.16	19	19.91	20.86	19.44	20.81	19.1	20.65	4.92	4.76	4.79	4.75	4.8	4.8	4.56	14.6	20.02	13.8	17.81	15.9	18.5	14.8	3597.042857	33.88428571	19.96714286	4.768571429	16.49
DS11.40028	2736	2653	2663	2872	3212	4861	4462	2735.8	2653.2	2663.1	2871.6	3212.1	4861.2	4462	31.72	29.99	31.8	30.96	32.94	32.8	34.71	19.44	21.55	21.61	20.77	20.41	19.7	19.54	5.02	4.86	4.89	4.91	4.83	4.9	4.76	13.9	14.43	12.4	14.58	15.2	15.3	12	3351.285714	32.13142857	20.43142857	4.881428571	13.97285714
DS11.40029	2015	2784	2609	2777	3833	4787	2596	2015.2	2784	2609.3	2777.4	3833	4786.7	2595.6	31.95	32.32	31.07	32.92	31.91	33.6	33.42	20.08	20.7	22.14	20.01	21.22	19.3	20.39	4.98	4.78	4.86	4.82	4.82	4.9	4.79	15.7	18.52	13.8	14.43	16.4	13.3	11.6	3057.314286	32.45571429	20.54857143	4.85	14.82142857
DS11.40030	2754	2757	3255	2461	3562	4647	4467	2754.2	2756.9	3254.9	2461.4	3562.1	4646.6	4466.7	33.17	32.45	32.6	34.83	33.43	35.3	37.18	18.74	20.88	21.76	19.87	20.45	18.8	18.99	4.93	4.74	4.77	4.7	4.73	4.7	4.5	17	18.55	14.6	16.83	16.8	14.9	13.7	3414.685714	34.13714286	19.92714286	4.724285714	16.05428571
DS11.40031	2177	3292	3510	2636	3043	5149	4184	2176.9	3292.3	3510.5	2636.2	3043.1	5148.9	4183.9	32.44	31.58	32.29	32.1	34.37	33.4	35.09	18.72	20.56	21.62	20.15	19.51	19.2	19.7	5.03	4.87	4.8	4.9	4.78	4.9	4.64	16.4	16.49	14.2	15.48	18	16.2	13.2	3427.4	33.03857143	19.92285714	4.845714286	15.71
DS11.40032	2830	2844	3168	2798	3704	4977	3172	2829.6	2844.3	3167.5	2797.6	3703.6	4976.8	3172.4	33.67	34.52	33.97	37.88	35.9	35	37.33	18.51	20.16	21.22	18.58	19.82	19.2	18.96	4.92	4.61	4.68	4.48	4.52	4.7	4.5	16.2	18.98	14.5	17.87	17.4	15.4	14.4	3355.971429	35.46714286	19.49285714	4.63	16.39285714
DS11.40033	2583	3095	2818	3127	4018	5702	2974	2582.7	3094.8	2817.8	3127.1	4017.7	5701.5	2973.8	33.16	32.94	32.62	34.88	34.2	35.3	33.98	19.54	20.84	21.34	19.7	20.5	19.1	20.42	4.91	4.69	4.82	4.64	4.65	4.7	4.74	16.4	19.96	14.7	16.86	20.3	15.5	15.1	3473.628571	33.86857143	20.20571429	4.735714286	16.97428571
DS11.40034	3318	2624	2542	2643	3842	4471	5383	3318.3	2623.8	2542.1	2642.9	3841.6	4471.2	5383.1	34.08	32.45	32.62	35.84	34.33	35.3	36.17	19.09	21.52	21.83	19.37	19.96	19.5	20.07	4.87	4.66	4.73	4.59	4.7	4.7	4.49	16	18.3	15.8	19.34	18.8	18.8	15.8	3546.142857	34.39857143	20.19142857	4.677142857	17.54857143
DS11.40035	2504	2749	2549	2804	3447	4766	4450	2503.5	2749.2	2548.8	2804.3	3446.7	4766	4450	35.05	33.59	33.76	35.57	35.37	35.7	36.32	19.18	20.7	21.35	19.49	20.38	18.8	18.82	4.75	4.66	4.7	4.61	4.53	4.7	4.61	15.2	17.47	14.1	16.68	17.1	14.8	12.4	3324.071429	35.05142857	19.81714286	4.651428571	15.39285714
DS11.40036	2544	2333	3457	2972	4490	3782	4646	2544	2332.7	3456.7	2972.5	4489.5	3782.5	4646.4	32.46	31.63	34.04	34.53	32.41	35	35.89	18.98	21.01	20.14	19.53	20.9	19	19.56	5.02	4.77	4.77	4.69	4.84	4.7	4.59	13.7	16.4	14.2	15.06	14.1	15.9	13.9	3460.614286	33.70857143	19.87428571	4.768571429	14.75142857
DS11.40037	2482	2276	1843	2286	3434	4566	2612	2482.5	2275.5	1842.7	2286.5	3433.9	4566.5	2611.5	34.96	34.02	33.24	35.52	35.66	35.9	36.18	18.52	19.91	21.02	19.17	19.29	17.9	18.47	4.83	4.69	4.77	4.64	4.66	4.8	4.66	14.9	16.24	14.9	16.65	18.3	14.3	12.8	2785.585714	35.06857143	19.18285714	4.721428571	15.44142857
DS11.40038	2583	2830	2865	2771	3784	5387	3669	2582.7	2829.5	2864.9	2770.7	3784.1	5387.1	3668.7	33.51	32.53	33.11	36.05	34.22	35.6	33.9	19.63	20.76	21.55	19.14	19.89	18.4	20.18	4.86	4.72	4.74	4.6	4.74	4.8	4.75	17.2	16.98	13.6	16.74	16.5	12.8	12.5	3412.528571	34.13142857	19.93571429	4.744285714	15.18857143
DS11.40039	1940	2036	2192	2744	2894	3576	2449	1939.7	2035.7	2192.4	2743.8	2893.8	3576.2	2449.3	34.01	33.5	32.74	33.34	34.15	35.7	34.55	19.28	20.65	21.04	20.52	20.16	19	20.35	4.88	4.7	4.8	4.68	4.69	4.7	4.64	16.3	20.54	14.9	15.12	18.6	15.4	15.5	2547.271429	33.99857143	20.14285714	4.727142857	16.62285714
DS11.40040	1931	2597	2360	2952	2143	4766	1936	1931.3	2596.9	2360.5	2952.3	2143	4766.5	1935.9	35.46	33.05	32.36	33.68	33.71	34.6	34.45	18.31	20.81	21.06	19.79	20.39	19.2	19.69	4.82	4.68	4.85	4.8	4.73	4.7	4.77	16.3	19.68	14.7	12.16	19	15.6	13.2	2669.485714	33.90142857	19.89285714	4.764285714	15.80571429
DS11.40041	3062	2278	3356	2999	3221	4337	3461	3061.9	2278.4	3355.8	2999.4	3221.2	4337	3460.6	33.82	33.56	34.27	32.7	34.66	35.8	36.01	18.63	19.62	20.02	20.26	19.78	18.2	19.2	4.89	4.79	4.77	4.82	4.69	4.7	4.59	13.4	16.15	12.5	13.87	16.8	15.7	15.2	3244.9	34.40285714	19.38714286	4.75	14.80285714
DS11.40042	3043	2042	4015	2656	4079	4513	5133	3042.8	2041.9	4014.8	2656.4	4078.8	4512.9	5132.8	35.48	32.28	33.29	33.61	34.32	34.9	34.06	18.17	20.26	20.52	19.5	19.97	19.1	20.55	4.81	4.82	4.84	4.81	4.79	4.7	4.67	14.6	19.62	13.5	16.65	19.5	16.3	15.4	3640.057143	33.99142857	19.72428571	4.777142857	16.51
DS11.40043	2421	2878	2824	2878	3933	5628	3966	2421.2	2878.1	2824.5	2878.3	3933.3	5627.5	3965.8	32.26	33.84	33.71	36.58	34.96	35.9	36.01	19.33	19.53	20.61	18.05	19.38	18.3	18.68	4.99	4.78	4.77	4.66	4.7	4.7	4.64	17.5	20.17	15.9	18.38	19.5	17.3	14.2	3504.1	34.75142857	19.12571429	4.748571429	17.56428571
DS11.40044	2071	2284	3874	3470	4312	4908	3435	2071	2284.1	3873.6	3470.1	4312.3	4907.7	3435.2	33.4	32.47	33.86	33.58	34.49	35.2	36.51	18.9	20.38	20.48	20.01	20.08	18.8	19.22	4.89	4.8	4.83	4.78	4.81	4.7	4.53	14.8	16.64	12.9	15.06	16.5	14.7	13.3	3479.142857	34.21571429	19.69571429	4.762857143	14.84285714
DS11.40045	2605	2132	1796	2556	3766	4595	3738	2605.1	2132.2	1795.6	2555.5	3765.8	4594.9	3737.5	33.39	34.25	33.21	35.5	33.49	34.2	34.37	20.07	20.35	21.24	19.11	20.55	19.3	20.18	4.85	4.66	4.74	4.65	4.73	4.8	4.69	17.4	17.53	15.2	17.84	17.3	17	15.3	3026.657143	34.05857143	20.11428571	4.731428571	16.79571429
DS11.40046	2643	3072	2643	2549	4184	4712	2951	2643.3	3072.5	2642.9	2548.8	4184.1	4712.3	2951.4	34.34	32.43	32.72	35.27	33.81	35.4	34.45	18.97	21.53	22.25	19.53	20.94	19.1	20.66	4.87	4.67	4.73	4.64	4.66	4.7	4.65	16.5	18.42	13.3	16.05	16.8	14	13.4	3250.757143	34.06	20.42571429	4.702857143	15.49571429
DS11.40047	2613	2740	2952	2771	4084	4569	4397	2612.6	2740	2952.3	2770.7	4083.7	4569	4397.2	34.25	31.13	32.15	32.87	33.76	33.6	35.9	18.3	21.64	22.01	20.5	20.69	19.8	19.72	4.88	4.75	4.79	4.75	4.69	4.8	4.55	16.1	16.77	13.9	16.08	16	16.3	14.1	3446.5	33.38	20.38	4.744285714	15.60714286
DS11.40048	3080	2900	2966	2408	3955	4840	4026	3079.9	2899.7	2965.7	2407.6	3955.4	4840	4025.8	33.62	33.25	33.46	37.4	34.52	35.3	36.58	19.17	21.06	21.75	19.33	20.71	19.5	19.91	4.84	4.63	4.72	4.45	4.62	4.7	4.49	19.3	20.91	15.5	21.19	18.5	17.6	14.7	3453.442857	34.87571429	20.20428571	4.635714286	18.24285714
DS11.40049	2771	2430	3322	3262	4136	3746	3634	2771.1	2429.7	3322.2	3261.6	4136.5	3745.8	3634.3	35.4	34.65	34.03	36.81	34.15	37.5	38.04	18.25	19.82	21	18.79	20.39	18	19.03	4.75	4.7	4.68	4.59	4.68	4.6	4.38	16.4	17.59	15	15.78	16.4	15.4	13.5	3328.742857	35.79714286	19.32571429	4.625714286	15.72428571
DS11.40050	2586	2990	3288	2730	3350	4288	3178	2585.5	2989.7	3288.5	2730.4	3349.6	4287.8	3177.5	34.16	33.1	34.09	34.63	34.86	35.7	36.32	18.31	20.46	20.98	19.75	19.99	18.2	18.93	4.88	4.72	4.7	4.67	4.63	4.8	4.61	16.9	17.32	14.8	15.51	17.1	14.6	12.8	3201.285714	34.69428571	19.51714286	4.715714286	15.57571429
DS11.40051	2762	2854	3618	2159	2840	4710	3322	2762	2854.2	3618.1	2158.7	2840.3	4710.3	3322.4	33.4	33.98	33.87	35.12	35.07	36.4	38.1	18.56	19.53	21.24	19.23	19.81	18	18.35	4.99	4.78	4.71	4.69	4.64	4.7	4.45	15.8	17.23	14	14.34	17.5	14.2	12.3	3180.857143	35.13428571	19.24571429	4.708571429	15.05285714
DS11.40052	2697	3067	3046	2643	3907	4435	3543	2697.3	3067.1	3046.4	2642.9	3907.1	4435.4	3542.6	32.88	32.31	32.43	35.14	32.95	34.3	34.15	18.31	20.34	20.94	19.12	19.93	18.6	19.96	4.95	4.81	4.85	4.69	4.93	4.9	4.72	16.8	19.28	15.6	17.72	17.7	16.9	14.6	3334.114286	33.45142857	19.6	4.835714286	16.94285714
DS11.40053	3105	2822	3087	2831	3066	4266	4400	3105	2822	3086.8	2831.2	3066.3	4266.3	4399.6	31.53	31.72	31.49	32.78	32.3	32.8	33.74	18.84	20.36	21.74	20.06	20.26	19.4	20.21	5.18	4.83	4.87	4.77	4.87	4.9	4.78	14.2	15.57	13	13.87	15.8	14.9	11.4	3368.171429	32.33714286	20.12428571	4.885714286	14.10571429
DS11.40054	2181	2236	3766	2777	4653	4389	4009	2181.4	2235.9	3766	2777.4	4653.4	4389.4	4009	32.63	34.65	34.78	34.87	36.1	36.5	36.46	19.11	19.99	20.77	19.38	19.49	18.6	19.38	4.98	4.61	4.67	4.67	4.65	4.6	4.56	13.8	22.29	14.7	17.6	19.2	17.2	17.5	3430.357143	35.14142857	19.53142857	4.677142857	17.47
DS11.40055	2356	2861	3020	3436	3912	5022	2735	2355.7	2861	3019.5	3436.5	3912.2	5022.1	2735.3	31.81	30.75	31.61	31.96	32.44	33.5	34.87	19.58	21.05	20.95	20.06	19.97	18.8	18.78	5.07	4.89	4.93	4.89	4.92	4.9	4.79	15.1	16.86	12.7	15.99	14.6	13.5	12.2	3334.614286	32.42	19.88428571	4.912857143	14.42142857
DS11.40056	2607	3285	3719	3053	3039	5163	3693	2607.4	3285	3718.9	3053.2	3039.2	5163.1	3692.7	32.38	34.17	32.09	34.19	34.12	35.3	36.12	19.07	19.69	21.54	19.9	20.38	18.8	19.36	4.95	4.71	4.79	4.72	4.66	4.7	4.57	17.1	19.96	14.9	15.15	18.1	16	12.8	3508.5	34.05285714	19.82	4.728571429	16.28714286
DS11.40057	3057	3354	3033	2878	3943	4322	3836	3056.7	3353.9	3033	2878.3	3943.4	4322.3	3836.4	32.14	33.25	32.34	34.54	32.53	34.3	34.9	18.25	19.63	20.05	18.83	19.76	18.3	19.57	5.07	4.74	4.93	4.79	4.93	4.9	4.69	17.3	18.98	15.4	18.2	16.2	15.5	13.3	3489.142857	33.42857143	19.19857143	4.864285714	16.41142857
DS11.40060	2835	3088	2784	2468	3091	4626	4630	2834.6	3087.5	2784.2	2468.1	3090.6	4625.5	4629.6	33.15	32.43	33.09	33.66	34.64	34.3	35.59	18.67	20.51	20.89	19.61	19.97	19.5	19.89	4.93	4.78	4.8	4.75	4.65	4.8	4.59	18.5	17.53	15.5	16.02	18.6	15.8	14.1	3360.014286	33.83714286	19.86285714	4.757142857	16.57857143
DS11.40061	1917	3425	2824	2340	2806	4229	3618	1917	3424.6	2824.5	2340.3	2806.3	4228.9	3617.7	32.61	30.61	31.69	32.61	34.59	34.7	36.3	18.75	21.05	21.46	19.97	19.49	18.5	18.82	5.06	4.88	4.88	4.88	4.72	4.8	4.61	14.2	14.4	12.4	13.57	15.8	13.7	11.8	3022.757143	33.30142857	19.72	4.832857143	13.69571429
DS11.40062	2848	2852	2704	2845	4172	4538	4760	2847.6	2852.3	2703.5	2844.7	4172.5	4538.1	4759.8	34.65	31.78	34.31	34.96	34.22	35	36.82	18.29	20.78	20.58	19.04	20.15	18.7	18.48	4.81	4.81	4.7	4.74	4.69	4.8	4.6	14.4	15.69	14	14.94	14.2	15.9	11.6	3531.214286	34.53428571	19.43142857	4.735714286	14.39
DS11.40063	2882	3013	3584	2495	3549	4400	2923	2881.8	3013.1	3584.4	2495	3548.8	4400.2	2922.6	33.97	34.39	33.33	35.81	33.94	35.6	36.21	18.33	19.8	21.64	19	20.74	18.6	19.55	4.88	4.71	4.68	4.63	4.63	4.7	4.53	17.2	17.56	15.6	17	17.4	13.5	12.6	3263.7	34.75	19.66571429	4.68	15.83714286
DS11.40064	3129	3184	3174	2441	2595	3862	3950	3129.3	3184.1	3174.2	2441.2	2595.2	3861.6	3950.1	33.39	32.27	33.69	33.59	33.39	35.5	36.03	18.65	20.87	21.74	20.25	20.9	18.5	19.34	4.97	4.76	4.67	4.71	4.7	4.8	4.6	17	15.57	15.3	13.6	16.8	13.5	12.6	3190.814286	33.98	20.03571429	4.744285714	14.91
DS11.40065	NA	2889	3571	2851	2965	4713	3639	NA	2888.9	3571	2851.4	2964.8	4712.7	3639.1	33.4	35.04	33.41	34.87	34.52	35.8	35.55	17.41	18.49	20.08	18.85	19.22	17.5	18.99	5.05	4.77	4.86	4.74	4.77	4.8	4.69	18.4	21.28	15.9	16.02	18.6	17.1	14.3	3437.983333	34.65571429	18.64857143	4.811428571	17.37142857
DS11.40066	3597	3048	3315	2394	3868	4487	4697	3597	3048.2	3315.4	2394.1	3868.1	4486.7	4696.7	32.06	31.69	31.75	35.44	33.29	34.1	35.85	18.83	20.75	20.88	18.92	20.14	19	19.25	5.11	4.81	4.93	4.67	4.8	4.8	4.64	14.6	16.83	13.9	16.32	15.6	15.4	12.3	3629.457143	33.45428571	19.68142857	4.822857143	14.99285714
DS11.40067	NA	2984	3618	2865	3460	4584	4696	NA	2984.3	3618.1	2864.9	3460.4	4583.8	4696.4	34.32	33.92	34.7	35.61	35.08	36.4	36.43	18.53	19.89	20.59	18.87	20.31	18.1	19.28	4.88	4.71	4.67	4.67	4.57	4.7	4.56	17.4	18.12	14.7	15.21	17.5	14.3	12.4	3701.316667	35.20857143	19.36714286	4.68	15.66142857
DS11.40069	1845	2715	3531	2367	3028	3678	3693	1845.2	2714.9	3530.6	2367.2	3027.9	3677.8	3692.7	32.28	34.47	32.86	34.61	35.73	35.6	35.32	18.79	19.15	21.15	19.3	19.06	18.3	19.21	5.04	4.73	4.8	4.75	4.65	4.8	4.71	16.7	17.47	16.1	16.53	18.3	14.4	13.3	2979.471429	34.41	19.28	4.782857143	16.11428571
DS11.40070	3134	3236	3161	2118	4091	3854	4103	3134.2	3236	3160.8	2118.4	4091.3	3854.2	4102.8	32.98	32.23	33.21	34.57	34.09	33.9	35.17	18.38	20.5	20.89	19.29	19.75	19	19.48	4.93	4.81	4.76	4.75	4.75	4.9	4.66	16.9	18.06	15.3	17.66	16.7	15.4	13.5	3385.385714	33.73571429	19.61285714	4.794285714	16.21714286
DS11.40071	2542	3328	3006	3383	4115	4553	3854	2541.6	3327.6	3006.1	3382.7	4114.8	4553	3853.8	31.6	32.12	33.69	34.29	33.88	35.4	35.8	19.21	20.37	20.92	19.39	19.88	18.8	19.64	5.02	4.8	4.74	4.78	4.8	4.7	4.6	14.2	16.3	16	15.99	16.6	17.8	13.8	3539.942857	33.82571429	19.74428571	4.777142857	15.81285714
DS11.40072	2419	2580	3423	3141	4127	4547	4565	2418.6	2579.9	3423	3140.6	4127.1	4547	4565.2	33.71	34.26	34.8	36.97	35.27	36.4	36.34	18.34	19.71	20.78	18.45	19.27	18.5	19.44	4.94	4.74	4.64	4.61	4.67	4.7	4.53	16.9	19.1	18.3	19.19	21.2	18.2	14.7	3543.057143	35.39285714	19.21285714	4.69	18.22714286
DS11.40073	1800	3047	2166	2737	3552	3901	3704	1800.2	3046.6	2165.5	2737.1	3552.1	3901.3	3703.8	31.49	31.01	32.34	31.83	32.93	33.8	34.8	20.08	21.27	21.36	20.44	20.14	19.2	19.95	4.95	4.85	4.85	4.86	4.85	4.8	4.66	16.1	16.8	16.3	13.42	17.2	19	16	2986.657143	32.6	20.34857143	4.831428571	16.40285714
DS11.40074	2711	2762	3100	2710	3857	4868	3817	2710.9	2762.3	3100.2	2710.2	3856.8	4868.2	3816.6	32.67	32.43	32.85	33.62	33.43	34.1	35.53	19.12	20.45	20.87	19.72	20.03	19	19.16	4.91	4.8	4.84	4.79	4.81	4.8	4.66	14.5	15.29	13.4	14.88	14.8	13.4	11.5	3403.6	33.51857143	19.76428571	4.801428571	13.96714286
DS11.40077	2786	3278	3120	2824	3044	4065	2960	2785.8	3277.8	3120.4	2824.5	3044.5	4065.2	2960.1	33.43	33.88	34.03	33.78	34.95	35.7	35.79	18.85	20.04	21.32	20.47	19.77	18.4	19.56	4.95	4.71	4.67	4.71	4.65	4.7	4.6	18.1	20.67	17.6	17.48	16	14.3	13.2	3154.042857	34.50857143	19.77285714	4.712857143	16.76428571
DS11.40078	2413	2820	3107	2677	2755	4524	3575	2412.9	2820.4	3107	2676.6	2754.8	4524.4	3574.9	31.13	31.77	32.51	29.88	32.44	35.1	34.9	19.2	20.63	20.99	21.18	20.77	18.2	19.69	5.15	4.82	4.84	4.93	4.85	4.8	4.69	15.5	15.91	13.5	13.99	15.8	13.8	12	3124.428571	32.53285714	20.09428571	4.868571429	14.35714286
DS11.40079	2378	2756	2898	2724	2763	4481	2750	2377.5	2756.2	2898.5	2723.6	2762.7	4480.7	2750.3	33.46	33.51	33.53	35.03	33.58	36	35.4	17.9	19.67	20.44	19.4	20.74	17.8	18.87	4.99	4.78	4.81	4.67	4.7	4.8	4.75	16.1	16.86	13.4	15.33	17.8	13.2	11	2964.214286	34.35857143	19.26	4.785714286	14.81285714
DS11.40081	2427	2811	2455	2831	3126	4012	2757	2426.7	2810.6	2454.6	2831.2	3125.8	4011.9	2756.9	35.78	33.83	34.01	35.92	35.46	36.6	36.83	18.63	20.43	21.22	19.4	20.08	18.5	19.18	4.71	4.7	4.73	4.61	4.58	4.6	4.49	16.6	17.13	15	16.47	15.9	15.8	12.5	2916.814286	35.49	19.63428571	4.631428571	15.62857143
DS11.40083	2413	2650	2946	2522	4024	3886	3524	2413.1	2649.7	2945.6	2521.9	4023.9	3886.5	3524.4	33.59	31.64	33.74	34.37	33.66	34.6	35.96	18.85	20.95	20.49	19.23	19.99	19	18.68	4.87	4.79	4.76	4.78	4.75	4.8	4.67	17.2	17.96	12.7	16.59	15.3	14.5	11.7	3137.871429	33.93714286	19.59857143	4.774285714	15.13571429
DS11.40084	2156	2886	3524	2670	2546	5120	3267	2156.4	2885.5	3523.9	2669.8	2546.3	5119.6	3267.2	31.8	32.12	32.58	31.95	34.2	34.6	34.52	18.88	20.01	21.49	20.51	20.06	18.7	19.7	5.1	4.85	4.79	4.87	4.69	4.8	4.73	13.4	14	12.2	12.07	14.8	12	10.2	3166.957143	33.11	19.90714286	4.832857143	12.66714286
DS11.40086	2262	2826	3524	2327	3202	4613	2475	2262.1	2825.8	3523.9	2326.9	3201.6	4613.4	2475.1	33.43	33.2	32.91	36	35.14	35	34.51	18.85	20.52	21.69	19.44	20.04	18.8	20.68	4.96	4.72	4.73	4.6	4.59	4.8	4.62	16.8	19.19	15.3	16.8	18.6	14.2	13.4	3032.685714	34.31285714	20.00285714	4.717142857	16.32714286
DS11.40087	2008	3111	2266	2529	3092	4015	3648	2008.1	3110.9	2266.3	2528.6	3091.7	4014.8	3648.5	36.77	33.17	34.08	34.59	33.65	33.5	35.33	18.98	20.25	20.53	19.03	20.07	19.1	19.25	4.93	4.77	4.77	4.8	4.8	4.9	4.73	19.6	18.09	15.4	16.38	17.4	14.5	12.2	2952.7	34.44142857	19.60142857	4.814285714	16.22428571
DS11.40088	2569	2529	2636	2804	3092	4356	2361	2568.8	2528.8	2636.2	2804.3	3091.7	4356	2360.8	32.43	33.26	34.69	34.46	35.75	34.5	36.4	19.65	19.87	20.1	18.98	19.01	18.7	18.78	4.97	4.8	4.75	4.81	4.69	4.8	4.59	16	17.99	14.8	15.12	16.5	16.4	13.2	2906.657143	34.49857143	19.29857143	4.772857143	15.71571429
DS11.40089	2331	2836	2199	2737	3117	4489	4553	2330.9	2836.4	2199.1	2737.1	3116.8	4488.8	4553.4	33.14	32	33.74	32.56	32.45	34.6	35.3	18.86	20.23	20.45	19.79	20.39	19	18.87	4.93	4.84	4.8	4.91	4.91	4.8	4.7	15	14.83	14.2	12.85	13.7	14.7	11.4	3180.357143	33.39857143	19.65571429	4.841428571	13.81142857
DS11.40092	3196	2681	3073	2616	3712	5466	4347	3195.7	2681.3	3073.3	2616	3711.7	5466.1	4346.8	32.12	32.93	33.11	33.69	35	33.9	35.87	18.76	20.19	21.07	20.09	19.86	19.4	19.12	5.09	4.79	4.78	4.72	4.64	4.8	4.65	14.1	15.63	13.4	13.87	16.1	12.4	11.1	3584.414286	33.80285714	19.78428571	4.781428571	13.8
DS11.40094	2479	3170	2670	2266	3923	4467	3860	2478.6	3169.8	2669.8	2266.3	3923	4467.3	3860.4	32.61	30.48	33.71	33.76	33.5	34.6	36.25	18.81	22.07	21.83	20.43	20.62	19.7	19.77	4.97	4.81	4.64	4.68	4.72	4.7	4.62	15.3	14.92	12.5	15.03	16	14.5	11.7	3262.171429	33.55857143	20.46142857	4.734285714	14.27857143
DS11.40095	3006	3005	3053	3558	3485	5000	3859	3006.1	3005	3053.2	3557.5	3484.6	4999.6	3858.6	33.42	32.01	33.66	32.95	34.57	35.5	35.76	19.13	21.01	21.29	19.99	20.44	19	19.61	4.88	4.72	4.75	4.81	4.67	4.7	4.59	15.7	18.88	17.1	16.08	19	16.5	13.3	3566.371429	33.98142857	20.06714286	4.731428571	16.65142857
DS11.40097	2999.5	2738	2908.5	2864.5	3431.5	4996	4167.5	3060.8	2681.8	3463.4	2777.4	2843.2	4996.3	4718.9	31.23	32.93	32.11	33.16	33.41	34.8	35.17	18.91	20.02	21.46	20.02	20.3	18.9	19.74	5.06	4.83	4.81	4.78	4.75	4.8	4.63	16.9	19.25	15.9	16.32	19	16.5	13.1	3505.971429	33.25857143	19.90714286	4.808571429	16.71
DS11.40098	2479	2763	3591	3242	4290	4796	4952	2478.6	2763.1	3591.2	3241.5	4289.6	4795.9	4952.4	32.96	31.55	32.79	33.64	33.34	32.9	33.64	19.32	21.08	21.73	19.82	20.45	19.8	20.27	4.99	4.79	4.73	4.72	4.75	4.8	4.77	17.1	18.12	15.5	16.86	17.9	15.2	12.9	3730.328571	32.97428571	20.35285714	4.792857143	16.22571429
DS11.40099	2175	2650	2663	2468	2945	4296	3545	2174.6	2649.7	2663.1	2468.1	2944.9	4296.2	3544.6	34.67	33.06	34.4	33.65	34.2	34.7	34.73	18.99	20.3	20.23	20.03	19.88	19.1	19.85	4.87	4.71	4.72	4.72	4.73	4.7	4.69	16.7	19.84	15.2	15.96	18	19.6	14.4	2963.028571	34.20142857	19.76857143	4.734285714	17.1
DS11.40100	3265	2800	3403	2293	3521	4787	3719	3265.3	2800.2	3402.9	2293.2	3520.6	4787	3719	32.49	31.03	32.96	32.74	34.16	34.9	35.31	19.14	21.17	22	20.31	20.41	18.6	19.87	5	4.81	4.83	4.78	4.68	4.8	4.62	15	17.13	13.2	15.9	15.6	13.1	11.7	3398.314286	33.37	20.21428571	4.788571429	14.51857143
DS11.40101	2906	2789	3403	2663	3660	5084	3602	2906.1	2788.6	3402.9	2663.1	3660.2	5083.6	3601.6	32.1	33.09	32.14	34.01	32.41	36.3	35.25	18.89	19.98	21.62	19.68	20.77	18.3	19.75	5.09	4.8	4.84	4.75	4.84	4.7	4.65	14.2	15.88	11.4	15	14.6	13.1	13.9	3443.728571	33.61428571	19.85571429	4.81	14.01142857
DS11.40102	2476	2668	3396	3436	3919	4772	3362	2475.9	2667.5	3396.1	3436.5	3919	4772.1	3362.1	33.79	32.58	31.74	34.61	33.41	34.1	35.59	18.36	20.28	21.32	19.33	20.24	19	19.33	4.87	4.79	4.91	4.71	4.79	4.8	4.81	17.8	18.91	14.9	16.29	17.4	15	14	3432.742857	33.68857143	19.69428571	4.811428571	16.32857143
DS11.40103	3648	2715	2266	2771	4241	4615	4347	3648.1	2714.7	2266.3	2770.7	4241	4614.9	4346.6	33.8	32.68	33.83	34.98	34.21	34.9	35.72	19.27	21.28	20.86	19.87	19.94	19.2	19.64	4.81	4.69	4.72	4.63	4.71	4.7	4.56	16.4	16.52	15.7	17.99	17.5	18.2	16.2	3514.614286	34.30285714	20.00857143	4.688571429	16.93
DS11.40104	2561	2894	2556	3073	3589	4539	4249	2560.7	2894.3	2555.5	3073.3	3589.1	4539	4249.3	31.29	31.77	32.75	33.29	33.57	33.8	34.74	19.08	20.49	20.68	19.78	20.1	19	19.22	5.12	4.86	4.85	4.81	4.78	4.9	4.73	14.1	14.03	12	13.9	14.1	12.7	10.9	3351.6	33.03	19.76428571	4.864285714	13.10428571
DS11.40106	2741	3157	3652	3800	3541	5009	3815	2740.7	3157.4	3651.7	3799.6	3541	5008.7	3815.3	34.23	33	32.45	33.79	34.3	34.2	34.73	18.47	19.94	21.1	19.25	19.87	18.9	19.91	4.86	4.79	4.84	4.8	4.74	4.8	4.68	16.5	17.99	15.2	15.75	16.8	15.7	13.1	3673.485714	33.81428571	19.63428571	4.787142857	15.86285714
DS11.40112	3260	3061	2724	2764	3056	3383	4193	3260.1	3061	2723.6	2764	3056.1	3383.1	4193	32.53	31.87	32.33	33.63	32.52	33.7	33.67	18.96	20.45	20.81	19.75	20.41	19.2	20.56	5	4.83	4.88	4.75	4.85	4.9	4.72	16.9	17.41	15.8	16.26	16.4	17.5	14.7	3205.842857	32.89285714	20.02	4.847142857	16.42428571
DS11.40113	3098	3188	2878	3107	3643	4548	2012	3097.6	3187.8	2878.3	3107	3643.4	4548.1	2012.2	34.08	33.2	33.21	35.35	33.99	34.9	35.77	18.38	20.42	20.82	19.28	20.67	18.8	19.02	4.89	4.74	4.77	4.63	4.66	4.8	4.66	17.7	18.42	14.4	15.78	16.6	13.6	12.4	3210.628571	34.35714286	19.62714286	4.735714286	15.55714286
DS11.40114	3486	3002	2932	2630	3038	5647	4282	3486.3	3001.8	2932.1	2629.5	3037.5	5647	4282.2	32.94	31.46	32.29	31.42	33.23	33	34.59	19.45	21.31	21.63	20.92	20.63	20.2	20.17	4.95	4.77	4.82	4.85	4.76	4.8	4.67	17.6	18.55	15.4	16.38	17.7	15.7	14.2	3573.771429	32.70428571	20.61571429	4.802857143	16.50428571
DS11.40116	2287	2990	2603	2878	3766	4016	3661	2287.1	2989.6	2602.6	2878.3	3765.7	4016	3660.7	33.38	32.22	33.9	34.26	34.9	33.8	34.67	19.53	20.39	20.58	19.1	19.32	19.1	19.47	4.86	4.8	4.75	4.8	4.72	4.8	4.75	15.1	16.61	13.8	14.82	15.2	13.2	12.5	3171.428571	33.87571429	19.64142857	4.782857143	14.46142857
DS11.40119	2718	3033	2529	3611	4137	4795	3421	2718.3	3033.3	2528.6	3611.3	4137.4	4794.7	3420.8	31	29.73	30.91	33.24	33.11	32.7	35.43	19.49	21.66	21.63	20.17	20.2	19.3	18.66	5.13	4.89	4.94	4.8	4.8	4.9	4.73	14.4	16.64	12.1	14.94	14.4	12.9	10.7	3463.485714	32.30285714	20.15857143	4.884285714	13.72571429
DS11.40120	2513	2861	2495	3033	3725	5058	4200	2513.3	2860.9	2495	3033	3725.1	5058.5	4200.5	34.42	35.32	33.37	36.59	34.11	35.3	35	19.41	19.57	21.62	19.02	20.62	19.4	20.61	4.81	4.64	4.71	4.57	4.68	4.7	4.56	17.1	20.48	15.3	17.81	18.5	17.3	15.6	3412.328571	34.87285714	20.03571429	4.667142857	17.44142857
DS11.40121	3099	3182	3773	3282	4354	5644	4604	3099	3182.4	3772.7	3281.8	4354.4	5644.5	4603.8	33.17	33.39	33.72	34.6	34.06	34.6	34.74	19.23	19.97	21.12	19.49	20.27	19.3	19.72	4.92	4.75	4.73	4.71	4.72	4.7	4.71	17.5	19.07	14.6	15.96	16.9	15	12.4	3991.228571	34.04	19.87142857	4.748571429	15.91857143
DS11.40122	2572	2984	2872	3127	3871	4974	3663	2571.7	2983.5	2871.6	3127.1	3870.6	4974.5	3663	34.46	33.58	36.14	35.86	36.55	35.2	37.01	18.34	19.98	20.07	18.69	19.23	18.6	18.69	4.84	4.77	4.56	4.67	4.54	4.8	4.53	16.5	16.89	15.6	15.45	17.1	14.8	12.8	3437.428571	35.54285714	19.08571429	4.672857143	15.59142857
DS11.40123	2024	2719	3194	2824	4169	4960	3397	2024.5	2718.6	3194.4	2824.5	4168.7	4959.6	3397	34.06	34.16	34.28	36.13	34.61	35.7	35.83	18.64	19.51	19.98	18.59	19.34	18.4	19.44	4.87	4.72	4.74	4.66	4.77	4.7	4.59	16.4	19.1	14.9	16.77	17.1	17.3	13.3	3326.757143	34.96714286	19.12857143	4.721428571	16.41
DS11.40124	2323	2660	2307	2677	3779	5222	3043	2322.8	2659.8	2306.7	2676.6	3779.4	5221.9	3042.7	34.01	34.33	32.71	36.02	33.79	36.2	34.74	18.94	19.46	21.13	18.41	20.01	18.5	19.28	4.9	4.72	4.82	4.68	4.76	4.7	4.76	15.8	18.85	12.7	16.02	16.1	14.6	12.7	3144.271429	34.54285714	19.39	4.762857143	15.25285714
DS11.40142	2183	2354	3026	2824	3798	5773	3168	2182.8	2354.3	3026.3	2824.5	3797.9	5772.8	3167.6	33.12	33.64	32.14	36.26	33.8	35.3	35.66	18.94	19.24	20.69	18.3	19.65	18.2	18.64	4.98	4.84	4.89	4.64	4.77	4.8	4.69	15	18.33	14	16.89	17.6	13.1	11.6	3303.742857	34.27428571	19.09428571	4.801428571	15.21714286
DS11.40143	3235	2508	3504	3383	4004	4729	4733	3235	2508.1	3503.7	3382.7	4004.1	4728.8	4732.7	33.39	33.78	34.44	34.41	35.38	35.9	35.82	18.71	20.19	20.68	19.78	20.17	19	19.67	4.93	4.66	4.66	4.66	4.66	4.6	4.56	12.7	20.05	16.4	18.14	21.1	19.5	17.8	3727.871429	34.73142857	19.74285714	4.675714286	17.95571429
DS11.40144	2459	2613	3322	3194	5388	3527	5038	2459	2613	3322.2	3194.4	5388.5	3526.9	5038.3	31.78	30.99	32.62	35.23	29.8	34.5	34.53	19.42	21.09	21.21	18.91	22	19.3	20.52	5.04	4.82	4.85	4.71	4.99	4.8	4.63	15.1	16.7	12.9	16.89	14.3	16.8	13.9	3648.9	32.77857143	20.35	4.834285714	15.22714286
DS11.40145	2445	1839	2192	2784	3923	4674	4368	2445.2	1839.3	2192.4	2784.2	3922.9	4674.3	4368.4	33.57	33.81	34.12	37.22	34.15	35.9	36.26	19.45	20.62	20.96	18.73	19.85	18.9	19.11	4.89	4.7	4.68	4.53	4.74	4.7	4.61	15.1	18.52	15.1	19.49	19.7	17.7	15.2	3175.242857	35.00428571	19.66	4.692857143	17.25857143
DS11.40146	2852	2670	2011	2744	3182	4650	2708	2852.2	2669.9	2010.8	2743.8	3182.2	4649.9	2708.3	32.82	32.43	32.49	34.41	33.43	34.3	34.89	19.12	20.84	21.75	19.75	20.76	19.3	19.84	5.02	4.75	4.76	4.68	4.71	4.8	4.64	16.8	16.4	15.4	17.15	17.8	16.2	13.6	2973.871429	33.53857143	20.19428571	4.765714286	16.19285714
DS11.40147	2173	2257	3753	2811	5739	3452	4762	2173.1	2256.7	3752.6	2811.1	5738.9	3452.5	4761.8	33.28	31.15	32.7	34.29	32.54	34.9	34.74	18.67	21.12	21	19.42	20.84	19.2	20.13	4.92	4.82	4.88	4.76	4.84	4.7	4.66	13.4	16.7	12.8	15.54	14.4	15.9	14.6	3563.814286	33.37142857	20.05428571	4.797142857	14.76285714
DS11.40149	3065	2194	2495	3120	3849	5677	3941	3065.3	2194.2	2495	3120.4	3849	5676.7	3940.8	34.09	34.27	33.81	35.95	34.7	35.6	33.91	19.37	20.38	20.9	19.31	20.02	19.3	20.26	4.83	4.67	4.77	4.59	4.63	4.6	4.76	15.5	18.58	16.4	17.48	19.2	15.9	14.1	3477.342857	34.61857143	19.93428571	4.692857143	16.73714286
DS11.40152	2612	2194	2260	2744	3592	4762	3648	2612.2	2194.2	2259.6	2743.8	3592.3	4761.7	3647.9	34.52	32.2	32.32	33.95	33.73	34.3	34.09	19.85	21.06	21.32	19.55	19.95	19.1	20.3	4.84	4.77	4.88	4.73	4.79	4.8	4.71	16	17.29	16.5	17.81	20.3	18.3	15.2	3115.957143	33.58714286	20.16142857	4.788571429	17.34285714
DS11.40154	2828	3220	3457	2919	4472	4338	4565	2828	3220.1	3456.7	2918.7	4472.3	4337.6	4564.9	31.83	34.67	35.21	36.1	34.91	36.4	37.55	19.33	19.79	20.55	19.11	20.23	19	19.32	5.04	4.65	4.63	4.61	4.61	4.6	4.4	15	16.86	14.4	16.05	17.8	16	14.3	3685.471429	35.23857143	19.61857143	4.648571429	15.77285714
DS11.40155	1959	2905	1903	2495	3160	5633	4054	1958.6	2905.1	1903.2	2495	3159.5	5632.9	4054.5	33.99	32.43	31.27	33.24	33.19	33.1	33.48	19.24	20.15	21.39	19.45	20.07	19.3	20.19	4.86	4.81	4.93	4.87	4.82	4.9	4.78	16	18.73	14.2	14.61	18.6	14.5	12.8	3158.4	32.95714286	19.97	4.852857143	15.63428571
DS11.40157	2066	2932	2428	2697	3726	4556	4851	2065.9	2932.1	2427.7	2696.7	3725.9	4556.1	4851	32.88	32.69	33.31	34.97	35.19	34.8	35.88	20.37	21.05	21.58	19.53	20.06	19.3	19.66	4.87	4.68	4.72	4.66	4.6	4.7	4.58	15.7	18.12	14.7	16.94	18	17.3	13.4	3322.2	34.24571429	20.22142857	4.687142857	16.30857143
DS11.40158	2484	2249	2818	2979	2542	4624	3097	2484.4	2248.8	2817.8	2979.2	2542.2	4623.8	3097.4	34.27	35.65	33.67	34.56	34.3	35	34.77	18.69	19.01	19.9	19.13	19.51	18.6	19.47	4.91	4.68	4.84	4.78	4.75	4.7	4.73	15.4	19.28	15.5	14.08	17.7	14.5	14	2970.514286	34.60285714	19.18714286	4.77	15.78
DS11.40159	3517	2848	3632	2643	5104	3510	4207	3516.9	2847.9	3631.5	2642.9	5104.4	3510.1	4207.4	32.52	31.91	32.29	35.02	30.54	34.1	35.12	19.45	19.69	20.06	18.15	20.79	18.6	18.94	4.94	4.91	4.98	4.8	5.05	4.8	4.74	16.1	15.45	11.4	14.64	12.7	14.3	12.3	3637.3	33.07142857	19.38285714	4.888571429	13.84142857
DS11.40160	2009	2330	2408	2448	3534	4248	3412	2009.1	2329.9	2407.6	2447.9	3534.4	4247.8	3412.3	31.67	34.25	33.42	35.69	33.79	35.4	34.15	20.36	19.52	21.06	18.91	20.19	18.7	20	4.98	4.71	4.77	4.67	4.74	4.7	4.74	14.5	19.87	14.2	16.29	16.6	14.8	13.5	2912.714286	34.05285714	19.82	4.758571429	15.68
DS11.40161	3059	2817	2118	2730	3940	4764	3461	3059.4	2816.9	2118.4	2730.4	3940	4764.4	3460.6	33.68	35.26	34.72	35.84	35.32	35.9	35.4	19.53	19.45	20.47	19.26	19.43	18.7	19.51	4.88	4.64	4.68	4.59	4.68	4.7	4.65	17.4	17.01	13.7	16.91	17.5	15.6	13.3	3270.014286	35.16	19.47857143	4.688571429	15.91714286
DS11.40167	2370	2754	4257	2838	4925	3514	5050	2369.9	2753.9	4256.9	2838	4924.7	3514.5	5049.7	32.42	32.42	33.77	34.8	31.28	35	35.67	18.85	20.05	20.64	19.01	20.81	19	19.53	5.04	4.82	4.78	4.76	4.95	4.7	4.61	13.3	18.64	12.9	17.12	16	16.6	14.2	3672.514286	33.62285714	19.69857143	4.808571429	15.53714286
DS11.40168	2312	2317	3652	3268	4891	4964	4695	2312.1	2316.7	3651.7	3268.4	4890.9	4964.5	4694.6	33.07	32.72	33.7	35.3	34.29	34.4	34.27	19.23	20.18	20.33	18.95	19.86	19.2	20.26	4.91	4.8	4.85	4.71	4.73	4.8	4.68	14.6	18.67	13.7	17.03	17.4	17.3	15	3728.414286	33.96428571	19.71571429	4.782857143	16.24285714
DS11.40169	2728	2174	3625	3053	3584	4389	2856	2727.5	2174.2	3624.8	3053.2	3584.1	4388.9	2856.1	34.27	34.2	33.4	33.79	35.56	36.1	36.41	18.98	19.73	21.55	19.96	19.8	18.6	19.56	4.84	4.65	4.71	4.75	4.59	4.7	4.53	15.4	20.17	14.6	15.09	18.2	16.7	15.8	3201.257143	34.81857143	19.74	4.681428571	16.56571429
DS11.40171	3433	2446	3423	2986	4001	3086	4586	3432.9	2446.1	3423	2985.9	4000.9	3086.1	4586.3	32.74	34.2	34.3	36.45	31.62	34.6	35.04	19.58	19.56	20.05	18.71	21.41	19.1	19.89	4.88	4.75	4.75	4.61	4.85	4.8	4.67	14.2	17.78	14.9	17.87	15.9	17.5	15.1	3423.028571	34.13571429	19.75714286	4.758571429	16.17857143
DS11.40172	2992	2632	3221	3154	4624	4426	4448	2992	2631.7	3221.3	3154	4624	4426.3	4447.5	33.42	30.95	32.45	33.62	33.16	33.5	34.19	18.65	20.9	20.86	19.41	20.09	19.4	19.97	4.92	4.85	4.89	4.79	4.83	4.9	4.74	16.2	15.57	12.2	15.45	15.2	15	13	3642.4	33.04142857	19.89714286	4.845714286	14.66
DS11.40175	2235	2254	2266	2670	3863	4692	4243	2234.9	2254.2	2266.3	2669.8	3863	4691.9	4243.2	33.39	31.91	32.53	35.06	34.12	34.3	33.8	19.78	21.25	21.31	19.63	20.49	19.6	20.75	4.88	4.74	4.79	4.63	4.65	4.8	4.68	13.4	14.89	12.4	16.62	16.7	14.2	12.6	3174.757143	33.58714286	20.40142857	4.738571429	14.40142857
DS11.40177	2479	3339	2535	2650	3617	5089	2857	2479.1	3338.7	2535.3	2649.7	3616.7	5089.1	2857.1	33.69	33.25	33.08	34.44	34.57	35.2	34.38	19.74	20.33	21.38	19.62	20.05	18.5	19.66	4.85	4.73	4.76	4.73	4.65	4.8	4.76	17.5	17.5	13.4	14.4	16.8	12.1	11.6	3223.671429	34.08714286	19.89714286	4.754285714	14.75714286
DS11.40178	2091	2069	2811	3053	3871	4668	2576	2091.3	2068.9	2811.1	3053.2	3870.9	4668.5	2576.4	34.21	31.89	30.51	32.67	32.17	34.1	33.95	18.91	20.79	21.78	20.18	20.76	19.1	19.9	4.89	4.8	4.94	4.83	4.83	4.8	4.77	15.5	18.06	13.4	14.08	15.6	12.9	11.7	3020.042857	32.78571429	20.20285714	4.837142857	14.46285714
DS11.40181	2307	2454	2878	2630	3834	5218	3125	2307	2454.1	2878.3	2629.5	3834.3	5218.3	3124.8	34.44	33.81	33.18	36.63	34.3	34.8	36.04	19.31	19.52	21.09	18.6	19.88	18.8	18.44	4.81	4.76	4.82	4.62	4.77	4.8	4.69	18.1	17.59	14.3	17.78	18.3	15.9	13.9	3206.614286	34.74285714	19.37714286	4.752857143	16.55285714
DS11.40182	2732	2887	2354	2569	3065	4702	2930	2732.1	2886.7	2353.8	2569	3064.8	4702.1	2929.8	33.11	32.39	33.43	34.67	34.8	35.7	36.56	19.3	20.77	21.43	19.46	19.71	18.7	18.71	4.96	4.79	4.73	4.67	4.69	4.7	4.6	15.1	18.12	15.8	18.59	19.4	14.9	13.7	3034.042857	34.38	19.72571429	4.734285714	16.51571429
DS11.40183	3470	2790	3900	3087	4674	5054	3352	3469.5	2790.2	3900.5	3086.8	4673.6	5054	3352.5	33.61	32.9	32.57	34.27	34.48	34	34.52	18.71	19.56	20.7	19.24	19.79	19	19.65	4.9	4.83	4.87	4.74	4.69	4.8	4.73	16	19.1	14.1	16.77	18.3	16.8	15.1	3761.014286	33.76428571	19.52142857	4.794285714	16.59571429
DS11.40184	2657	1436	2441	3161	3504	5368	3721	2656.9	1436.3	2441.2	3160.8	3503.8	5367.6	3721.4	34.34	33.54	33.47	34.72	35.56	37.5	37.42	19.25	20.34	21.32	19.48	19.86	18	18.37	4.84	4.69	4.74	4.69	4.58	4.6	4.5	16.3	17.69	13.7	16.26	17.8	14.8	12.7	3184	35.22142857	19.51714286	4.662857143	15.60714286
DS11.40188	2874	2478	2172	2730	3184	4028	3554	2874.4	2478.2	2172.2	2730.4	3184.3	4028.2	3554.2	33.86	33.66	32.26	32.45	32.31	35	34.72	18.63	19.97	21.75	20.12	20.64	18.9	19.59	4.94	4.73	4.79	4.89	4.86	4.8	4.71	15.5	15.66	13.6	13	15.7	15.6	13.7	3003.128571	33.46571429	19.94285714	4.817142857	14.68
DS11.40189	2693	2095	4129	3342	3936	4138	4666	2692.8	2095.1	4129.2	3342.3	3936.1	4138	4666.4	33.42	34.12	33.82	33.17	33.97	34.8	35.8	19.02	19.35	20.42	20.01	20.07	19.1	19.2	4.94	4.78	4.8	4.82	4.74	4.7	4.63	14	18.73	14.7	14.91	16.9	16.5	15.1	3571.414286	34.15714286	19.59571429	4.772857143	15.83428571
DS11.40190	2799	2322	3793	3087	4892	4946	4865	2798.9	2321.9	3792.9	3086.8	4891.9	4945.8	4865.4	33.05	30.76	31.85	32.84	32.24	32	35.13	18.89	21.7	22.07	20.19	21.47	20.6	20.04	4.93	4.79	4.81	4.8	4.74	4.9	4.63	15	17.75	13.1	15.99	17.4	14.5	13.6	3814.8	32.55285714	20.70857143	4.8	15.33428571
DS11.40191	3184	1839	3302	3033	4766	4097	3940	3183.6	1839.3	3302	3033	4765.9	4096.7	3940	33.53	34.2	33.04	35.4	33.19	35.5	35.74	18.68	19.08	20.79	18.68	20.39	18.2	19.08	4.92	4.79	4.83	4.71	4.79	4.8	4.73	13.8	16.89	14.4	16.32	16.6	16.6	15.2	3451.5	34.37142857	19.27142857	4.795714286	15.68714286
DS11.40192	2140	2543	3477	3026	4738	4378	3422	2139.5	2543	3476.8	3026.3	4738.1	4378.2	3421.9	32.86	32.12	31.87	33.93	32.57	34.7	35.13	18.95	20.24	21.55	19.5	20.65	19	19.67	4.95	4.83	4.88	4.74	4.83	4.7	4.66	16.8	19.56	14.9	17.03	17.4	18.3	15.8	3389.114286	33.31142857	19.93714286	4.798571429	17.11285714
DS11.40193	3564	2346	3961	3517	4913	5263	5363	3564.2	2346.1	3961	3517.2	4913.2	5263.3	5362.9	32.89	32.35	33.58	33.1	33.69	33.9	34.1	19.23	20.01	20.68	19.79	19.93	19.4	20.16	4.91	4.81	4.76	4.79	4.79	4.8	4.7	14.6	17.1	14.2	15.72	17.8	17.2	14.8	4132.557143	33.37285714	19.88571429	4.794285714	15.91714286
DS11.40194	2945	2100	2374	2656	3200	5044	3555	2944.7	2100.5	2373.9	2656.4	3199.8	5043.8	3555.2	34.41	33.54	34.01	35.33	35.06	35.2	35.43	19.28	20.58	20.53	19.17	19.62	18.9	19.48	4.81	4.7	4.75	4.68	4.66	4.7	4.64	15.4	19.96	17.1	17.3	19.6	15.3	14.1	3124.9	34.71142857	19.65142857	4.705714286	16.96571429
DS11.40195	2267	2760	2549	3100	3191	5106	2992	2267.1	2760	2548.8	3100.2	3191.1	5106.2	2992.3	33.52	33.36	32.37	34.86	34.03	34.5	33.94	20.3	19.9	21.27	19.29	19.79	18.9	19.94	4.81	4.77	4.87	4.69	4.77	4.8	4.78	16.2	15.6	14.4	15.6	16.6	14.2	12.8	3137.957143	33.79714286	19.91285714	4.784285714	15.05714286
DS11.40196	2579	1832	3840	3349	5125	3665	5491	2578.9	1831.8	3840	3349.1	5125	3664.7	5491.1	33.89	31.65	33.18	33.89	30.67	33.6	34.72	19.14	21.14	20.62	20.05	21.93	20	20.36	4.84	4.73	4.83	4.7	4.91	4.8	4.63	13.3	18.7	13.5	16.91	16.3	18.4	16.5	3697.228571	33.08571429	20.46285714	4.777142857	16.23
DS11.40197	2256	2727	2522	2683	4114	5303	4231	2256.2	2726.9	2521.9	2683.3	4113.8	5302.6	4231.2	33.69	32.79	33.34	34.68	34.08	33.8	34.76	19.55	21.12	20.71	19.87	20.63	20	20.03	4.87	4.7	4.8	4.65	4.68	4.7	4.65	14.9	19.41	15.2	17	17.4	16.9	14.3	3405.128571	33.87714286	20.27285714	4.721428571	16.44428571
DS11.40198	2092	2279	3141	2804	4211	4366	3772	2092	2278.7	3140.6	2804.3	4210.9	4366.4	3771.7	33.24	33.95	34.4	35.56	35.07	34.9	36.88	18.75	19.47	19.48	19	19.54	18.8	18.85	4.99	4.76	4.84	4.66	4.67	4.8	4.54	14.4	16.27	13.2	15.87	16.9	16.1	14.7	3237.8	34.85714286	19.12714286	4.751428571	15.34857143
DS11.41001	2141	3344	3968	3288	3366	4778	4364	2141.3	3344.5	3967.8	3288.5	3366.2	4778.4	4363.7	32.8	31.55	30.94	31.89	34.46	34.8	33.75	19.64	20.24	21.93	20.76	19.96	18.9	20.66	4.93	4.92	4.91	4.9	4.72	4.8	4.7	14.9	16.7	13.1	13.81	16.1	15.7	12.7	3607.2	32.88428571	20.29857143	4.84	14.71571429
DS11.41002	2684	3141	3995	3645	3881	5501	4594	2684.1	3141	3994.7	3645	3881	5501.1	4594.4	34.05	33	32.2	34.54	33.71	36	35.81	18.68	19.94	21.32	19.32	19.99	18	19.27	4.91	4.77	4.85	4.76	4.77	4.8	4.6	15.5	17.29	14.8	15.93	15.4	14.4	12.8	3920.185714	34.18714286	19.50285714	4.78	15.16
DS11.41003	2326	3186	3860	3315	3584	4632	5148	2325.5	3186	3860.2	3315.4	3584.3	4631.6	5148.5	34.52	32.69	31.18	34.33	35.09	35.5	35.24	19.12	20.21	21.94	19.69	20.16	19	20.51	4.83	4.81	4.88	4.76	4.69	4.7	4.53	16	18.52	14.3	17.69	17.2	16	13.7	3721.642857	34.07857143	20.09	4.742857143	16.20142857
DS11.41004	2683	3320	4694	3490	3801	5437	4097	2682.7	3319.5	4694.1	3490.3	3800.7	5436.6	4097.4	33.03	32.72	32.1	34.34	34.3	36.3	36.56	19.61	20.14	21.65	19.4	20.01	18	18.53	4.91	4.78	4.82	4.76	4.69	4.7	4.6	15.2	16.98	14.3	15.06	15.6	13.6	11.6	3931.614286	34.19285714	19.62	4.751428571	14.62
DS11.41007	2381	3037	4048	3457	4185	5485	4680	2380.8	3037.3	4048.5	3456.7	4185	5485	4679.6	32.92	32.65	31.27	34.24	32.7	34.8	36.1	19.64	20.19	22.15	19.96	20.95	18.8	18.79	4.93	4.81	4.86	4.73	4.76	4.8	4.64	16.4	19.53	14.7	17.42	17.9	16.7	14.2	3896.128571	33.52571429	20.06857143	4.79	16.69285714
DS11.41011	3158	3090	3984.5	2861.5	4109	5758	4408.5	2666	3752	4122.4	2353.8	4502.9	5813.3	4569.1	33.32	32.02	32.84	32.09	33.4	35.4	35.87	19.3	20.09	21.31	20.18	20.38	18.8	19.65	4.91	4.87	4.78	4.93	4.84	4.7	4.54	17.9	20.27	13.9	16.11	19.6	16.8	14	3968.5	33.56285714	19.95857143	4.795714286	16.94
DS11.41012	1974	3299	4835	2818	2972	5156	4500	1973.7	3299.4	4835.3	2817.8	2971.7	5155.9	4499.7	31.86	32.74	30.92	32.44	33.5	34.7	35.47	19.66	20.02	21.87	20.47	20.4	18.7	18.82	5.02	4.83	4.89	4.87	4.72	4.8	4.7	17.4	20.3	14.6	16.02	20.2	17.7	14	3650.5	33.09	19.99142857	4.832857143	17.17428571
DS11.41013	2386	3482	4008	3463	3520	4360	4006	2386.2	3482.1	4008.1	3463.4	3520.4	4359.5	4006.3	33.92	34.61	32.43	35.05	33.86	35.9	36.56	19.42	19.52	21.49	19.57	20.74	18.9	19.38	4.86	4.74	4.81	4.69	4.67	4.7	4.51	18.1	21.65	15.4	16.97	18.6	18.4	14.1	3603.714286	34.61857143	19.86	4.711428571	17.60285714
DS11.41014	2631	3428	4304	2374	4143	4325	5489	2631.3	3427.8	4304	2373.9	4143.3	4324.8	5488.7	32.55	33.23	31.21	33.46	32.74	34.3	35.72	19.76	19.92	21.24	19.97	20.5	19.2	19.05	4.95	4.75	5	4.79	4.85	4.8	4.66	16.1	18.06	12.1	14.91	15.5	17.2	12.2	3813.4	33.31571429	19.94857143	4.828571429	15.15285714
DS11.41015	2696	3661	4257	3181	3517	5844	4839	2695.9	3661	4256.9	3180.9	3517.4	5844	4839	32.77	32.89	31.53	32.94	33.41	35.7	35.05	19.89	20.68	22.26	20.53	21.04	18.9	20.52	4.92	4.75	4.83	4.8	4.7	4.7	4.56	17.6	21.43	14.4	15.96	18.2	17.5	14.9	3999.3	33.47	20.54571429	4.751428571	17.14142857
DS11.41016	2520	3155	4479	3403	3872	4826	5274	2519.6	3155.1	4478.9	3402.9	3871.7	4826	5274.2	32.31	32.68	31.54	32.8	32.85	34.4	34.33	18.89	19.28	20.78	19.44	20.13	18.7	19.6	5.06	4.89	4.96	4.93	4.86	4.8	4.75	16.9	19.38	15.4	13.9	16.8	17.2	13.2	3932.628571	32.98714286	19.54571429	4.892857143	16.11142857
DS11.41017	2178	3368	3685	3060	3646	5112	3723	2178.4	3368.2	3685.3	3059.9	3646.4	5111.6	3722.9	34.55	33.92	32.11	36.38	35.91	38	38.37	19.5	20.08	21.62	19.16	20.1	18.1	18.03	4.79	4.67	4.83	4.59	4.49	4.5	4.47	20	22.32	16.1	18.5	21.7	19.6	14.4	3538.957143	35.60571429	19.51285714	4.62	18.94571429
DS11.41018	2394	3577	4681	2912	NA	5308	5131	2394.2	3576.8	4680.6	2911.9	NA	5308.4	5131.2	34.16	34.45	33.82	35.22	34.99	36	37.07	19.69	20.01	21.15	19.55	20.83	19.1	19.79	4.81	4.67	4.72	4.66	4.53	4.6	4.41	17	21.16	15.1	15.78	19.6	16.7	15.7	4000.516667	35.10142857	20.01714286	4.628571429	17.29142857
DS11.41026	1951	2986	4143	2966	3012	5004	4935	1951.1	2986.4	4142.6	2965.7	3012.2	5003.6	4935.1	34.43	35.17	33.85	34.23	34.71	36.6	36.06	19.21	19.46	21.26	19.96	20.5	18.6	20.06	4.84	4.62	4.7	4.69	4.61	4.6	4.5	16.3	19.04	13.6	14.05	15.8	16.7	14.2	3570.957143	35.00714286	19.86428571	4.651428571	15.67
DS11.41028	2328	3584	4472	3504	3995	6099	4673	2328.1	3583.7	4472.1	3503.7	3995.3	6099.3	4672.8	34.14	33.97	32.6	34.72	34.69	36.4	36.44	18.85	19.15	20.7	19.28	20.11	18.2	18.8	4.89	4.8	4.85	4.76	4.65	4.7	4.58	14.9	18.18	13.4	14.73	16.2	15.7	12.5	4093.571429	34.70857143	19.29857143	4.747142857	15.08714286
DS11.41030	2686.5	2878.5	3910.5	3083.5	3562	5283.5	4562.5	2270.2	3590.6	4162.8	3423	2973.8	5064.4	4554.8	35.34	34	33.73	34.57	35.98	37	36.4	19.08	19.91	21.67	19.65	20.34	18.6	19.81	4.76	4.71	4.69	4.69	4.49	4.6	4.5	17	18.95	14.1	13.75	17.6	15.6	13.9	3719.942857	35.28857143	19.86571429	4.634285714	15.84285714
DS11.41037	2767.5	2491	4240	2727	3485.5	5087	5192	2312.3	3304.8	4283.8	2091.5	3269.1	4697.7	5951	33.37	33.95	32.25	32.56	34.52	36	35.18	20.17	19.6	21.79	20.62	20.35	18.6	19.94	4.84	4.75	4.82	4.85	4.68	4.7	4.63	16.4	18.82	13	15.21	17.3	17.3	14.5	3701.457143	33.97571429	20.15285714	4.752857143	16.07571429
DS11.41039	2307	3062	3517	3228	3252	4764	4557	2306.9	3061.7	3517.2	3228	3252	4764.4	4557	33.61	32.3	31.46	32.9	33.71	34.7	35.44	19.35	20.17	21.79	20.06	19.61	19.1	19.72	4.89	4.84	4.88	4.85	4.86	4.8	4.61	15.8	17.81	14.2	14.4	16.5	15.6	13	3526.742857	33.44571429	19.97142857	4.818571429	15.33
DS11.41041	2900	3290	4586	3706	3018	4890	6291	2900.1	3290.4	4586.5	3705.5	3018.1	4889.6	6290.9	34.42	33.64	33.39	32.39	34.91	34.9	38.04	18.79	19.69	20.49	20.54	20.19	18.9	18.37	4.86	4.76	4.87	4.85	4.63	4.8	4.45	16.1	18.85	14.9	14.7	17.4	17.8	12.8	4097.3	34.52714286	19.56714286	4.745714286	16.07857143
DS11.41042	2677	3624	4432	3194	3152	5029	4607	2677.1	3624.5	4431.8	3194.4	3152.5	5029.2	4607.1	32.75	33.34	31.14	33.9	34.35	36	34.63	19.21	19.26	21.07	19.26	19.62	17.8	19.65	4.98	4.84	4.99	4.83	4.76	4.8	4.72	14.3	16.98	11.8	11.83	15.3	14.5	12.6	3816.657143	33.73	19.41	4.845714286	13.90142857
DS11.41044	2400	2758	4714	3295	2332	4716	3865	2399.7	2758.3	4714.2	3295.3	2332.1	4716.2	3864.6	33.03	33.48	30.8	33.31	33.22	36.1	35.67	19.45	19.7	21.21	19.76	20.41	17.9	19.13	4.93	4.76	4.99	4.84	4.78	4.8	4.64	15.2	18.36	13.2	13.87	16.4	14.5	12.6	3440.057143	33.65857143	19.65142857	4.82	14.87571429
DS11.41045	1996	3213	4297	2650	3342	5501	4538	1996.3	3212.7	4297.3	2649.7	3342.3	5501.1	4537.9	34.95	34.5	33.73	35.27	35.38	36.5	36.36	19.22	19.23	21.2	18.7	20.11	18.5	19.71	4.78	4.78	4.7	4.76	4.56	4.7	4.48	15.8	18.95	13	14.14	16.4	15.6	14.1	3648.185714	35.24142857	19.52428571	4.68	15.42714286
DS11.41047	2252	3179	4593	2811	2978	4469	4352	2251.5	3178.6	4593.2	2811.1	2978	4468.9	4351.8	33.53	31.34	31.96	32.53	34	34.6	34.41	18.94	20.87	21.64	20.39	20.22	19.2	20.76	4.94	4.84	4.87	4.87	4.72	4.8	4.62	15.3	18.06	14	13.15	15.6	17.1	14.6	3519.014286	33.19571429	20.28857143	4.808571429	15.40142857
DS11.41050	2405	3066	4210	2475	3689	4058	5005	2404.6	3066.1	4209.9	2474.8	3689.2	4058	5004.8	33.42	32.09	31.92	33.06	34.58	35.5	35.52	19.67	20.34	21.62	19.95	20.01	18.4	19.61	4.88	4.87	4.84	4.84	4.66	4.8	4.59	16.3	18.7	14.4	15.17	15.8	17	13.1	3558.2	33.72714286	19.94285714	4.782857143	15.78142857
DS11.41052	2468	3465	3954	2630	3760	5022	5355	2468.2	3464.9	3954.3	2629.5	3760.2	5021.8	5354.9	35.09	34.83	34.03	35.5	35.6	36.1	36.86	19.3	19.53	21	19.55	19.75	18.7	19.36	4.73	4.69	4.73	4.63	4.72	4.7	4.48	17	19.84	14.7	18.41	17.6	17.9	15.4	3807.685714	35.43	19.59857143	4.668571429	17.26428571
DS11.41053	2775	3643	4721	4028	3561	4917	3840	2774.7	3643.4	4721	4028.3	3560.7	4916.6	3839.8	34.68	33.81	33.14	32.82	34.86	37	35.73	18.79	19.69	20.69	20.37	20.11	17.7	18.97	4.85	4.76	4.84	4.82	4.63	4.7	4.66	16.1	17.56	15	16.8	16.8	14.6	12.9	3926.357143	34.57714286	19.47428571	4.751428571	15.68
DS11.41055	2031	3323	4062	3995	3904	6067	4507	2031.4	3323	4061.9	3994.7	3904.5	6067	4506.9	33.1	33.39	32.83	33.56	34.03	35.6	35.42	18.69	19.18	21.05	19.32	19.91	18.3	20.04	5	4.88	4.8	4.89	4.74	4.8	4.58	17.6	19.34	16.1	17.36	17.5	17.5	14.7	3984.2	33.99	19.49857143	4.812857143	17.15714286
DS11.41056	1937	2362	4586	2650	2322	4835	3688	1936.6	2361.8	4586.5	2649.7	2322	4834.6	3687.8	33.73	34.58	31.91	32.34	33.72	36.1	34.54	18.81	18.68	21.25	19.86	20.18	18	19.88	4.92	4.79	4.93	4.97	4.77	4.8	4.72	15	16.92	14.1	12.01	16.4	15.1	13	3197	33.84571429	19.52285714	4.842857143	14.64714286
DS11.41057	2296	2900	3900	3457	3636	4511	4086	2296.3	2899.7	3900.5	3456.7	3636.2	4511.3	4085.8	34.02	33.53	30.72	32.76	33.23	35.4	36.49	18.75	19.41	21.76	19.99	20.33	18.6	18.09	4.96	4.81	4.94	4.91	4.79	4.8	4.67	14.9	17.63	14	12.79	15.9	14.6	11.5	3540.928571	33.73571429	19.56142857	4.84	14.47428571
DS11.41100	2275	3840	3948	3443	2546	4835	4254	2275.3	3840.3	3947.6	3443.2	2546.3	4834.7	4253.9	33.52	33.46	32.76	33.24	34.83	36.3	36.22	19.08	19.87	21.22	20	20.15	18.4	19.81	4.89	4.74	4.79	4.86	4.66	4.7	4.51	18.3	20.73	15.9	15	19	18.6	15.8	3591.614286	34.33285714	19.79	4.735714286	17.61857143
DS11.41101	2742	2791	3497	3389	3281	5273	4539	2741.8	2790.8	3497	3389.4	3281	5273.4	4538.9	33.36	33.48	32.14	35.29	34.18	35.4	34.32	18.69	19.64	20.9	18.93	19.47	18.4	20.08	4.98	4.8	4.9	4.72	4.77	4.7	4.73	16.1	18.73	14.8	18.2	16.8	17.7	16	3644.614286	34.02428571	19.44428571	4.8	16.90428571
DS11.41103	3259	2492	3309	2771	3827	4962	4919	3258.7	2492.1	3308.7	2770.7	3827	4962.2	4918.8	33.22	32.74	32.5	34.82	34.04	34.6	34.28	18.72	20.5	21.37	19.2	19.86	18.8	20.1	4.96	4.74	4.84	4.75	4.79	4.8	4.73	16.8	18.67	14.6	16.97	19.1	17.4	15.2	3648.314286	33.74285714	19.79285714	4.801428571	16.96285714
DS11.41104	3134	2674	3443	2932	4446	5332	5241	3133.8	2674.1	3443.2	2932.1	4445.9	5331.7	5240.7	32.66	32.06	31.37	34.78	34.16	34.6	34.05	18.6	20.16	21.35	19.08	19.59	18.3	20.09	4.95	4.89	4.92	4.77	4.76	4.9	4.76	16.8	17.26	14.5	17.24	18	17.8	15.4	3885.928571	33.38285714	19.59571429	4.85	16.71428571
DS11.41107	2608	2457	3329	3127	4049	5727	4570	2608.3	2457	3328.9	3127.1	4048.8	5726.9	4570.2	33.94	33.37	32.11	36.68	34.91	35.7	35.29	19.21	19.89	21.32	18.18	19.47	18.3	19.42	4.91	4.78	4.88	4.64	4.71	4.8	4.69	17.3	17.32	14.2	16.23	17.5	14.6	14.1	3695.314286	34.57142857	19.39857143	4.772857143	15.89285714
DS11.41108	3252	2838.5	3342	3087	3899.5	5277	4447	3590.8	2650.2	3584.4	3039.7	3955.1	5369.3	3895.8	32.82	33.44	32.45	36.82	34.93	36.1	35.2	18.56	20.12	21.08	18.49	19.04	18.2	19.06	5.03	4.75	4.86	4.6	4.74	4.7	4.74	14.6	18.61	13.6	16.74	15.3	17	11.5	3726.471429	34.53714286	19.22142857	4.774285714	15.33571429
DS11.41110	2958	2427	3558	2925	3755	5116	5784	2957.5	2427.2	3557.5	2925.4	3754.8	5116.2	5783.7	33.82	31.87	32.76	36.44	34.97	35.3	35.61	18.12	20.66	21.35	18.67	19.71	18.9	19.9	5.01	4.81	4.8	4.63	4.67	4.7	4.6	14	15.94	13.3	16.8	18	16.3	13.7	3788.9	34.39571429	19.61571429	4.745714286	15.43428571
DS11.41111	3325	2565	2972	2677	3912	5454	5231	3324.9	2564.9	2972.5	2676.6	3911.6	5453.8	5231.3	33.02	33.17	33.07	35.11	35.4	36.1	35.52	19.44	21.08	21.91	20.23	20.04	19.1	20.16	4.86	4.65	4.69	4.58	4.57	4.6	4.55	17	18.21	15.6	21.1	19.3	20	17.1	3733.657143	34.48428571	20.28	4.642857143	18.33
DS11.41112	3202	3003	2885	2946	4686	5274	4739	3201.6	3003	2885	2945.6	4685.8	5273.5	4739.1	32.96	33.32	31.86	34.71	34.21	35.3	36.02	18.78	20.21	21.52	19.26	19.29	18.4	17.89	5.01	4.73	4.9	4.74	4.81	4.8	4.77	15.1	15.94	13.3	16.08	15.7	15.3	11	3819.085714	34.05428571	19.33571429	4.822857143	14.63142857
DS11.41113	3162	2682	3242	2630	4465	5699	NA	3162.4	2681.8	3241.5	2629.5	4465.4	5699.4	NA	33.46	32.92	32.64	35.01	34.66	NA	35.14	19.09	20.37	21.7	19.34	19.57	NA	19.62	4.97	4.76	4.79	4.71	4.76	NA	4.67	15.7	17.78	13.6	16.91	17.4	NA	12.7	3646.666667	33.97166667	19.94833333	4.776666667	15.68166667
DS11.41114	3184	2705	3497	3403	4230	5550	3489	3183.6	2705.3	3497	3402.9	4230.3	5549.7	3489	34.26	34.69	34.29	36.55	36.08	35.9	36.54	18.22	19.74	20.53	18.72	18.75	18.3	18.05	4.93	4.68	4.74	4.62	4.65	4.7	4.7	15	17.47	14.4	16.5	16	15.7	12.3	3722.542857	35.47285714	18.90142857	4.717142857	15.33857143
DS11.41115	3420	2862	3161	3154	3825	5381	5061	3420.4	2861.9	3160.8	3154	3824.8	5380.7	5061	32.26	32.8	31.11	33.56	33.75	34	34.97	19.22	19.98	21.61	19.62	19.23	18.9	18.58	5.03	4.79	4.94	4.82	4.84	4.9	4.8	16.2	16.86	14.1	17.48	16	16.1	12.7	3837.657143	33.20714286	19.59142857	4.874285714	15.63428571
DS11.41116	2668	2955	2838	2771	4603	5484	5135	2668.2	2954.8	2838	2770.7	4603.3	5484.1	5135.2	32.4	31.7	31.79	34.94	33.15	35.2	34.89	18.76	20.79	21.8	19.1	20.25	18.6	19.54	5.01	4.83	4.87	4.73	4.82	4.8	4.74	16.1	17.44	13.1	16.59	16.2	14.8	12.7	3779.185714	33.43857143	19.83428571	4.828571429	15.27571429
DS11.41117	2946	2524	3544	3006	4818	4786	3928	2945.7	2524.5	3544.1	3006.1	4818.3	4785.6	3928.4	32.13	31.78	31.02	33.2	34.98	35.6	33.1	18.9	20.53	21.7	20.16	18.85	18.5	19.8	4.99	4.82	4.94	4.79	4.73	4.7	4.9	14.7	15.6	12.2	14.02	14.8	15.1	12.6	3650.385714	33.11571429	19.77714286	4.838571429	14.14571429
DS11.41118	4224	2355	3793	2946	4170	5170	4119	4224.4	2354.6	3792.9	2945.6	4170.4	5169.9	4118.9	33.07	32.43	32.3	36.79	33.74	35.6	34.52	18.85	20.6	21.66	18.81	20.04	18.7	20.4	4.9	4.79	4.78	4.57	4.75	4.7	4.63	16.4	18.79	13.9	18.68	17.1	15.9	15.2	3825.242857	34.06428571	19.86571429	4.731428571	16.56714286
DS11.41122	2666	2020	3134	3329	4068	4819	3853	2666.4	2020.4	3133.9	3328.9	4068.4	4818.8	3852.6	33.52	32.41	31.59	35.16	34.36	35.1	36.87	19.15	20.3	21.43	19.16	19.49	18.6	18.37	4.86	4.83	5	4.74	4.77	4.8	4.59	14.4	16.3	12.7	16.94	16.6	16.5	11.5	3412.771429	34.14428571	19.5	4.798571429	14.99142857
DS11.41123	3164	3308	3732	3457	4370	6025	5226	3163.8	3308.3	3732.4	3456.7	4370	6024.9	5225.6	32.03	31.98	31.81	32.95	33.82	34.8	33.62	18.83	20.87	21.88	20.26	19.65	19	20.6	5.03	4.77	4.86	4.78	4.8	4.7	4.77	15	16.77	13.5	16.59	15.8	15.6	13.8	4183.1	33.00142857	20.15571429	4.815714286	15.29428571
DS11.41124	3365	3159	2946	3484	4252	5301	4294	3365	3158.9	2945.6	3483.6	4252.5	5301.4	4294.1	32.12	32.44	31.05	34.33	34.15	34.9	36.17	19.58	21.06	22.2	20.21	20.37	19.1	18.97	4.95	4.71	4.87	4.66	4.67	4.7	4.62	15.2	17.04	13.9	17.63	16.1	15.6	12.3	3828.728571	33.59428571	20.21285714	4.74	15.39571429
DS11.41126	3209	1986	4405	3443	3908	5791	4193	3208.6	1985.8	4404.9	3443.2	3907.7	5791	4193.3	33.08	34.4	31.54	33.54	34.41	35.1	35.57	19.66	19.37	21.53	20.28	19.99	18.7	20.12	4.84	4.72	4.89	4.76	4.7	4.8	4.56	15	18.58	14.1	16.56	17.1	16.8	13.6	3847.785714	33.94857143	19.95	4.752857143	15.96285714
DS11.41127	3128	2696	3356	3282	4686	4978	4371	3128.4	2695.6	3355.8	3281.8	4685.8	4977.8	4370.9	33.25	32.22	32.27	34.55	34.06	35.2	34.93	18.79	20.78	21.43	19.39	19.74	18.7	19.9	4.97	4.78	4.84	4.75	4.76	4.7	4.69	15.2	15.78	14.2	16.32	16.7	16.1	14.2	3785.157143	33.78285714	19.81857143	4.784285714	15.5
DS11.41128	2960	3319	3221	3114	3628	6188	4023	2959.5	3319.4	3221.3	3113.7	3628.5	6188.4	4023.4	33.21	32.21	31.99	36.26	33.97	34.9	33.4	19.15	21.26	22.11	19.35	20.14	19.5	21.25	4.86	4.74	4.8	4.58	4.7	4.7	4.71	16.3	17.29	14	17.84	17.3	16.6	15	3779.171429	33.70571429	20.39428571	4.727142857	16.33285714
DS11.41129	3209	1417	3114	3154	4073	4387	4094	3208.9	1417.1	3113.7	3154	4073	4387.2	4094.2	34.64	34.06	32.7	34.31	35.28	35.5	37.35	18.52	19.38	21.14	19.75	19.69	18.7	18.44	4.93	4.77	4.83	4.73	4.65	4.7	4.52	13.1	17.69	12.9	16.44	15.8	15.4	11.8	3349.728571	34.83428571	19.37428571	4.732857143	14.73285714
DS11.41130	3381	2411	3470	3295	3869	6225	5258	3381.1	2411	3470.1	3295.3	3868.7	6225.3	5258.4	32.89	33.02	32.02	36.28	34.68	35.5	34.72	18.89	20.09	21.61	18.45	19.61	18.7	20.02	4.99	4.78	4.88	4.65	4.73	4.7	4.68	16.4	19.47	14.7	18.23	18.6	17.5	16.3	3987.128571	34.15857143	19.62428571	4.772857143	17.31428571
DS11.41132	2701	2541	3665	3067	4510	5934	4865	2701.3	2540.9	3665.1	3066.6	4509.7	5934.3	4865.2	34.32	33.96	33.96	36.89	34.98	36.5	35.88	18.57	19.74	21.07	18.36	19.43	18.5	19.4	4.89	4.77	4.68	4.59	4.67	4.6	4.59	15	17.01	13.9	16.77	16.7	15.3	12.8	3897.585714	35.21285714	19.29571429	4.684285714	15.35428571
DS11.41133	3779	3436	3484	3652	4697	5852	5129	3779.2	3436.5	3483.6	3651.7	4696.9	5851.8	5128.7	32.72	33.7	32.86	35.68	34.47	35.5	35.04	19.04	19.6	21.51	19.01	19.96	19	20.08	4.93	4.73	4.77	4.63	4.69	4.7	4.72	18.1	20.7	17.3	19.34	19.1	18.1	16.9	4289.771429	34.28142857	19.74285714	4.738571429	18.50571429
DS11.41134	3012	2475	3161	3147	3760	5382	3672	3012.5	2475.3	3160.8	3147.3	3760.5	5382	3671.9	32.56	34.76	32.21	37.13	35.71	37.1	37.96	19.99	19.93	21.64	19.72	19.8	18.1	18.91	4.89	4.66	4.82	4.47	4.57	4.6	4.39	15.2	19.74	15.9	21.22	19.5	19.1	14.4	3515.757143	35.34714286	19.72714286	4.628571429	17.86571429
DS11.41135	2465	2471	4244	3342	3253	6190	4500	2465	2470.6	4243.5	3342.3	3253.4	6190	4500.5	34.27	34.71	31.62	35.56	34.76	35.6	36.06	19.37	19.02	22.03	19.38	19.74	18.2	19.33	4.76	4.8	4.84	4.66	4.66	4.8	4.61	14.2	17.13	12.7	15.57	15.6	16.2	13.8	3780.757143	34.65428571	19.58142857	4.732857143	15.02857143
DS11.41136	2588	2213	2972	3248	3296	5499	3494	2587.6	2213.3	2972.5	3248.2	3296.4	5499	3494.2	32.56	31.65	30.64	32.95	33.44	34.9	34.59	19.57	20.62	21.76	20.2	19.94	18.9	19.92	4.93	4.85	4.94	4.77	4.78	4.8	4.65	14.3	17.2	13.5	15.9	16.4	16	12.9	3330.171429	32.96142857	20.13	4.817142857	15.17142857
DS11.41137	3353	2249	3591	3524	2382	5531	4450	3353.4	2249.4	3591.2	3523.9	2381.7	5531	4450	32.85	34.85	32.2	34.32	34.28	34.9	35.34	19.2	18.8	21.39	19.64	19.91	19	19.54	4.98	4.69	4.84	4.74	4.73	4.8	4.68	15.6	18.55	14.4	16.5	17.5	15.9	12.6	3582.942857	34.10571429	19.64	4.78	15.86428571
DS11.41138	2923	2972	3215	3497	3780	4752	3699	2923.4	2971.5	3214.6	3497	3780	4752.4	3699	33.31	33.05	31.61	35.22	33.97	35.4	35.34	18.56	20.41	21.8	19.04	19.64	18.3	19.28	4.96	4.75	4.9	4.72	4.83	4.8	4.69	17	17.01	15.1	17.39	17.2	16.5	14.1	3548.271429	33.98571429	19.57571429	4.807142857	16.32857143
DS11.41139	3108	1694	3672	3228	3306	5761	3606	3107.7	1693.7	3671.9	3228	3305.5	5761.2	3606.1	33.91	34.01	29.77	32.91	34.17	35.2	35.42	19.27	19.23	22.07	20.16	19.85	18.5	18.81	4.83	4.75	5.02	4.8	4.75	4.8	4.75	13	18.82	13.7	18.02	17.4	14.5	13.2	3482.014286	33.62714286	19.69857143	4.814285714	15.52
DS11.41140	3214	2062	4318	3450	3459	5205	4618	3214.4	2062.5	4317.5	3449.9	3459.4	5205.3	4618.3	33.1	34.67	31.54	35.85	34.83	34.8	35.04	19.28	19.21	21.68	19.48	19.65	18.8	20.03	4.92	4.75	4.92	4.63	4.71	4.8	4.64	16.7	21.28	16	22.17	19.9	20.3	15.6	3761.042857	34.26142857	19.73285714	4.767142857	18.85
DS11.41141	2808	2314	3242	2959	3392	5249	3184	2807.8	2314.2	3241.5	2959	3391.5	5248.6	3184.4	32.96	32.29	31.24	34.96	33.7	34.9	36.07	19.54	20.53	21.98	19.85	20.6	19.3	19.55	4.88	4.8	4.87	4.67	4.72	4.7	4.56	13.9	16.46	12.8	16.41	15.8	13.7	12	3306.714286	33.73142857	20.19285714	4.742857143	14.43857143
DS11.41142	3197	1643	3154	3288	2769	5545	4070	3196.6	1642.7	3154	3288.5	2768.9	5544.7	4070.5	34.42	34.43	30.78	34.72	33.14	35.1	35.31	18.99	19.68	21.99	20.02	20.99	19.1	19.84	4.82	4.73	4.93	4.68	4.76	4.7	4.6	14.7	19.96	15.3	18.02	18.3	17.8	14.6	3380.842857	33.98571429	20.08714286	4.745714286	16.95428571
DS11.41143	2536	2034	4284	3396	3598	5528	4436	2535.9	2033.7	4283.8	3396.1	3597.5	5528.4	4435.6	35.21	35.96	32.67	36.63	36.04	36.1	38.21	18.86	18.57	20.86	19.16	19.13	18.2	18.17	4.75	4.66	4.88	4.57	4.6	4.7	4.5	16	18.52	14.3	19.31	18.7	17.5	13.5	3687.285714	35.83142857	18.99285714	4.665714286	16.83285714
DS11.41144	3093	2373	3564	3450	3385	5376	3732	3093.4	2372.9	3564.3	3449.9	3384.7	5375.7	3731.9	33.11	32.92	31.32	34.22	34.77	34.6	35.76	19.35	20.03	21.39	19.56	19.31	18.6	19.19	4.92	4.8	4.91	4.76	4.74	4.8	4.64	15.6	20.51	15.4	18.2	17.9	16.2	13.5	3567.542857	33.81428571	19.63285714	4.795714286	16.75857143
DS11.41145	2989	2586	3403	2925	3736	5638	3895	2989.2	2586.5	3402.9	2925.4	3735.6	5638.2	3894.6	34.23	34.57	31.96	35.51	35.2	36.2	36.03	19.74	18.87	20.88	18.84	19.42	18.1	18.74	4.96	4.8	4.94	4.66	4.69	4.7	4.67	16.7	16.77	12.2	15.3	16.3	14.3	11.9	3596.057143	34.81428571	19.22714286	4.774285714	14.78142857
DS11.41146	3285	2414	3880	3161	3819	4586	3843	3284.9	2414	3880.3	3160.8	3819.4	4585.8	3843	32.64	32.5	29.88	34.38	34.44	34.7	35.4	19.37	20.09	22.18	19.86	19.94	18.9	19.06	5.01	4.83	5.03	4.73	4.72	4.8	4.68	13.2	17.29	11.6	16.44	15.1	14.7	11.5	3569.742857	33.42	19.91428571	4.828571429	14.26142857
DS11.41147	3051	2532	3322	2596	3428	5466	3878	3051.4	2531.7	3322.2	2595.9	3427.7	5466	3878.4	35.33	32.42	29.79	35.63	34.7	35.8	36.52	18.48	20.44	22.4	19.4	19.45	18.6	18.58	4.76	4.78	4.98	4.62	4.72	4.7	4.62	15.5	17.13	11.4	17.66	15.9	15.2	11.8	3467.614286	34.31285714	19.62142857	4.74	14.94142857
DS11.41148	3162	1995	4324	2791	3797	5266	4594	3162.2	1994.8	4324.2	2790.9	3796.8	5265.8	4594.1	32.05	32.94	30.02	33.45	34.33	33.7	34.99	19.01	19.51	21.32	19.73	19.2	18.7	19.33	5.11	4.84	5.09	4.82	4.83	4.9	4.75	14.9	19.56	13.7	17.96	18.2	16.9	13.6	3704.114286	33.06857143	19.54285714	4.905714286	16.40285714
DS11.41149	3256	2335	4156	3235	3579	5042	3960	3255.8	2334.9	4156.1	3234.7	3579.4	5042.2	3959.5	33.14	32.72	32.01	33.76	34.57	34.8	35.17	19.55	19.78	20.95	19.6	19.22	18.4	19.32	4.86	4.82	4.96	4.77	4.77	4.8	4.74	15	16.55	12.3	15.39	15.3	14.5	12.2	3651.8	33.73857143	19.54571429	4.817142857	14.46285714
DS11.41150	3018	1426	3430	3329	3194	5785	4622	3018	1426.2	3429.8	3328.9	3194.5	5785.2	4622.4	34.76	34.21	31.81	36.02	34.28	34.8	35.42	18.55	19.26	20.95	19.39	19.53	18.7	19.25	4.84	4.79	4.92	4.6	4.77	4.8	4.68	13.9	17.16	13.6	18.41	16.8	17.1	13.3	3543.571429	34.47142857	19.37571429	4.771428571	15.75285714
DS11.41151	3310	2507	3255	2724	2884	5002	3551	3309.6	2506.7	3254.9	2723.6	2884.4	5001.6	3550.9	33.37	33.42	32.09	36.04	34.62	37.1	36.7	19.41	20.04	21.77	19.7	20.13	18.4	18.15	4.9	4.76	4.85	4.56	4.7	4.6	4.62	14.5	17.56	11.7	16.29	15.5	14	10.8	3318.814286	34.76285714	19.65714286	4.712857143	14.33571429
DS11.41156	3383	3295	2838	3517	3915	5193	3352	3383.1	3295.3	2838	3517.2	3914.7	5192.6	3352.5	34.54	34.47	33.89	35.7	35.93	37.3	36.12	18.76	20.32	21.22	19.68	19.81	18.5	20.04	4.79	4.61	4.73	4.61	4.54	4.6	4.52	17.2	19.07	16.3	16.65	18.5	16.7	15.8	3641.914286	35.42142857	19.76142857	4.628571429	17.17428571
DS11.41157	3277	2338	3309	3114	3720	5470	4800	3276.7	2337.9	3308.7	3113.7	3720.5	5469.6	4800.4	33.44	34.24	33.79	35.06	35.39	35.8	35.73	18.83	20.36	21.5	19.69	20.27	19.1	20.33	4.85	4.62	4.69	4.63	4.55	4.6	4.52	15.3	18.18	14.6	17.75	17.3	16	14.6	3718.214286	34.77857143	20.01142857	4.637142857	16.24714286
DS11.41173	4048	3742	4371	3168	4606	5186	6145	4047.9	3742	4371.3	3167.5	4606	5185.5	6145.1	32.48	32.06	31.2	32.54	33.33	33.3	34.56	19.15	20.26	21.71	19.79	20.14	19.5	19.77	5.02	4.83	4.91	4.89	4.82	4.9	4.73	16.2	18.21	14.5	15.51	16.7	16.9	12.8	4466.471429	32.78142857	20.04571429	4.871428571	15.83142857
DS11.41188	3428	3358	4062	3201	3908	5340	4249	3427.5	3357.6	4061.9	3201.1	3908.3	5340.1	4248.8	33.18	34.19	34.17	33.46	35.69	36	37.05	19.11	19.35	21.45	19.88	19.02	18.8	19.18	4.98	4.77	4.65	4.8	4.66	4.7	4.48	15.3	17.35	14.2	13.72	16.5	15.6	12.5	3935.042857	34.82	19.54142857	4.72	15.02428571
DS11.41189	3865	3182	4640	3544	4441	6134	4483	3865.1	3182.1	4640.3	3544.1	4440.7	6134.5	4483.4	33.09	32.51	32.57	34.17	34.31	34.6	35.81	18.38	19.51	20.58	19.31	19.51	18.4	18.9	5.05	4.87	4.88	4.77	4.79	4.8	4.69	14.7	18.36	13.8	16.14	15.1	16	12.4	4327.171429	33.86571429	19.22714286	4.835714286	15.21428571
DS11.41190	3514	3091	3618	3410	3538	5557	3720	3514.3	3091.4	3618.1	3409.6	3537.9	5557.2	3719.6	32.9	34.27	33.35	34.83	34.39	37	38.28	18.24	19.09	20.96	18.89	20.09	17.8	18.33	4.99	4.79	4.8	4.77	4.73	4.7	4.42	15.8	19.5	15.3	17.51	19.1	18.6	14.1	3778.3	35.00285714	19.05714286	4.742857143	17.13
DS11.41191	3690	3512	4405	3389	4098	5519	4730	3690.3	3511.5	4404.9	3389.4	4098.4	5518.6	4729.5	32.4	32.95	32.33	33.3	34.3	35.1	34.05	18.14	19.32	21.04	19.21	19.61	18.6	19.95	5.04	4.87	4.85	4.91	4.76	4.8	4.75	17.7	16.89	13.3	15.45	16.1	14.8	12.6	4191.8	33.49	19.41	4.854285714	15.26285714
DS11.41192	3402	3222	4096	3974	4410	5535	3223	3402.1	3221.8	4095.5	3974.5	4409.6	5535	3223.3	32.95	33.95	33.87	34.99	35.44	35.9	36.16	18.94	19.44	21.15	19.45	19.43	18.9	19.89	4.95	4.74	4.71	4.72	4.66	4.7	4.52	15.6	18.02	14.3	15.69	15.1	16.4	13.6	3980.257143	34.75142857	19.6	4.714285714	15.53
DS11.41193	3134	3169	3867	3188	3512	4593	2538	3134.2	3169.1	3866.9	3187.7	3512	4592.6	2537.7	33.42	34.41	33.54	33.75	35.6	36.8	36.97	18.34	18.94	20.72	19.83	19.35	18.1	18.25	4.98	4.76	4.78	4.78	4.66	4.7	4.6	16.2	17.93	13.8	14.58	16.4	17.2	12	3428.6	34.92714286	19.07571429	4.751428571	15.44428571
DS11.41195	3607	2882	3874	3302	4162	5625	5005	3607.4	2882.3	3873.6	3302	4161.7	5625.1	5005.2	33.44	33.82	33.04	35.71	34.64	35.7	36.16	19.36	20.38	21.87	19.42	20.33	19.2	19.99	4.81	4.65	4.71	4.6	4.63	4.6	4.48	17.6	21.86	16.3	18.74	18.7	19.4	17	4065.328571	34.64428571	20.07857143	4.64	18.51428571
DS11.41196	3661	3003	3638	3040	4166	6010	3870	3660.6	3002.7	3638.2	3039.7	4165.6	6009.5	3870	33.39	33.32	32.71	34.2	35.98	35.7	35.89	18.71	19.79	21.29	19.46	19.26	18.8	19.46	4.88	4.81	4.81	4.8	4.62	4.7	4.57	15.8	19.04	14.3	16.29	16.6	17.6	14	3912.328571	34.45571429	19.53857143	4.741428571	16.23285714
DS11.41197	2414	3553	3995	3275	4445	5899	4273	2414.4	3553	3994.7	3275.1	4445	5898.9	4273.1	32.35	32.69	32.66	33.47	34.46	35.3	35.75	19.39	20.22	22.01	20.01	20.5	19.2	19.49	4.99	4.8	4.77	4.8	4.67	4.7	4.61	19	20.88	16.2	18.5	20.2	18.9	14.5	3979.171429	33.81142857	20.11714286	4.762857143	18.31142857
DS11.41199	2026	3109	3436	3477	4013	5619	3705	2025.5	3109.3	3436.5	3476.8	4013.4	5618.8	3705.2	33.55	34.09	33.73	35.47	36.35	36.4	36.55	18.01	19.17	20.19	18.62	18.55	17.8	19.25	4.95	4.81	4.81	4.74	4.64	4.7	4.58	15.9	19.56	15	15.81	16.7	18.6	14.7	3626.5	35.16285714	18.79857143	4.747142857	16.61
DS11.41200	3020	3596	4082	3174	3598	5458	2580	3020	3596	4082.1	3174.2	3597.7	5457.7	2580	32.33	33.43	32.74	33.09	34.31	36.3	37.2	18.45	19.06	21.03	19.84	19.27	17.5	17.39	5.1	4.91	4.85	4.85	4.86	4.8	4.66	15.4	19.31	13.4	14.64	15.6	15.8	12.3	3643.957143	34.2	18.93428571	4.861428571	15.20714286
DS11.41201	3399	2588	4035	2690	4526	5058	3777	3398.9	2587.7	4035	2690	4526	5058.1	3777.2	33.84	34.98	32.58	36.73	35.59	35.5	37.03	18.87	19.33	21.85	18.47	19.68	19.1	19.08	4.8	4.73	4.77	4.63	4.6	4.7	4.48	16.3	20.02	14.2	18.56	16.8	17.1	13.9	3724.7	35.17857143	19.48285714	4.672857143	16.69714286
DS11.41202	3618	3184	4089	3927	3886	5791	5252	3617.9	3183.8	4088.8	3927.4	3885.7	5790.6	5251.7	33.53	34.07	33.64	33.64	35.06	34.3	36.34	19	19.97	20.71	19.71	19.81	19.6	19.3	4.83	4.65	4.76	4.76	4.67	4.7	4.55	18.2	20.51	16.4	15.45	19	19.2	15	4249.414286	34.36857143	19.72857143	4.702857143	17.68
DS11.41203	3493	2830	4075	3389	3806	5825	4252	3493.3	2829.8	4075.4	3389.4	3806.1	5825.3	4251.5	32.37	34.28	33.79	36.22	34.6	35.7	36.22	18.32	19.01	20.03	18.3	19.44	18.2	19.12	5.01	4.8	4.77	4.7	4.73	4.7	4.58	18.9	21.56	17.4	17.15	18.4	18.9	15.5	3952.971429	34.74	18.91714286	4.755714286	18.25857143
DS11.41204	3238	3030	3719	2636	3919	5167	4906	3237.9	3029.8	3718.9	2636.2	3918.8	5166.7	4905.9	33.69	33.74	33.39	37.87	35.39	35.2	37.18	18.93	20.55	21.49	18.34	19.85	19.6	19.45	4.89	4.72	4.73	4.53	4.64	4.7	4.44	18.2	20.63	15.9	19.4	19.3	20.9	16.4	3802.028571	35.20857143	19.74428571	4.664285714	18.67571429
DS11.41205	3053	3064	3524	2946	4346	4935	3615	3052.8	3063.6	3523.9	2945.6	4346.3	4935.2	3615.3	34.9	34.61	34.48	36.07	36.39	37.2	38.79	17.69	18.87	19.88	18.44	18.73	17.7	17.41	4.85	4.78	4.77	4.72	4.64	4.7	4.46	16.4	19.04	14	17.18	16.9	17.9	12.3	3640.385714	36.06285714	18.38857143	4.702857143	16.24571429
DS11.41206	3037	3402	3780	3040	4136	4841	3493	3036.7	3402.4	3779.5	3039.7	4136	4841.1	3492.9	33.46	33.86	32.53	33.76	35.06	35.7	37.03	18.23	19.62	21.07	19.51	19.51	18.3	18.25	5.01	4.73	4.85	4.85	4.69	4.8	4.59	15.5	18.85	12.7	15.03	15.3	16	12.3	3675.471429	34.48571429	19.21285714	4.788571429	15.09714286
DS11.41208	4146	3173	4250	3302	4132	5802	4638	4146.4	3172.9	4250.2	3302	4131.7	5802.5	4637.8	32.7	32.82	32	32.32	34.39	35.3	35.35	18.32	19.4	20.69	19.66	19.5	18.2	19.52	5.05	4.9	4.94	4.95	4.8	4.8	4.64	14.9	17.01	13.7	13.66	16.6	16.7	13.4	4206.214286	33.55428571	19.32714286	4.868571429	15.13857143
DS11.41229	3306	2502	3484	2986	4113	5396	4842	3305.6	2502	3483.6	2985.9	4113.1	5396.4	4842.4	34.56	33.77	33.72	37.08	36.2	36.8	37.05	18.63	20.37	21.78	18.72	19.69	18.7	18.8	4.8	4.67	4.68	4.55	4.66	4.6	4.55	18.9	21.43	16.2	19.87	20.6	18	14	3804.142857	35.59714286	19.52714286	4.644285714	18.42857143
DS11.41230	3608	2705	2872	2966	3521	5091	5127	3608.5	2704.6	2871.6	2965.7	3521.2	5091	5127.2	34.14	33.13	32.27	36.25	35.46	35	35.54	19.15	21	21.96	18.97	19.92	19.3	19.79	4.84	4.69	4.76	4.62	4.57	4.7	4.61	17.4	18.18	15.4	17.72	18.2	17.2	14.2	3698.542857	34.54142857	20.01285714	4.684285714	16.9
DS11.41231	3849	2795	3369	2885	4652	5263	3839	3848.6	2795.4	3369.2	2885	4651.6	5263.4	3838.9	34.09	33.6	33.85	37.07	34.86	36.7	35.5	18.7	20.24	21.18	18.85	19.72	18	19.62	4.88	4.73	4.71	4.53	4.71	4.7	4.6	15.1	15.97	12.1	16.5	15.8	13.1	11.7	3807.442857	35.09571429	19.47285714	4.694285714	14.32428571
DS11.41232	3401	2532	3080	3087	3765	4344	3816	3401.3	2532.2	3080.1	3086.8	3764.6	4344.1	3816	34.28	33.19	31.8	34.85	34.79	35.9	35.75	18.73	20.06	21.03	19.28	19.12	18.1	18.92	4.95	4.77	4.94	4.71	4.74	4.7	4.66	15.1	16.27	13.7	17.87	16.5	15.5	12.7	3432.157143	34.36571429	19.32	4.781428571	15.37714286
DS11.41234	3537	2957	2798	2670	4415	5069	4912	3536.7	2956.9	2797.6	2669.8	4414.7	5069.4	4911.6	33.53	33.75	32.74	36.51	34.17	35.5	36.75	18.97	20.01	21.39	18.8	20.3	19.1	19.26	4.88	4.73	4.81	4.6	4.71	4.7	4.55	17.8	18.42	15.7	20.47	19.1	19.6	15.2	3765.242857	34.70714286	19.69	4.711428571	18.04142857
DS11.41238	2840	2486	2791	2892	3258	4735	3493	2839.6	2486	2790.9	2891.8	3258.1	4735.1	3492.9	33.31	34.22	32.22	37.4	34.65	36.2	37.16	18.18	19.6	21.28	18.19	19.7	17.8	18.09	4.99	4.74	4.91	4.59	4.74	4.8	4.62	16.2	17.69	14.6	18.02	17.3	16.2	10.5	3213.485714	35.02285714	18.97714286	4.77	15.78714286
